# Supplementary material for: Protein–protein interaction network-based integration of GWAS and functional data for blood pressure regulation analysis
Source: Hum Genomics. 2024 Feb 8;18:15. doi: 10.1186/s40246-023-00565-6 (PMC11465932; doi:10.1186/s40246-023-00565-6)
Supplement: Supplementary file 2 — Additional file 2. The BP-associated RHCP-coding genes and their attributes. [file 40246_2023_565_MOESM2_ESM.xlsx]

## Sheet: Additional File 2
Additional File 2: The BP-associated RHCP-coding genes and their attributes
Notes:	SNP genotypic information was retrieved from Ensembl release 97
	GNAS mapped to chromosome 20 corresponds to three UniProt IDs; NRXN1 mapped to chromosome 2 corresponds to two UniProt IDs
Gene ID	Gene Symbol	Ensembl Gene ID	Chromosome	min p-value	SNPs	#SNPs	Pubmed IDs	#Pubmed IDs	Integrated GWAS Prioritizaton Score	Ranking	BP Traits	#BP Traits	UniProt_ID
21	ABCA3	ENSG00000167972	16	1.88e-08	rs45452892	1	30595370	1	1	1041	systolic blood pressure	1	Q99758
51	ACOX1	ENSG00000161533	17	1.8e-12	rs2467099; rs4788913; rs7222393	3	27841878; 28135244; 30224653; 30595370	4	8.01028	276	diastolic blood pressure; pulse pressure measurement; systolic blood pressure	3	Q15067
59	ACTA2	ENSG00000107796	10	3.59e-09	rs6421389	1	30578418	1	1.37969	917	pulse pressure measurement	1	P62736
92	ACVR2A	ENSG00000121989	2	3.4e-08	rs17741978	1	30595370	1	1	1041	systolic blood pressure	1	P27037
94	ACVRL1	ENSG00000139567	12	2.77e-09	rs3782480	1	30224653	1	1.37969	917	diastolic blood pressure	1	P37023
105	ADARB2	ENSG00000185736	10	1.94e-08	rs150155092	1	29455858	1	1	1041	systolic blood pressure	1	Q9NS39
109	ADCY3	ENSG00000138031	2	2.25e-23	rs10198275; rs13035244; rs2384061; rs55701159; rs56073414; rs56214615	6	27841878; 28135244; 30224653; 30578418; 30595370	5	14.4484	120	diastolic blood pressure; systolic blood pressure	2	O60266
111	ADCY5	ENSG00000173175	3	6.71e-12	rs6806529	1	30224653	1	2.51876	687	pulse pressure measurement	1	O95622
115	ADCY9	ENSG00000162104	16	7.15e-10	rs1034906; rs758445	2	30578418; 30595370	2	3.65145	567	systolic blood pressure	1	O60503
125	ADH1B	ENSG00000196616	4	4.8e-26	rs1229984	1	30224653; 30595370	2	9.5418	228	pulse pressure measurement; systolic blood pressure	2	P00325
132	ADK	ENSG00000156110	10	3.06e-13	rs184478328; rs34868542; rs7910626	3	30224653; 30578418	2	4.97523	449	systolic blood pressure	1	P55263
134	ADORA1	ENSG00000163485	1	1.71e-10	rs33996239	1	30224653	1	1.75938	812	systolic blood pressure	1	P30542
153	ADRB1	ENSG00000043591	10	1.57e-58	rs1801253	1	27618447; 27618448; 29455858; 29912962; 30224653; 30578418	6	28.5214	37	diastolic blood pressure; mean arterial pressure; systolic blood pressure	3	P08588
183	AGT	ENSG00000135744	1	1.3e-40	rs2004776; rs2478539; rs2493134; rs3789669; rs3789671; rs699	6	27618448; 27618452; 29455858; 29912962; 30224653; 30578418; 30595370	7	24.3178	49	diastolic blood pressure; hypertension; mean arterial pressure; systolic blood pressure	4	P01019
208	AKT2	ENSG00000105221	19	2e-09	rs9710247	1	28739976	1	1.37969	917	diastolic blood pressure	1	P31751
217	ALDH2	ENSG00000111275	12	4.6e-28	rs10744777; rs11066028; rs2238151	3	27618448; 29455858	2	10.6706	193	diastolic blood pressure; mean arterial pressure; systolic blood pressure	3	P05091
240	ALOX5	ENSG00000012779, ENSG00000275565	10	3.8e-08	rs1487562	1	30224653	1	1	1041	diastolic blood pressure	1	P09917
268	AMH	ENSG00000104899	19	4.48e-14	rs10407022	1	27618447; 30224653	2	4.98551	441	pulse pressure measurement	1	P03971
285	ANGPT2	ENSG00000091879	8	5.86e-14	rs2922895; rs76020419	2	30224653; 30595370	2	5.17022	427	diastolic blood pressure; systolic blood pressure	2	O15123
287	ANK2	ENSG00000145362	4	1.485e-52	rs570984510	1	30578418	1	17.7064	89	pulse pressure measurement	1	Q01484
288	ANK3	ENSG00000151150	10	1.14e-11	rs10761530; rs10821808	2	30224653; 30487518	2	4.03115	521	diastolic blood pressure; systolic blood pressure	2	Q12955
335	APOA1	ENSG00000118137	11	1.6e-09	rs7116797	1	27841878	1	1.37969	917	diastolic blood pressure	1	P02647
348	APOE	ENSG00000130203	19	4.78e-31	rs7412	1	28135244; 30224653; 30578418; 30595370	4	14.855	115	pulse pressure measurement; systolic blood pressure	2	P02649
389	RHOC	ENSG00000155366	1	1.86e-27	rs2279499; rs2279500	2	29455858; 29912962; 30595370	3	11.8136	165	diastolic blood pressure; mean arterial pressure; systolic blood pressure	3	P08134
403	ARL3	ENSG00000138175	10	5.31e-11	rs4919669	1	28348047; 30487518	2	3.84644	544	mean arterial pressure; systolic blood pressure	2	P36405
406	ARNTL	ENSG00000133794	11	1.11e-17	rs10766075; rs10832017; rs10832019; rs10832021; rs11022753; rs11022754; rs11022755; rs11022757; rs11022765; rs11605776; rs12361893; rs12805304; rs1351525; rs2403662; rs3993105; rs4146388; rs4603287; rs4757139; rs4757140; rs4757141; rs61882122; rs6486118; rs6486119; rs6486120; rs7107287; rs7114573; rs7926712; rs7928655; rs7934154; rs7937432; rs7938307; rs7938308; rs7949336; rs7951393	34	27841878; 29455858	2	12.2199	156	diastolic blood pressure; systolic blood pressure	2	O00327
421	ARVCF	ENSG00000099889	22	8.73e-28	rs1034565; rs12628032; rs2012714; rs2238787; rs2240716; rs4819852; rs758374	7	27841878; 28135244; 28739976; 30224653; 30487518; 30578418; 30595370	7	19.9463	75	pulse pressure measurement; systolic blood pressure	2	O00192
463	ZFHX3	ENSG00000140836	16	1.44e-13	rs62055084; rs739414; rs825702	3	30578418; 30595370	2	4.97523	449	pulse pressure measurement; systolic blood pressure	2	Q15911
466	ATF1	ENSG00000123268	12	1.336e-14	rs4768862	1	30578418	1	3.27814	598	systolic blood pressure	1	P18846
473	RERE	ENSG00000142599	1	1.29e-13	rs159960; rs2252865; rs301819; rs302714	4	30224653; 30578418; 30595370; 30940143	4	8.57467	252	blood pressure; diastolic blood pressure; systolic blood pressure	3	Q9P2R6
475	ATOX1	ENSG00000177556	5	1e-08	rs17112252	1	27980656	1	1	1041	systolic blood pressure change measurement	1	O00244
479	ATP12A	ENSG00000075673	13	6.19e-12	rs55641580	1	30224653; 30595370	2	4.22613	509	diastolic blood pressure; systolic blood pressure	2	P54707
481	ATP1B1	ENSG00000143153	1	5.66e-21	rs12138150; rs12731646	2	30224653; 30595370	2	7.82805	280	pulse pressure measurement; systolic blood pressure	2	P05026
483	ATP1B3	ENSG00000069849	3	5.9e-09	rs113687734; rs6782694	2	27841878; 30224653	2	3.27176	618	pulse pressure measurement	1	P54709
490	ATP2B1	ENSG00000070961	12	3.39e-170	rs10550903; rs10580742; rs10745511; rs10858914; rs10858915; rs10858917; rs10858918; rs11105337; rs11105352; rs11105353; rs11105354; rs11105358; rs11105364; rs11105368; rs11105375; rs11105376; rs11105377; rs11105378; rs11105379; rs111337717; rs111478946; rs11431123; rs117742247; rs12230074; rs12579302; rs1358350; rs1401982; rs143087380; rs17249754; rs2070759; rs2113894; rs2681472; rs2681485; rs268…	44	19430479; 21572416; 21909110; 24001895; 25249183; 26390057; 27618447; 27618448; 27618452; 28348047; 28739976; 29403010; 29455858; 29912962; 30224653; 30487518; 30578418; 30595370	18	99.4775	2	diastolic blood pressure; hypertension; mean arterial pressure; pulse pressure measurement; systolic blood pressure	5	P20020
571	BACH1	ENSG00000156273	21	1.91e-08	rs372883	1	30224653	1	1	1041	pulse pressure measurement	1	O14867
594	BCKDHB	ENSG00000083123	6	3.06e-09	rs7753695	1	30224653	1	1.37969	917	diastolic blood pressure	1	P21953
596	BCL2	ENSG00000171791	18	4.41e-15	rs12454712	1	30224653; 30578418	2	5.3652	415	systolic blood pressure	1	P10415
604	BCL6	ENSG00000113916	3	1e-08	rs1523475; rs3821817	2	30224653	1	1.18471	1039	pulse pressure measurement	1	P41182
608	TNFRSF17	ENSG00000048462	16	5.23e-10	rs1126889	1	30595370	1	1.75938	812	systolic blood pressure	1	Q02223
627	BDNF	ENSG00000176697	11	6.02e-19	rs10835211; rs11030119; rs962369	3	27841878; 28135244; 30224653; 30595370	4	10.6681	194	diastolic blood pressure; systolic blood pressure	2	P23560
640	BLK	ENSG00000136573	8	3.63e-21	rs1042701; rs11783065; rs2409784; rs2467519; rs34190028; rs36048422; rs4841559; rs6983727	8	29455858; 29912962	2	8.93629	243	blood pressure; diastolic blood pressure; pulse pressure measurement; systolic blood pressure	4	P51451
646	BNC1	ENSG00000169594	15	1.29e-09	rs11259905	1	30224653	1	1.37969	917	diastolic blood pressure	1	Q01954
654	BMP6	ENSG00000153162	6	1.5e-10	rs1923409; rs71542879	2	27841878; 30578418	2	3.65145	567	pulse pressure measurement	1	P22004
658	BMPR1B	ENSG00000138696	4	1.45e-12	rs1347345; rs3821964	2	30224653; 30578418	2	4.41084	495	systolic blood pressure	1	O00238
662	BNIP1	ENSG00000113734	5	1.12e-08	rs255299	1	30578418	1	1	1041	pulse pressure measurement	1	Q12981
665	BNIP3L	ENSG00000104765	8	3.58e-08	rs117982737	1	30595370	1	1	1041	systolic blood pressure	1	O60238
677	ZFP36L1	ENSG00000185650	14	4.37e-11	rs57786342	1	30224653	1	2.13907	739	diastolic blood pressure	1	Q07352
744	MPPED2	ENSG00000066382	11	1.26e-10	rs544625	1	30578418	1	1.75938	812	systolic blood pressure	1	Q15777
775	CACNA1C	ENSG00000151067	12	1.96e-12	rs55935819	1	30224653	1	2.51876	687	diastolic blood pressure	1	Q13936
776	CACNA1D	ENSG00000157388	3	7.33e-22	rs12715461; rs2680663; rs3774427; rs3774442; rs3774447; rs3774472; rs3821843; rs7340705; rs9810888; rs9814480; rs9821489	11	25249183; 29403010; 30224653; 30487518; 30578418; 30595370	6	16.6996	98	diastolic blood pressure; hypertension; mean arterial pressure; systolic blood pressure	4	Q01668
783	CACNB2	ENSG00000165995	10	1.08e-78	rs10740993; rs10764331; rs10764499; rs10828666; rs10828689; rs11014016; rs11014021; rs11014049; rs11014154; rs11014166; rs11014171; rs11014204; rs11014267; rs11014313; rs111483964; rs113862204; rs12243859; rs12247582; rs12256244; rs12258967; rs12355091; rs12358055; rs1325990; rs138978463; rs150446556; rs17613287; rs1779228; rs1813353; rs200902078; rs35255031; rs4548524; rs4747345; rs4748463; rs54…	50	19430479; 21909110; 27618448; 27618452; 28739976; 29455858; 29912962; 30224653; 30578418; 30595370	10	51.9953	13	diastolic blood pressure; hypertension; mean arterial pressure; pulse pressure measurement; systolic blood pressure	5	Q08289
784	CACNB3	ENSG00000167535	12	5.2e-17	rs150857355	1	30224653	1	4.41722	482	systolic blood pressure	1	P54284
816	CAMK2B	ENSG00000058404	7	4.396e-08	rs2075066	1	30578418	1	1	1041	systolic blood pressure	1	Q13554
829	CAPZA1	ENSG00000116489	1	8.22e-41	rs10745332; rs11102518; rs12566829; rs17030613	4	21572416; 25249183; 29455858; 30224653; 30487518	5	20.9134	68	diastolic blood pressure; hypertension; mean arterial pressure; systolic blood pressure	4	P52907
845	CASQ2	ENSG00000118729	1	2.376e-12	rs4073778	1	30578418	1	2.51876	687	pulse pressure measurement	1	O14958
857	CAV1	ENSG00000105974	7	1.48e-15	rs1997571	1	30224653	1	3.65783	554	pulse pressure measurement	1	Q03135
887	CCKBR	ENSG00000110148	11	5.05e-10	rs2929184	1	30224653	1	1.75938	812	diastolic blood pressure	1	P32239
894	CCND2	ENSG00000118971	12	1.113e-12	rs76895963	1	30578418; 30595370	2	4.22613	509	pulse pressure measurement; systolic blood pressure	2	P30279
898	CCNE1	ENSG00000105173	19	6.28e-25	rs7257694	1	30224653	1	7.45474	295	diastolic blood pressure	1	P24864
908	CCT6A	ENSG00000146731	7	8.38e-09	rs6593297	1	30224653	1	1.37969	917	systolic blood pressure	1	P40227
977	CD151	ENSG00000177697	11	1.4e-10	rs28648546	1	30224653	1	1.75938	812	pulse pressure measurement	1	P48509
987	LRBA	ENSG00000198589	4	2.38e-10	rs6823767	1	30224653; 30595370	2	3.46675	588	systolic blood pressure	1	P50851
1012	CDH13	ENSG00000140945	16	3.62e-51	rs3096277; rs7500448	2	17903302; 27841878; 28135244; 28739976; 30224653; 30578418; 30595370	7	27.7556	40	diastolic blood pressure; pulse pressure measurement; systolic blood pressure	3	P55290
1021	CDK6	ENSG00000105810	7	2.42e-45	rs2282978; rs42038; rs42377	3	27618447; 30224653; 30578418; 30595370	4	20.5401	69	diastolic blood pressure; pulse pressure measurement; systolic blood pressure	3	Q00534
1026	CDKN1A	ENSG00000124762	6	2.9e-18	rs3176336	1	30224653; 30578418	2	6.50427	347	pulse pressure measurement	1	P38936
1027	CDKN1B	ENSG00000111276	12	2.6e-08	rs34327	1	29403010	1	1	1041	mean arterial pressure	1	P46527
1047	CLGN	ENSG00000153132	4	3.11e-22	rs2567241	1	27271309	1	6.31567	354	diastolic blood pressure; mean arterial pressure; systolic blood pressure	3	O14967
1104	RCC1	ENSG00000180198	1	2.85e-10	rs6689862	1	30578418	1	1.75938	812	systolic blood pressure	1	P18754
1106	CHD2	ENSG00000173575	15	6.32e-12	rs11632112	1	30224653	1	2.51876	687	pulse pressure measurement	1	O14647
1107	CHD3	ENSG00000170004	17	1.36e-12	rs7503751	1	30595370	1	2.51876	687	systolic blood pressure	1	Q12873
1129	CHRM2	ENSG00000181072	7	1.62e-09	rs10267979	1	30224653	1	1.37969	917	pulse pressure measurement	1	P08172
1185	CLCN6	ENSG00000011021	1	1.68e-109	rs1023252; rs111370806; rs111479605; rs111650969; rs112140974; rs112859107; rs113289271; rs12567119; rs12567136; rs13306560; rs138115811; rs138460149; rs138473600; rs139473956; rs142005893; rs142489028; rs143800963; rs145302823; rs145724263; rs146777460; rs147124396; rs149002827; rs149764880; rs17037425; rs17037427; rs17037429; rs17037452; rs17376328; rs202071545; rs2050265; rs2236796; rs2236797;…	79	27618447; 29455858; 29912962; 30224653; 30578418; 30595370	6	62.2927	7	diastolic blood pressure; mean arterial pressure; systolic blood pressure	3	P51797
1187	CLCNKA	ENSG00000186510	1	4.96e-12	rs3738633	1	30224653	1	2.51876	687	diastolic blood pressure	1	P51800
1282	COL4A1	ENSG00000187498	13	6.6e-16	rs13260; rs650724	2	30224653; 30578418	2	5.9296	384	diastolic blood pressure; pulse pressure measurement	2	P02462
1284	COL4A2	ENSG00000134871	13	5.6e-09	rs7989823	1	27841878	1	1.37969	917	diastolic blood pressure	1	P08572
1286	COL4A4	ENSG00000081052	2	4.58e-10	rs10182307	1	30578418	1	1.75938	812	systolic blood pressure	1	P53420
1291	COL6A1	ENSG00000142156	21	2.05e-09	rs35796750	1	30224653	1	1.37969	917	pulse pressure measurement	1	P12109
1294	COL7A1	ENSG00000114270	3	1.97e-09	rs144483183	1	30224653	1	1.37969	917	diastolic blood pressure	1	Q02388
1299	COL9A3	ENSG00000092758	20	1.02e-08	rs66658258	1	30487518	1	1	1041	diastolic blood pressure; mean arterial pressure	2	Q14050
1306	COL15A1	ENSG00000204291	9	1.29e-23	rs10988442; rs2075665	2	30224653; 30578418	2	8.58743	247	pulse pressure measurement	1	P39059
1312	COMT	ENSG00000093010	22	2.24e-09	rs117222687; rs4680	2	29030403; 29912962	2	3.27176	618	pulse pressure measurement; systolic blood pressure	2	P21964
1373	CPS1	ENSG00000021826	2	5.3e-16	rs1047891	1	30224653; 30595370	2	5.74489	393	systolic blood pressure	1	P31327
1385	CREB1	ENSG00000118260	2	5.2e-13	rs2360970; rs6740584	2	27841878; 30595370	2	4.79053	460	systolic blood pressure	1	P16220
1394	CRHR1	ENSG00000120088, ENSG00000276191	17	5.4e-15	rs2664008	1	30224653	1	3.65783	554	pulse pressure measurement	1	P34998
1398	CRK	ENSG00000167193	17	4.15e-17	rs10852858; rs11650511; rs12941318; rs34457140	4	27841878; 28135244; 30224653; 30578418; 30595370	5	11.8008	168	pulse pressure measurement; systolic blood pressure	2	P46108
1445	CSK	ENSG00000103653	15	6.03e-98	rs11635664; rs12442901; rs12898997; rs1350193; rs1378940; rs1378941; rs1378942; rs2168518; rs2168519; rs2301249; rs35213055; rs3784789; rs3784790; rs62006565; rs62006566; rs62006567; rs7085; rs72730503; rs8033381	19	19430483; 21909110; 21909115; 27618447; 27618448; 28739976; 29455858; 29912962; 30224653; 30578418	10	53.8632	10	diastolic blood pressure; mean arterial pressure; systolic blood pressure	3	P41240
1456	CSNK1G3	ENSG00000151292	5	7.9e-28	rs1579036; rs200741311; rs4530754	3	27618448; 30224653; 30578418	3	12.378	150	diastolic blood pressure; pulse pressure measurement	2	Q9Y6M4
1488	CTBP2	ENSG00000175029	10	5.92e-10	rs4411245	1	30224653	1	1.75938	812	diastolic blood pressure	1	P56545
1500	CTNND1	ENSG00000198561	11	7.66e-11	rs486995	1	30595370	1	2.13907	739	systolic blood pressure	1	O60716
1544	CYP1A2	ENSG00000140505	15	1.52e-29	rs2470890; rs2472304; rs762551	3	27618448; 29455858	2	11.0503	184	diastolic blood pressure; mean arterial pressure; systolic blood pressure	3	P05177
1557	CYP2C19	ENSG00000165841	10	3.06e-26	rs199562446; rs4494250	2	30224653; 30578418	2	9.72651	222	diastolic blood pressure; systolic blood pressure	2	P33261
1585	CYP11B2	ENSG00000179142	8	2.75e-20	rs12679242; rs3802228; rs3802230; rs6418	4	29403010; 30224653; 30487518; 30578418; 30595370	5	12.9399	140	diastolic blood pressure; hypertension; mean arterial pressure; systolic blood pressure	4	P19099
1586	CYP17A1	ENSG00000148795	10	6.62e-71	rs1004467; rs17115100; rs3824755	3	19430479; 27618448; 29455858; 30224653; 30487518	5	32.1194	31	diastolic blood pressure; hypertension; mean arterial pressure; pulse pressure measurement; systolic blood pressure	5	P05093
1593	CYP27A1	ENSG00000135929	2	6.54e-18	rs1996992	1	30224653	1	4.79691	451	diastolic blood pressure	1	Q02318
1595	CYP51A1	ENSG00000001630	7	1e-11	rs149057881; rs4729021	2	30224653; 30578418	2	4.03115	521	pulse pressure measurement	1	Q16850
1602	DACH1	ENSG00000276644	13	3.2e-11	rs3861113	1	30224653	1	2.13907	739	diastolic blood pressure	1	Q9UI36
1607	DGKB	ENSG00000136267	7	3.98e-10	rs13240040	1	30224653	1	1.75938	812	diastolic blood pressure	1	Q9Y6T7
1621	DBH	ENSG00000123454	9	1.72e-34	rs3025380; rs6271	2	27618452; 29030403; 30224653; 30578418; 30595370	5	17.8861	85	diastolic blood pressure; systolic blood pressure	2	P09172
1636	ACE	ENSG00000159640	17	3.74e-22	rs4295; rs4308	2	27841878; 28135244; 30224653	3	9.91511	214	diastolic blood pressure; systolic blood pressure	2	P12821
1655	DDX5	ENSG00000108654	17	3.19e-12	rs1991401	1	30595370	1	2.51876	687	systolic blood pressure	1	P17844
1687	GSDME	ENSG00000105928	7	1.09e-09	rs12979	1	30224653	1	1.37969	917	systolic blood pressure	1	O60443
1783	DYNC1LI2	ENSG00000135720	16	5.07e-10	rs146550789	1	30595370	1	1.75938	812	systolic blood pressure	1	O43237
1785	DNM2	ENSG00000079805	19	3.25e-10	rs1529744	1	30224653	1	1.75938	812	pulse pressure measurement	1	P50570
1789	DNMT3B	ENSG00000088305	20	4.5e-10	rs2424908; rs910085	2	27841878; 30578418	2	3.65145	567	pulse pressure measurement	1	Q9UBC3
1800	DPEP1	ENSG00000015413	16	7.73e-28	rs1126464; rs460105; rs908951	3	27618447; 27618448; 27841878; 30224653	4	14.0853	124	diastolic blood pressure; systolic blood pressure	2	P16444
1808	DPYSL2	ENSG00000092964	8	1.78e-10	rs17321041	1	30224653	1	1.75938	812	diastolic blood pressure	1	Q16555
1855	DVL1	ENSG00000107404	1	5.34e-12	rs307359	1	30595370	1	2.51876	687	systolic blood pressure	1	O14640
1879	EBF1	ENSG00000164330	5	2.07e-34	rs149148360; rs31864; rs368910700; rs4594837; rs62385385; rs7707918; rs888987	7	28135244; 30224653; 30578418; 30595370	4	17.1023	95	diastolic blood pressure; pulse pressure measurement; systolic blood pressure	3	Q9UH73
1906	EDN1	ENSG00000078401	6	6.71e-14	rs1630736	1	30224653; 30578418; 30595370	3	6.69288	335	pulse pressure measurement; systolic blood pressure	2	P05305
1909	EDNRA	ENSG00000151617	4	9.86e-14	rs13143677; rs78049276	2	28135244; 30595370	2	5.17022	427	pulse pressure measurement; systolic blood pressure	2	P25101
1995	ELAVL3	ENSG00000196361	19	1.07e-09	rs17638167	1	27618452; 30224653	2	3.08706	631	diastolic blood pressure; systolic blood pressure	2	Q14576
2013	EMP2	ENSG00000213853	16	2.5e-08	rs9937170	1	30224653	1	1	1041	diastolic blood pressure	1	P54851
2028	ENPEP	ENSG00000138792	4	2e-11	rs33966350	1	28135244	1	2.13907	739	systolic blood pressure	1	Q07075
2035	EPB41	ENSG00000159023	1	2.42e-08	rs56906456	1	30595370	1	1	1041	systolic blood pressure	1	P11171
2037	EPB41L2	ENSG00000079819	6	5.07e-14	rs9885632	1	30224653; 30595370	2	4.98551	441	systolic blood pressure	1	O43491
2055	CLN8	ENSG00000182372, ENSG00000278220	8	1.85e-11	rs4875958	1	30224653	1	2.13907	739	systolic blood pressure	1	Q9UBY8
2066	ERBB4	ENSG00000178568	2	7.61e-11	rs12694277	1	30224653	1	2.13907	739	systolic blood pressure	1	Q15303
2074	ERCC6	ENSG00000225830	10	4.9e-08	rs4253197	1	29912962	1	1	1041	pulse pressure measurement	1	Q03468
2078	ERG	ENSG00000157554	21	1.04e-18	rs112005532; rs117870289	2	27841878; 30224653; 30578418	3	8.39635	257	diastolic blood pressure; pulse pressure measurement	2	P11308
2099	ESR1	ENSG00000091831	6	4.2e-47	rs13192976; rs34375271; rs34862067; rs36083386; rs7766549; rs9340985; rs9340995	7	27841878; 28135244; 30224653; 30578418; 30595370	5	23.7456	51	diastolic blood pressure; pulse pressure measurement; systolic blood pressure	3	P03372
2104	ESRRG	ENSG00000196482	1	1.61e-08	rs17042848	1	30224653	1	1	1041	pulse pressure measurement	1	P62508
2122	MECOM	ENSG00000085276	3	1.48e-57	rs10573741; rs12496329; rs1273884; rs1273885; rs1273886; rs1290784; rs1290786; rs1290790; rs1343040; rs1528293; rs16853173; rs1918966; rs1918973; rs1918974; rs200089887; rs2014590; rs2115959; rs223102; rs223103; rs2421647; rs2421648; rs35239788; rs3817581; rs419076; rs448378; rs4955647; rs4955655; rs4955658; rs6444851; rs6770911; rs6779380; rs75295650; rs7626980; rs9290366; rs988397; rs988398	36	21909110; 21909115; 27618447; 27618448; 27618452; 28739976; 29455858; 29912962; 30224653; 30595370	10	41.4359	18	diastolic blood pressure; hypertension; mean arterial pressure; pulse pressure measurement; systolic blood pressure	5	Q03112
2201	FBN2	ENSG00000138829	5	9.45e-30	rs17677603; rs6595838; rs6864831; rs6892983; rs7705439	5	27841878; 28135244; 30224653; 30487518; 30578418; 30595370	6	18.6289	81	diastolic blood pressure; pulse pressure measurement; systolic blood pressure	3	P35556
2202	EFEMP1	ENSG00000115380	2	1.148e-12	rs11899888	1	30578418	1	2.51876	687	diastolic blood pressure; pulse pressure measurement	2	Q12805
2222	FDFT1	ENSG00000079459	8	1.67e-15	rs10903343	1	29455858	1	3.65783	554	diastolic blood pressure; systolic blood pressure	2	P37268
2241	FER	ENSG00000151422	5	2.44e-25	rs10477931; rs112668446; rs62361303; rs62361338; rs79409628	5	27841878; 30224653; 30578418; 30595370	4	13.3157	137	pulse pressure measurement; systolic blood pressure	2	P16591
2242	FES	ENSG00000182511	15	7.71e-84	rs11330240; rs11638635; rs12909124; rs138682554; rs1894400; rs1894401; rs2071382; rs2071384; rs2521501; rs34029266; rs35346340; rs4932179; rs4932373; rs4932376; rs7497304	15	21909110; 21909115; 27618448; 27618452; 28135244; 28739976; 29455858; 29912962; 30224653; 30578418; 30595370	11	49.516	14	diastolic blood pressure; hypertension; mean arterial pressure; pulse pressure measurement; systolic blood pressure	5	P07332
2250	FGF5	ENSG00000138675	4	9.9e-57	rs17004869; rs35954793; rs36034102	3	27736895; 28135244; 29455858; 29912962; 30487518	5	26.8037	43	diastolic blood pressure; hypertension; mean arterial pressure; systolic blood pressure	4	P12034
2268	FGR	ENSG00000000938	1	1.02e-10	rs3737801	1	30224653	1	1.75938	812	systolic blood pressure	1	P09769
2296	FOXC1	ENSG00000054598	6	4.17e-14	rs2745599	1	30224653	1	3.27814	598	systolic blood pressure	1	Q12948
2335	FN1	ENSG00000115414	2	8.61e-33	rs1250247; rs1250259; rs34923683	3	27841878; 28135244; 30224653; 30578418; 30595370	5	17.6911	91	diastolic blood pressure; pulse pressure measurement; systolic blood pressure	3	P02751
2355	FOSL2	ENSG00000075426	2	3.26e-14	rs7562	1	28135244; 30224653; 30595370	3	6.69288	335	systolic blood pressure	1	P15408
2444	FRK	ENSG00000111816	6	3.3e-14	rs36061333; rs3822857	2	27841878; 30224653	2	5.17022	427	diastolic blood pressure	1	P42685
2534	FYN	ENSG00000010810	6	3.6e-09	rs2012071	1	30578418	1	1.37969	917	systolic blood pressure	1	P06241
2547	XRCC6	ENSG00000196419	22	3e-11	rs73161324	1	28135244; 30224653	2	3.84644	544	pulse pressure measurement	1	P12956
2550	GABBR1	ENSG00000204681, ENSG00000206466, ENSG00000206511, ENSG00000232569, ENSG00000232632, ENSG00000237051, ENSG00000237112	6	4.49e-23	rs1233393; rs926552	2	30224653	1	6.88007	327	diastolic blood pressure	1	Q9UBS5
2585	GALK2	ENSG00000156958	15	4e-11	rs11857515	1	30224653	1	2.13907	739	diastolic blood pressure	1	Q01415
2624	GATA2	ENSG00000179348	3	2.77e-17	rs55914222; rs62270945	2	27841878; 28135244; 30224653; 30578418	4	9.72402	223	diastolic blood pressure; pulse pressure measurement	2	P23769
2626	GATA4	ENSG00000136574	8	2.28e-28	rs12541921; rs35726503; rs36038176; rs3735814; rs6983129; rs7838131	6	29455858; 29912962; 30224653; 30595370	4	14.6394	118	diastolic blood pressure; systolic blood pressure	2	P43694
2631	NIPSNAP2	ENSG00000146729	7	9.29e-09	rs35844144	1	30595370	1	1.37969	917	systolic blood pressure	1	O75323
2662	GDF10	ENSG00000266524	10	4.8e-09	rs2125067	1	30487518	1	1.37969	917	mean arterial pressure; systolic blood pressure	2	P55107
2669	GEM	ENSG00000164949	8	1.44e-12	rs138582164; rs143282724; rs74900445	3	30578418; 30595370	2	4.59554	481	pulse pressure measurement; systolic blood pressure	2	P55040
2690	GHR	ENSG00000112964	5	2.86e-09	rs2940928	1	30224653	1	1.37969	917	diastolic blood pressure	1	P10912
2695	GIP	ENSG00000159224	17	2.2e-09	rs9901810	1	30595370	1	1.37969	917	systolic blood pressure	1	P09681
2696	GIPR	ENSG00000010310	19	1.92e-15	rs10423928; rs34783010	2	30224653; 30578418	2	5.54991	405	pulse pressure measurement; systolic blood pressure	2	P48546
2762	GMDS	ENSG00000112699	6	2e-11	rs2569842; rs2745612	2	30578418; 30595370	2	4.03115	521	pulse pressure measurement; systolic blood pressure	2	O60547
2767	GNA11	ENSG00000088256	19	7e-10	rs2629103; rs28625082	2	30224653; 30595370	2	3.65145	567	diastolic blood pressure; systolic blood pressure	2	P29992
2775	GNAO1	ENSG00000087258	16	2e-13	rs56143613; rs62039274; rs9937815	3	27841878; 30224653; 30578418	3	6.6826	337	diastolic blood pressure; pulse pressure measurement	2	P09471
2778	GNAS	ENSG00000087460	20	5.76e-09	rs1407040	1	29403010	1	1.37969	917	diastolic blood pressure; mean arterial pressure	2	O95467
2778	GNAS	ENSG00000087460	20	5.76e-09	rs1407040	1	29403010	1	1.37969	917	diastolic blood pressure; mean arterial pressure	2	P63092
2778	GNAS	ENSG00000087460	20	5.76e-09	rs1407040	1	29403010	1	1.37969	917	diastolic blood pressure; mean arterial pressure	2	Q5JWF2
2782	GNB1	ENSG00000078369	1	2.8e-11	rs7546498	1	27841878	1	2.13907	739	diastolic blood pressure; systolic blood pressure	2	P62873
2783	GNB2	ENSG00000172354	7	2.711e-17	rs374292503	1	30578418	1	4.41722	482	pulse pressure measurement	1	P62879
2788	GNG7	ENSG00000176533	19	3.04e-08	rs11672460	1	30595370	1	1	1041	systolic blood pressure	1	O60262
2843	GPR20	ENSG00000204882, ENSG00000275181	8	1.43e-14	rs34591516; rs60818561; rs78192203	3	27618447; 28498854; 30224653	3	7.06229	323	diastolic blood pressure; hypertension; pulse pressure measurement; systolic blood pressure	4	Q99678
2863	GPR39	ENSG00000183840	2	1e-10	rs10188442; rs13420028	2	21626137	1	1.94409	807	hypertension	1	O43194
2904	GRIN2B	ENSG00000273079	12	6.47e-10	rs28621435	1	30224653	1	1.75938	812	systolic blood pressure	1	Q13224
2917	GRM7	ENSG00000196277	3	7.7e-11	rs6771707; rs9865843	2	30224653; 30595370	2	4.03115	521	diastolic blood pressure; systolic blood pressure	2	Q14831
2959	GTF2B	ENSG00000137947	1	2.3e-22	rs12035750	1	30224653; 30578418; 30595370	3	9.7304	221	systolic blood pressure	1	Q00403
2969	GTF2I	ENSG00000263001	7	4.87e-11	rs34324971; rs36044436	2	30224653; 30940143	2	4.03115	521	blood pressure; diastolic blood pressure	2	P78347
2982	GUCY1A1	ENSG00000164116	4	2.29e-32	rs11725969; rs11737895; rs13139571; rs13143871; rs2306557; rs3796592; rs56329057; rs6839022; rs72685791; rs7692387	10	21909115; 27618447; 29455858; 29912962; 30224653; 30578418; 30595370	7	22.0191	58	diastolic blood pressure; mean arterial pressure; systolic blood pressure	3	Q02108
2983	GUCY1B1	ENSG00000061918	4	2.42e-08	rs2219538	1	30487518	1	1	1041	mean arterial pressure; systolic blood pressure	2	Q02153
3077	HFE	ENSG00000010704	6	3.88e-57	rs1799945; rs1800562; rs2032451; rs2794719; rs2858993	5	21909115; 27618447; 27618448; 27618452; 28739976; 29455858; 29912962; 30224653	8	32.2952	30	diastolic blood pressure; hypertension; mean arterial pressure; systolic blood pressure	4	Q30201
3083	HGFAC	ENSG00000109758	4	9.31e-25	rs13108218; rs2498323	2	27841878; 30224653; 30578418; 30595370	4	12.7615	143	pulse pressure measurement; systolic blood pressure	2	Q04756
3084	NRG1	ENSG00000157168	8	1.28e-13	rs11991469; rs28594215; rs527953512	3	27841878; 30224653; 30578418	3	6.6826	337	pulse pressure measurement; systolic blood pressure	2	Q02297
3090	HIC1	ENSG00000177374	17	1.15e-26	rs4455005; rs4480845	2	30224653; 30578418; 30595370	3	11.4339	174	pulse pressure measurement; systolic blood pressure	2	Q14526
3097	HIVEP2	ENSG00000010818	6	1.7e-15	rs197456; rs198663	2	30224653; 30595370	2	5.54991	405	systolic blood pressure	1	P31629
3106	HLA-B	ENSG00000234745	6	7.72e-11	rs1050518	1	30578418	1	2.13907	739	systolic blood pressure	1	P01889
3113	HLA-DPA1	ENSG00000168384, ENSG00000206291, ENSG00000228163, ENSG00000229685, ENSG00000231389, ENSG00000235844, ENSG00000236177	6	7.65e-20	rs2856830	1	30527956	1	5.55629	401	pulmonary arterial hypertension	1	P20036
3115	HLA-DPB1	ENSG00000215048, ENSG00000223865, ENSG00000226826, ENSG00000230763, ENSG00000236693, ENSG00000237710	6	7.13e-17	rs1042140	1	30527956	1	4.41722	482	pulmonary arterial hypertension	1	P04440
3117	HLA-DQA1	ENSG00000196735, ENSG00000206305, ENSG00000232062	6	4.31e-11	rs2187668	1	27618452	1	2.13907	739	diastolic blood pressure	1	P01909
3120	HLA-DQB2	ENSG00000196610, ENSG00000224305, ENSG00000226165, ENSG00000228254, ENSG00000228813, ENSG00000229493, ENSG00000230675, ENSG00000232629	6	1.17e-09	rs2071550	1	29455858	1	1.37969	917	diastolic blood pressure	1	P05538
3159	HMGA1	ENSG00000137309	6	1.01e-08	rs73744859	1	30578418	1	1	1041	systolic blood pressure	1	P17096
3200	HOXA3	ENSG00000105997	7	3e-10	rs6969780	1	27618448; 28498854; 30224653	3	5.17412	426	diastolic blood pressure; hypertension; mean arterial pressure; pulse pressure measurement; systolic blood pressure	5	O43365
3203	HOXA6	ENSG00000106006	7	7.2e-09	rs11983200	1	30224653	1	1.37969	917	systolic blood pressure	1	P31267
3207	HOXA11	ENSG00000005073	7	9e-24	rs6461992	1	28135244; 30487518; 30595370	3	10.4898	199	diastolic blood pressure; hypertension; mean arterial pressure; systolic blood pressure	4	P31270
3217	HOXB7	ENSG00000260027	17	3.39e-16	rs7406910; rs890431	2	27618447; 30224653; 30487518	3	7.63697	291	diastolic blood pressure; mean arterial pressure; systolic blood pressure	3	P09629
3221	HOXC4	ENSG00000198353	12	2.82e-41	rs10747689; rs10876528; rs10876529; rs10876530; rs10876531; rs12319419; rs12422600; rs12426399; rs2071449; rs2071450; rs4759318; rs4759319; rs4759320; rs56270790; rs61921797; rs7134677; rs7136889; rs7297416; rs7308105; rs7315495; rs736825; rs754133; rs765634; rs894736; rs894737; rs894738	26	29030403; 29455858; 29912962; 30224653; 30487518; 30578418; 30595370	7	28.3916	38	diastolic blood pressure; mean arterial pressure; pulse pressure measurement; systolic blood pressure	4	P09017
3222	HOXC5	ENSG00000172789	12	4.41e-19	rs2071449; rs2071450; rs61921797	3	29455858; 29912962	2	7.25338	311	diastolic blood pressure; systolic blood pressure	2	Q00444
3223	HOXC6	ENSG00000197757	12	2.82e-41	rs10876528; rs10876529; rs12319419; rs12426399; rs4759318; rs7308105; rs736825; rs754133; rs894736; rs894737; rs894738	11	29455858; 29912962	2	17.0842	96	diastolic blood pressure; pulse pressure measurement; systolic blood pressure	3	P09630
3269	HRH1	ENSG00000196639	3	2.87e-23	rs347591	1	27618447; 30224653	2	8.40273	254	systolic blood pressure	1	P35367
3308	HSPA4	ENSG00000170606	5	6.07e-14	rs55747751	1	30224653	1	3.27814	598	diastolic blood pressure	1	P34932
3360	HTR4	ENSG00000164270	5	6.44e-14	rs34070447; rs7733088	2	30578418; 30940143	2	5.17022	427	blood pressure; diastolic blood pressure; systolic blood pressure	3	Q13639
3418	IDH2	ENSG00000182054	15	2.2e-13	rs28611491	1	30224653	1	2.89845	643	pulse pressure measurement	1	P48735
3434	IFIT1	ENSG00000185745	10	4e-09	rs303217	1	30224653	1	1.37969	917	diastolic blood pressure	1	P09914
3479	IGF1	ENSG00000017427	12	2.15e-15	rs10778174; rs5742643	2	30224653	1	3.84254	552	systolic blood pressure	1	P05019
3486	IGFBP3	ENSG00000146674	7	1.179e-19	rs2854746	1	30578418	1	5.1766	423	diastolic blood pressure	1	P17936
3490	IGFBP7	ENSG00000163453	4	5.14e-09	rs1718845	1	30224653	1	1.37969	917	diastolic blood pressure	1	Q16270
3491	CCN1	ENSG00000142871	1	7.41e-09	rs9658584	1	30578418	1	1.37969	917	pulse pressure measurement	1	O00622
3569	IL6	ENSG00000136244	7	1.53e-25	rs1800795; rs2069833	2	30224653; 30578418	2	9.34681	233	pulse pressure measurement; systolic blood pressure	2	P05231
3617	IMPG1	ENSG00000112706	6	4.57e-08	rs58806982	1	29455858	1	1	1041	systolic blood pressure	1	Q17R60
3621	ING1	ENSG00000153487	13	4.12e-15	rs3742182	1	30224653	1	3.65783	554	pulse pressure measurement	1	Q9UK53
3632	INPP5A	ENSG00000068383	10	7.04e-18	rs1133400; rs12412313; rs12770172	3	30224653; 30578418; 30595370	3	8.58105	248	pulse pressure measurement; systolic blood pressure	2	Q14642
3633	INPP5B	ENSG00000204084	1	1.47e-15	rs28474373; rs871524	2	28739976; 30578418	2	5.54991	405	pulse pressure measurement	1	P32019
3643	INSR	ENSG00000171105	19	1.23e-66	rs10410204; rs10427021; rs11671314; rs12463278; rs12972004; rs12978472; rs34328549; rs35571068; rs36047283; rs4247374; rs66496113; rs67731056; rs7248104; rs73003972; rs75392157; rs934099	16	27618448; 27618452; 27841878; 28135244; 28739976; 29455858; 29912962; 30224653; 30578418; 30595370	10	41.159	20	diastolic blood pressure; mean arterial pressure; pulse pressure measurement; systolic blood pressure	4	P06213
3664	IRF6	ENSG00000117595	1	1.09e-10	rs7555285	1	30224653	1	1.75938	812	systolic blood pressure	1	O14896
3672	ITGA1	ENSG00000213949	5	2.35e-11	rs6867399; rs73754057	2	30224653; 30578418	2	4.03115	521	pulse pressure measurement	1	P56199
3680	ITGA9	ENSG00000144668	3	8.38e-15	rs267517; rs267539; rs267540; rs539108	4	30224653; 30578418; 30595370	3	7.62669	292	pulse pressure measurement; systolic blood pressure	2	Q13797
3693	ITGB5	ENSG00000082781	3	1.3e-18	rs11928547; rs3772840; rs4141663; rs6438857	4	27841878; 30224653; 30578418; 30595370	4	10.4731	203	systolic blood pressure	1	P18084
3697	ITIH1	ENSG00000055957	3	1.819e-08	rs2302417	1	30578418	1	1	1041	pulse pressure measurement	1	P19827
3720	JARID2	ENSG00000008083	6	3.03e-08	rs2282823	1	30224653	1	1	1041	diastolic blood pressure	1	Q92833
3745	KCNB1	ENSG00000158445	20	3.63e-09	rs237485; rs756529	2	27618447; 30224653	2	3.27176	618	diastolic blood pressure	1	Q14721
3762	KCNJ5	ENSG00000120457	11	5.4e-10	rs66518071	1	30224653	1	1.75938	812	diastolic blood pressure	1	P48544
3767	KCNJ11	ENSG00000187486	11	9.18e-29	rs5215; rs5219	2	27618448; 30224653	2	10.8656	189	mean arterial pressure; systolic blood pressure	2	Q14654
3777	KCNK3	ENSG00000171303	2	5.85e-62	rs12476527; rs1275923; rs1275978; rs1275979; rs1275980; rs1275982; rs13394970; rs1731243; rs1731249; rs2586886; rs35021474	11	27618452; 27736895; 29403010; 29455858; 29912962; 30487518; 30578418; 30595370	8	35.3019	28	diastolic blood pressure; hypertension; mean arterial pressure; pulse pressure measurement; systolic blood pressure	5	O14649
3785	KCNQ2	ENSG00000075043	20	4.56e-08	rs2297387	1	30224653	1	1	1041	systolic blood pressure	1	O43526
3799	KIF5B	ENSG00000170759	10	3.35e-15	rs211359	1	30224653	1	3.65783	554	pulse pressure measurement	1	P33176
3840	KPNA4	ENSG00000186432	3	4.48e-12	rs62272800	1	30595370	1	2.51876	687	systolic blood pressure	1	O00629
3915	LAMC1	ENSG00000135862	1	3.8e-10	rs41475048	1	30224653	1	1.75938	812	diastolic blood pressure	1	P11047
3980	LIG3	ENSG00000005156	17	7.56e-11	rs3135967	1	30224653	1	2.13907	739	pulse pressure measurement	1	P49916
3988	LIPA	ENSG00000107798	10	4e-09	rs303217	1	30224653	1	1.37969	917	diastolic blood pressure	1	P38571
4004	LMO1	ENSG00000166407	11	2.24e-12	rs110419; rs4315061	2	27618447; 30224653	2	4.41084	495	diastolic blood pressure	1	P25800
4016	LOXL1	ENSG00000129038	15	5.6e-09	rs1078967	1	30487518	1	1.37969	917	systolic blood pressure	1	Q08397
4035	LRP1	ENSG00000123384	12	3.55e-09	rs7968719	1	30578418	1	1.37969	917	pulse pressure measurement	1	Q07954
4038	LRP4	ENSG00000134569	11	3.53e-21	rs1585453	1	30224653	1	5.93598	379	systolic blood pressure	1	O75096
4046	LSP1	ENSG00000130592	11	1.33e-73	rs10734623; rs112640876; rs12418543; rs1973765; rs2137320; rs3781962; rs3817196; rs4980379; rs4980386; rs4980387; rs4980388; rs4980389; rs562434; rs569550; rs588321; rs592373; rs612652; rs61868775; rs620315; rs621679; rs661348; rs673791; rs686722; rs7938342	24	27618448; 27618452; 29403010; 29455858; 29912962; 30224653; 30487518; 30578418; 30595370	9	43.5871	16	diastolic blood pressure; hypertension; mean arterial pressure; pulse pressure measurement; systolic blood pressure	5	P33241
4052	LTBP1	ENSG00000049323	2	7.9e-09	rs1545552	1	30224653	1	1.37969	917	pulse pressure measurement	1	Q14766
4053	LTBP2	ENSG00000119681	14	3.26e-13	rs11159091	1	30224653	1	2.89845	643	systolic blood pressure	1	Q14767
4088	SMAD3	ENSG00000166949	15	1.32e-16	rs11638064; rs2289261	2	27841878; 30224653	2	5.9296	384	pulse pressure measurement	1	P84022
4134	MAP4	ENSG00000047849	3	1.89e-33	rs319690; rs35979968; rs6442094; rs6771917	4	21909110; 30224653; 30578418; 30595370	4	16.1685	104	diastolic blood pressure; mean arterial pressure; systolic blood pressure	3	P27816
4137	MAPT	ENSG00000186868, ENSG00000276155, ENSG00000277956	17	5.32e-09	rs3785880	1	30595370	1	1.37969	917	systolic blood pressure	1	P10636
4140	MARK3	ENSG00000075413	14	4.99e-21	rs17679259; rs8014182	2	30224653; 30578418	2	7.82805	280	systolic blood pressure	1	P27448
4163	MCC	ENSG00000171444	5	6.12e-09	rs2112453	1	30224653	1	1.37969	917	systolic blood pressure	1	P23508
4170	MCL1	ENSG00000143384	1	6.77e-10	rs11580946	1	30595370	1	1.75938	812	systolic blood pressure	1	Q07820
4179	CD46	ENSG00000117335	1	1.23e-17	rs12568382	1	30224653	1	4.41722	482	pulse pressure measurement	1	P15529
4194	MDM4	ENSG00000198625	1	3.17e-16	rs10900595; rs2169137; rs4245739; rs4252684	4	27618452; 29455858; 30224653	3	8.00638	278	diastolic blood pressure	1	O15151
4205	MEF2A	ENSG00000068305	15	1.42e-14	rs2581468; rs34756251; rs4965529; rs78350132	4	30224653; 30578418; 30595370	3	7.247	313	diastolic blood pressure; systolic blood pressure	2	Q02078
4208	MEF2C	ENSG00000081189	5	3.76e-08	rs6884092	1	30224653	1	1	1041	systolic blood pressure	1	Q06413
4211	MEIS1	ENSG00000143995	2	8.01e-15	rs2300481	1	30224653; 30578418	2	5.3652	415	systolic blood pressure	1	O00470
4233	MET	ENSG00000105976	7	3.089e-08	rs193686	1	30578418	1	1	1041	pulse pressure measurement	1	P08581
4289	MKLN1	ENSG00000128585	7	2.08e-17	rs13238550; rs13244567	2	28135244; 30224653; 30595370	3	8.01666	273	systolic blood pressure	1	Q9UL63
4291	MLF1	ENSG00000178053	3	4.06e-11	rs1435642; rs34234841; rs34976879; rs78151625	4	29455858; 30224653	2	4.40056	508	diastolic blood pressure; systolic blood pressure	2	P58340
4296	MAP3K11	ENSG00000173327	11	1.1e-17	rs1078457	1	29455858	1	4.41722	482	diastolic blood pressure; systolic blood pressure	2	Q16584
4300	MLLT3	ENSG00000171843	9	2.36e-10	rs2780841	1	30578418	1	1.75938	812	systolic blood pressure	1	P42568
4323	MMP14	ENSG00000157227	14	5.58e-13	rs17880989	1	30224653	1	2.89845	643	diastolic blood pressure	1	P50281
4343	MOV10	ENSG00000155363	1	4e-28	rs12129649; rs2932537; rs2999159; rs4839257	4	28739976; 29455858; 29912962; 30487518	4	14.27	122	diastolic blood pressure; hypertension; mean arterial pressure; systolic blood pressure	4	Q9HCE1
4351	MPI	ENSG00000178802	15	1.7e-29	rs1127796; rs1130741; rs11633472; rs11638130; rs12913293; rs201435135; rs6495127; rs67411922; rs7495739; rs7497201; rs8025447	11	27618448; 29455858; 29912962	3	14.2353	123	diastolic blood pressure; mean arterial pressure; systolic blood pressure	3	P34949
4439	MSH5	ENSG00000204410, ENSG00000227314, ENSG00000230293, ENSG00000235222	6	2.28e-30	rs409558	1	27618448; 30224653	2	11.0606	180	pulse pressure measurement; systolic blood pressure	2	O43196
4482	MSRA	ENSG00000175806	8	5.62e-49	rs111889058; rs11249992; rs11249995; rs11249996; rs11249999; rs11250001; rs11250002; rs11779205; rs11785061; rs11786677; rs11986122; rs11989640; rs11993089; rs12541491; rs12543645; rs12547997; rs12548025; rs12548428; rs12550717; rs12678797; rs12678800; rs13249929; rs13254175; rs13254942; rs13257887; rs13264580; rs13264586; rs13282106; rs1351876; rs1484639; rs1484640; rs17689007; rs17689037; rs176…	82	28739976; 29455858; 29912962; 30224653; 30578418	5	38.358	24	blood pressure; diastolic blood pressure; mean arterial pressure; pulse pressure measurement; systolic blood pressure	5	Q9UJ68
4507	MTAP	ENSG00000099810	9	6.1e-11	rs3900787; rs4615669	2	30224653	1	2.32378	734	diastolic blood pressure	1	Q13126
4520	MTF1	ENSG00000188786	1	4.57e-19	rs12751325; rs9729719	2	27841878; 30224653	2	7.06867	318	pulse pressure measurement	1	Q14872
4524	MTHFR	ENSG00000177000	1	1.58e-104	rs1057624; rs111847924; rs13306556; rs13306560; rs13306561; rs13306567; rs17037388; rs17037390; rs17367504; rs17375901; rs1801131; rs201401275; rs3753584; rs41452445; rs45439601; rs45468191; rs45475403; rs45532338; rs45533333; rs45553335; rs45577533; rs45594036; rs45603435; rs4846049; rs6541006; rs74683406; rs77078602; rs80038130; rs80307360	29	19430483; 21909110; 27618447; 27618448; 27618452; 28739976; 29455858; 29615537; 29912962; 30224653	10	57.9884	8	diastolic blood pressure; hypertension; mean arterial pressure; pulse pressure measurement; systolic blood pressure	5	P42898
4544	MTNR1B	ENSG00000134640	11	5.53e-13	rs10830963	1	30224653	1	2.89845	643	pulse pressure measurement	1	P49286
4582	MUC1	ENSG00000185499	1	8.85e-10	rs4072037	1	30487518	1	1.75938	812	diastolic blood pressure	1	P15941
4607	MYBPC3	ENSG00000134571	11	4.409e-14	rs2254240; rs2301216	2	30578418; 30595370	2	5.17022	427	pulse pressure measurement; systolic blood pressure	2	Q14896
4624	MYH6	ENSG00000197616	14	1.75e-47	rs365990; rs452036	2	27618447; 27618448; 30224653; 30578418	4	21.1147	64	diastolic blood pressure; pulse pressure measurement	2	P13533
4629	MYH11	ENSG00000133392, ENSG00000276480	16	8.7e-20	rs3915425; rs3915499; rs8044595	3	27841878; 30224653; 30578418; 30595370	4	11.0478	186	pulse pressure measurement; systolic blood pressure	2	P35749
4641	MYO1C	ENSG00000197879	17	5.559e-13	rs2286870	1	30578418	1	2.89845	643	pulse pressure measurement	1	O00159
4643	MYO1E	ENSG00000157483	15	1.5e-11	rs3191402	1	30224653	1	2.13907	739	pulse pressure measurement	1	Q12965
4646	MYO6	ENSG00000196586	6	3e-10	rs3798440; rs9350602	2	21626137	1	1.94409	807	hypertension	1	Q9UM54
4650	MYO9B	ENSG00000099331	19	4.21e-17	rs1077795; rs1379281; rs3745348; rs4808569; rs7246865; rs8101673	6	27841878; 30224653; 30487518; 30578418; 30595370	5	12.1702	160	diastolic blood pressure; hypertension; mean arterial pressure; systolic blood pressure	4	Q13459
4684	NCAM1	ENSG00000149294	11	7.7e-12	rs10891499; rs1245102; rs5794844; rs7128707	4	27841878; 30224653; 30595370	3	6.48762	353	pulse pressure measurement; systolic blood pressure	2	P13591
4695	NDUFA2	ENSG00000131495	5	1.43e-14	rs778593	1	30595370	1	3.27814	598	systolic blood pressure	1	O43678
4738	NEDD8	ENSG00000129559	14	3e-08	rs11158609	1	26752167	1	1	1041	systolic blood pressure	1	Q15843
4773	NFATC2	ENSG00000101096	20	2.74e-19	rs6021247	1	30224653; 30487518; 30595370	3	8.59133	246	mean arterial pressure; systolic blood pressure	2	Q13469
4784	NFIX	ENSG00000008441	19	1.03e-08	rs117533700	1	30224653	1	1	1041	diastolic blood pressure	1	Q14938
4792	NFKBIA	ENSG00000100906	14	7.48e-23	rs696; rs8904	2	27841878; 28739976; 30224653; 30578418; 30595370	5	13.7095	133	pulse pressure measurement; systolic blood pressure	2	P25963
4803	NGF	ENSG00000134259	1	6.9e-26	rs11102916; rs11466111; rs145339349	3	27841878; 28135244; 30224653; 30595370	4	13.3259	136	diastolic blood pressure; systolic blood pressure	2	P01138
4836	NMT1	ENSG00000136448	17	6.24e-37	rs12951622; rs2301597; rs6503413; rs7213273	4	27618452; 30224653; 30578418; 30595370	4	17.6872	92	pulse pressure measurement; systolic blood pressure	2	P30419
4846	NOS3	ENSG00000164867	7	5.31e-77	rs3918226; rs891511	2	27618448; 28739976; 29455858; 29912962; 30224653; 30578418; 30595370	7	37.6276	25	diastolic blood pressure; hypertension; mean arterial pressure; systolic blood pressure	4	P29474
4854	NOTCH3	ENSG00000074181	19	1.27e-17	rs10418305; rs7408868	2	27841878; 30224653	2	6.30929	360	pulse pressure measurement	1	Q9UM47
4855	NOTCH4	ENSG00000204301, ENSG00000223355, ENSG00000234876	6	2.02e-39	rs3132956	1	30224653	1	12.7704	142	diastolic blood pressure	1	Q99466
4856	CCN3	ENSG00000136999	8	2.94e-86	rs2071518	1	21909110; 28739976; 30224653	3	34.0306	29	pulse pressure measurement	1	P48745
4862	NPAS2	ENSG00000170485	2	9.96e-13	rs6747874	1	27841878; 30224653	2	4.60582	469	pulse pressure measurement	1	Q99743
4878	NPPA	ENSG00000175206	1	3.41e-81	rs12744433; rs12744757; rs144578530; rs202102042; rs5066; rs5068; rs61764044	7	28739976; 29455858; 29912962; 30224653; 30578418	5	36.6551	26	diastolic blood pressure; pulse pressure measurement; systolic blood pressure	3	P01160
4879	NPPB	ENSG00000120937	1	1.34e-23	rs35207557	1	29455858	1	6.69536	331	diastolic blood pressure; systolic blood pressure	2	P16860
4881	NPR1	ENSG00000169418	1	1.05e-22	rs35479618	1	30595370	1	6.31567	354	systolic blood pressure	1	P16066
4883	NPR3	ENSG00000113389	5	4.57e-75	rs1158715; rs1421811; rs2287661; rs3792765; rs3828591	5	29455858; 29912962; 30224653	3	30.5928	34	diastolic blood pressure; pulse pressure measurement; systolic blood pressure	3	P17342
4897	NRCAM	ENSG00000091129	7	3.18e-10	rs12536606; rs17423264	2	27841878; 30224653	2	3.65145	567	diastolic blood pressure; systolic blood pressure	2	Q92823
4925	NUCB2	ENSG00000070081	11	7.72e-27	rs214071; rs757081	2	30224653; 30595370	2	10.1062	210	systolic blood pressure	1	P80303
4958	OMD	ENSG00000127083	9	7.78e-12	rs2761679	1	30578418	1	2.51876	687	pulse pressure measurement; systolic blood pressure	2	Q99983
4987	OPRL1	ENSG00000125510	20	1.81e-16	rs8126001	1	30595370	1	4.03753	516	systolic blood pressure	1	P41146
4988	OPRM1	ENSG00000112038	6	2.59e-11	rs598682	1	30224653	1	2.13907	739	diastolic blood pressure	1	P35372
5045	FURIN	ENSG00000140564	15	4.69e-50	rs11372849; rs1573643; rs1573644; rs17514846; rs2071410; rs4702; rs6224; rs6227; rs8027450; rs8032315; rs8039305	11	27618448; 29403010; 29455858; 29912962; 30487518	5	25.6235	45	diastolic blood pressure; hypertension; mean arterial pressure; pulse pressure measurement; systolic blood pressure	5	P09958
5049	PAFAH1B2	ENSG00000168092	11	3.688e-11	rs7128382	1	30578418	1	2.13907	739	systolic blood pressure	1	P68402
5076	PAX2	ENSG00000075891	10	3.5e-46	rs1006545; rs10883543; rs4551692; rs561980690	4	27841878; 30224653; 30578418; 30595370	4	21.1045	65	diastolic blood pressure; pulse pressure measurement; systolic blood pressure	3	Q02962
5080	PAX6	ENSG00000007372	11	5.56e-12	rs61879810; rs694617	2	27841878; 30224653; 30595370	3	6.1182	376	diastolic blood pressure; systolic blood pressure	2	P26367
5087	PBX1	ENSG00000185630	1	5e-12	rs2171690	1	30224653	1	2.51876	687	diastolic blood pressure	1	P40424
5090	PBX3	ENSG00000167081	9	1.69e-14	rs13288002	1	30578418	1	3.27814	598	pulse pressure measurement	1	P40426
5119	CHMP1A	ENSG00000131165	16	6.997e-12	rs2460457	1	30578418	1	2.51876	687	diastolic blood pressure	1	Q9HD42
5128	CDK17	ENSG00000059758	12	4.01e-11	rs7134060	1	30224653	1	2.13907	739	diastolic blood pressure	1	Q00537
5136	PDE1A	ENSG00000115252	2	2.16e-39	rs115966519; rs11689230; rs12468743; rs12693302; rs12693306; rs12693307; rs13397213; rs13405173; rs13418736; rs1370669; rs1430161; rs144073138; rs1560371; rs1560372; rs16823124; rs1897104; rs2887202; rs4018730; rs4091077; rs6740889; rs7585427; rs78411735; rs934264	23	28135244; 29455858; 29912962; 30224653; 30487518; 30595370	6	25.3708	46	diastolic blood pressure; mean arterial pressure; systolic blood pressure	3	P54750
5139	PDE3A	ENSG00000172572	12	1.93e-12	rs141325069; rs4762755; rs73080726; rs73080767; rs7488780	5	30224653; 30578418; 30595370	3	6.67232	346	pulse pressure measurement; systolic blood pressure	2	Q14432
5140	PDE3B	ENSG00000152270	11	2.11e-13	rs10832300; rs1879888	2	30224653; 30595370	2	4.79053	460	diastolic blood pressure; systolic blood pressure	2	Q13370
5151	PDE8A	ENSG00000073417	15	1.27e-15	rs2290273; rs3743157	2	30224653; 30578418; 30595370	3	7.25728	309	systolic blood pressure	1	O60658
5175	PECAM1	ENSG00000261371	17	2.5e-09	rs7225219	1	27841878	1	1.37969	917	systolic blood pressure	1	P16284
5184	PEPD	ENSG00000124299	19	4.71e-10	rs33842; rs7256564	2	30224653; 30595370	2	3.65145	567	systolic blood pressure	1	P12955
5213	PFKM	ENSG00000152556	12	7.232e-51	rs181325352	1	30578418	1	17.3267	94	pulse pressure measurement	1	P08237
5218	CDK14	ENSG00000058091	7	1.18e-13	rs10245696; rs10487988; rs67617547	3	30224653; 30578418; 30595370	3	6.6826	337	pulse pressure measurement; systolic blood pressure	2	O94921
5245	PHB	ENSG00000167085	17	2.47e-12	rs55714120	1	30595370	1	2.51876	687	systolic blood pressure	1	P35232
5265	SERPINA1	ENSG00000197249	14	3.01e-08	rs28929474	1	30595370	1	1	1041	systolic blood pressure	1	P01009
5310	PKD1	ENSG00000008710	16	1.034e-13	rs140869992	1	30578418	1	2.89845	643	systolic blood pressure	1	P98161
5314	PKHD1	ENSG00000170927	6	3.32e-25	rs1114347; rs13205180	2	27841878; 28135244; 30224653	3	11.0542	182	diastolic blood pressure	1	P08F94
5331	PLCB3	ENSG00000149782	11	2.52e-10	rs117874826; rs588177	2	30595370	1	1.94409	807	systolic blood pressure	1	Q01970
5339	PLEC	ENSG00000178209	8	2.14e-08	rs73715570	1	30595370	1	1	1041	systolic blood pressure	1	Q15149
5351	PLOD1	ENSG00000083444	1	5.76e-18	rs72641011	1	29455858; 29912962	2	6.50427	347	diastolic blood pressure; systolic blood pressure	2	Q02809
5420	PODXL	ENSG00000128567	7	2.513e-11	rs13308125; rs3800684	2	30578418	1	2.32378	734	pulse pressure measurement; systolic blood pressure	2	O00592
5441	POLR2L	ENSG00000177700	11	1.532e-08	rs35702851	1	30578418	1	1	1041	pulse pressure measurement	1	P62875
5451	POU2F1	ENSG00000143190	1	2.32e-10	rs7524019	1	30224653	1	1.75938	812	diastolic blood pressure	1	P14859
5467	PPARD	ENSG00000112033	6	6.2e-13	rs2395622	1	30224653; 30595370	2	4.60582	469	systolic blood pressure	1	Q03181
5493	PPL	ENSG00000118898	16	1.65e-23	rs11076856; rs12596053; rs12921187; rs558074929	4	27841878; 28135244; 30224653; 30578418; 30595370	5	14.0789	126	diastolic blood pressure; systolic blood pressure	2	O60437
5529	PPP2R5E	ENSG00000154001	14	4e-09	rs8016306	1	28135244; 30595370	2	3.08706	631	systolic blood pressure	1	Q16537
5533	PPP3CC	ENSG00000120910	8	4.25e-08	rs73227871	1	30595370	1	1	1041	systolic blood pressure	1	P48454
5537	PPP6C	ENSG00000119414	9	1.28e-28	rs139703184; rs16927927; rs2416955	3	27841878; 30224653; 30578418	3	12.378	150	pulse pressure measurement; systolic blood pressure	2	O00743
5571	PRKAG1	ENSG00000181929	12	9.48e-14	rs1126930	1	27618447; 30224653; 30578418; 30595370	4	8.40025	256	pulse pressure measurement; systolic blood pressure	2	P54619
5578	PRKCA	ENSG00000154229	17	3.91e-09	rs9303509	1	30487518	1	1.37969	917	mean arterial pressure; systolic blood pressure	2	P17252
5581	PRKCE	ENSG00000171132	2	1.93e-21	rs11690961; rs17737768	2	27841878; 28135244; 30224653; 30578418	4	11.2428	177	diastolic blood pressure; pulse pressure measurement	2	Q02156
5586	PKN2	ENSG00000065243	1	2.83e-23	rs305221; rs786906; rs786919; rs786923	4	27841878; 29030403; 30224653; 30940143	4	12.3716	153	blood pressure; pulse pressure measurement; systolic blood pressure	3	Q16513
5587	PRKD1	ENSG00000184304	14	3.74e-10	rs17115145	1	30224653	1	1.75938	812	systolic blood pressure	1	Q15139
5592	PRKG1	ENSG00000185532	10	2.66e-09	rs11000060; rs72799495	2	30224653; 30595370	2	3.27176	618	systolic blood pressure	1	Q13976
5594	MAPK1	ENSG00000100030	22	3.49e-10	rs62235149	1	30224653	1	1.75938	812	pulse pressure measurement	1	P28482
5596	MAPK4	ENSG00000141639	18	2.72e-16	rs1025686; rs57091267; rs58693787; rs61148001; rs745821	5	28135244; 30224653; 30578418; 30595370	4	9.89845	218	diastolic blood pressure; systolic blood pressure	2	P31152
5654	HTRA1	ENSG00000166033	10	7.7e-13	rs72834448; rs72834453	2	30224653; 30578418	2	4.79053	460	systolic blood pressure	1	Q92743
5682	PSMA1	ENSG00000129084	11	3.4e-08	rs12787709	1	27841878	1	1	1041	diastolic blood pressure	1	P25786
5697	PYY	ENSG00000131096	17	4e-08	rs62080325	1	28135244	1	1	1041	pulse pressure measurement	1	P10082
5711	PSMD5	ENSG00000095261	9	1.89e-13	rs10760117	1	27618452; 30224653	2	4.60582	469	pulse pressure measurement; systolic blood pressure	2	Q16401
5717	PSMD11	ENSG00000108671	17	1.87e-10	rs4523973; rs9899540	2	30224653	1	1.94409	807	pulse pressure measurement; systolic blood pressure	2	O00231
5728	PTEN	ENSG00000171862	10	4.11e-14	rs77413490	1	30224653; 30595370	2	4.98551	441	systolic blood pressure	1	P60484
5747	PTK2	ENSG00000169398	8	1.21e-15	rs10087782; rs13256088	2	30224653; 30595370	2	5.54991	405	diastolic blood pressure; systolic blood pressure	2	Q05397
5768	QSOX1	ENSG00000116260	1	2.31e-13	rs10913934; rs3767199	2	30224653; 30578418	2	4.79053	460	pulse pressure measurement	1	O00391
5781	PTPN11	ENSG00000179295	12	3.1e-41	rs11066301; rs11066309; rs11066320; rs11390725; rs201394909; rs201900443	6	27618448; 29455858; 30578418	3	17.8681	86	diastolic blood pressure; mean arterial pressure; systolic blood pressure	3	Q06124
5789	PTPRD	ENSG00000153707, ENSG00000282932	9	3.58e-14	rs1332813; rs1547287	2	30224653; 30595370	2	5.17022	427	systolic blood pressure	1	P23468
5791	PTPRE	ENSG00000132334	10	2e-08	rs7081529	1	30224653	1	1	1041	diastolic blood pressure	1	P23469
5799	PTPRN2	ENSG00000155093	7	2.6e-08	rs111630016	1	27841878	1	1	1041	diastolic blood pressure	1	Q92932
5879	RAC1	ENSG00000136238	7	2.59e-12	rs35761891	1	30595370	1	2.51876	687	systolic blood pressure	1	P63000
5893	RAD52	ENSG00000002016	12	3.49e-12	rs10849594; rs11571376; rs12822733	3	30224653; 30578418; 30595370	3	6.30291	369	systolic blood pressure	1	P43351
5894	RAF1	ENSG00000132155	3	5.75e-10	rs3729931	1	30224653	1	1.75938	812	systolic blood pressure	1	P04049
5913	RAPSN	ENSG00000165917	11	7.18e-40	rs7103648	1	27618452; 30224653	2	14.8575	114	diastolic blood pressure; systolic blood pressure	2	Q13702
5918	RARRES1	ENSG00000118849	3	2.47e-09	rs9849301	1	30578418	1	1.37969	917	systolic blood pressure	1	P49788
5927	KDM5A	ENSG00000073614	12	3.18e-13	rs11062385; rs4980877; rs78998485	3	27841878; 29030403; 30224653	3	6.6826	337	pulse pressure measurement; systolic blood pressure	2	P29375
5961	PRPH2	ENSG00000112619	6	1.2e-08	rs649472	1	27841878	1	1	1041	pulse pressure measurement	1	P23942
5970	RELA	ENSG00000173039	11	1.97e-15	rs11227247; rs2306365; rs4930158; rs7119750	4	29455858	1	4.21195	515	diastolic blood pressure; systolic blood pressure	2	Q04206
5998	RGS3	ENSG00000138835	9	2.72e-09	rs111296842	1	30595370	1	1.37969	917	systolic blood pressure	1	P49796
6091	ROBO1	ENSG00000169855	3	1.92e-08	rs1027829	1	30595370	1	1	1041	systolic blood pressure	1	Q9Y6N7
6095	RORA	ENSG00000069667	15	4.11e-08	rs4775376	1	30224653	1	1	1041	systolic blood pressure	1	P35398
6096	RORB	ENSG00000198963	9	2.15e-10	rs10746963; rs55962158	2	30224653; 30595370	2	3.65145	567	systolic blood pressure	1	Q92753
6237	RRAS	ENSG00000126458	19	1.1e-12	rs61760904	1	30578418	1	2.51876	687	pulse pressure measurement; systolic blood pressure	2	P10301
6239	RREB1	ENSG00000124782	6	4.43e-11	rs1334576; rs76052955	2	30224653; 30578418	2	4.03115	521	pulse pressure measurement	1	Q92766
6259	RYK	ENSG00000163785	3	3.09e-26	rs4077158; rs55688777; rs7431604; rs9880098	4	27841878; 30224653; 30578418	3	11.8033	167	diastolic blood pressure; systolic blood pressure	2	P34925
6275	S100A4	ENSG00000196154	1	3.99e-08	rs138957616	1	30578418	1	1	1041	pulse pressure measurement	1	P26447
6310	ATXN1	ENSG00000124788	6	5.46e-09	rs179972; rs179992	2	30224653; 30595370	2	3.27176	618	systolic blood pressure	1	P54253
6311	ATXN2	ENSG00000204842	12	4.8e-180	rs10708872; rs10774625; rs10849951; rs11065961; rs111439205; rs201793672; rs201793760; rs34967963; rs35350651; rs4098854; rs4766578; rs593226; rs597808; rs60746537; rs629404; rs648997; rs653178; rs678436; rs695871; rs7137828; rs72378882; rs7953810	22	19430483; 21909110; 26390057; 27618448; 29455858; 29912962; 30224653; 30595370	8	82.1372	4	diastolic blood pressure; hypertension; mean arterial pressure; systolic blood pressure	4	Q99700
6314	ATXN7	ENSG00000285258	3	1.18e-10	rs3774702	1	30224653	1	1.75938	812	diastolic blood pressure	1	O15265
6336	SCN10A	ENSG00000185313	3	4.99e-14	rs6599251; rs6801957	2	30224653; 30578418	2	5.17022	427	pulse pressure measurement	1	Q9Y5Y9
6444	SGCD	ENSG00000170624	5	6.85e-11	rs157678; rs256837; rs280471	3	30224653; 30578418; 30595370	3	5.92322	389	pulse pressure measurement; systolic blood pressure	2	Q92629
6453	ITSN1	ENSG00000205726	21	3.1e-11	rs2834253	1	30224653; 30595370	2	3.84644	544	diastolic blood pressure; systolic blood pressure	2	Q15811
6461	SHB	ENSG00000107338	9	1.34e-09	rs1928244	1	30595370	1	1.37969	917	systolic blood pressure	1	Q15464
6494	SIPA1	ENSG00000213445	11	1.63e-34	rs12420618; rs2075660; rs2306363; rs3741378; rs3782086; rs71976025	6	27618448; 27618452; 29455858; 29912962; 30224653; 30578418; 30595370	7	22.0397	57	diastolic blood pressure; hypertension; mean arterial pressure; pulse pressure measurement; systolic blood pressure	5	Q96FS4
6497	SKI	ENSG00000157933	1	5.17e-09	rs260508	1	30224653	1	1.37969	917	systolic blood pressure	1	P12755
6517	SLC2A4	ENSG00000181856	17	2.44e-19	rs5417; rs5418	2	28135244; 30595370	2	7.06867	318	diastolic blood pressure; systolic blood pressure	2	P14672
6533	SLC6A6	ENSG00000131389	3	3.89e-08	rs6442457	1	30595370	1	1	1041	systolic blood pressure	1	P31641
6541	SLC7A1	ENSG00000139514	13	6.34e-24	rs7338758; rs9508495	2	27841878; 30224653; 30578418; 30595370	4	12.3819	149	diastolic blood pressure; systolic blood pressure	2	P30825
6542	SLC7A2	ENSG00000003989	8	1.88e-10	rs75902664	1	30224653	1	1.75938	812	diastolic blood pressure	1	P52569
6546	SLC8A1	ENSG00000183023	2	1.69e-16	rs12611608; rs2192768; rs4952611; rs6544325	4	28135244; 30224653; 30578418; 30595370	4	9.71375	227	diastolic blood pressure; systolic blood pressure	2	P32418
6565	SLC15A2	ENSG00000163406	3	1.52e-08	rs2141615; rs9842387	2	30224653	1	1.18471	1039	systolic blood pressure	1	Q16348
6568	SLC17A1	ENSG00000124568	6	1.64e-16	rs3799354	1	29455858	1	4.03753	516	diastolic blood pressure; systolic blood pressure	2	Q14916
6575	SLC20A2	ENSG00000168575	8	5.14e-17	rs10958717; rs2978456	2	27841878; 28135244; 30224653; 30578418; 30595370	5	11.4314	176	pulse pressure measurement; systolic blood pressure	2	Q08357
6581	SLC22A3	ENSG00000146477	6	1.04e-11	rs555754	1	30224653	1	2.13907	739	pulse pressure measurement	1	O75751
6584	SLC22A5	ENSG00000197375	5	6.309e-09	rs10060615	1	30578418	1	1.37969	917	diastolic blood pressure	1	O76082
6625	SNRNP70	ENSG00000104852	19	4.2e-18	rs73046792	1	30224653; 30595370	2	6.50427	347	systolic blood pressure	1	P08621
6655	SOS2	ENSG00000100485	14	2.1e-17	rs61755579; rs72681869	2	30578418; 30595370	2	6.30929	360	pulse pressure measurement; systolic blood pressure	2	Q07890
6660	SOX5	ENSG00000134532	12	7.21e-10	rs7976167	1	30224653	1	1.75938	812	systolic blood pressure	1	P35711
6764	ST5	ENSG00000166444	11	1.57e-09	rs10743086; rs871677	2	30224653; 30595370	2	3.27176	618	systolic blood pressure	1	P78524
6774	STAT3	ENSG00000168610	17	3.34e-08	rs34846688	1	30578418	1	1	1041	diastolic blood pressure	1	P40763
6777	STAT5B	ENSG00000173757	17	1.31e-09	rs145514085	1	30224653	1	1.37969	917	pulse pressure measurement	1	P51692
6830	SUPT6H	ENSG00000109111	17	7.23e-14	rs17720594	1	30578418	1	3.27814	598	pulse pressure measurement	1	Q7KZ85
6833	ABCC8	ENSG00000006071	11	3.89e-11	rs757110	1	27618448	1	2.13907	739	mean arterial pressure; systolic blood pressure	2	Q09428
6857	SYT1	ENSG00000067715	12	2.29e-15	rs6539284; rs6539344; rs7963801	3	30224653; 30578418; 30595370	3	7.44198	301	pulse pressure measurement; systolic blood pressure	2	P21579
6909	TBX2	ENSG00000121068	17	1.17e-32	rs2240736; rs8068318	2	26390057; 27618447; 27618448; 30224653	4	15.4194	111	diastolic blood pressure; hypertension; mean arterial pressure; systolic blood pressure	4	Q13207
6910	TBX5	ENSG00000089225	12	1.01e-08	rs77357563	1	30595370	1	1	1041	systolic blood pressure	1	Q99593
6916	TBXAS1	ENSG00000059377	7	1.308e-09	rs1860509	1	30578418	1	1.37969	917	systolic blood pressure	1	P24557
6919	TCEA2	ENSG00000171703	20	2.57e-25	rs35213536; rs6090040	2	27841878; 30224653; 30578418	3	11.0542	182	diastolic blood pressure; pulse pressure measurement; systolic blood pressure	3	Q15560
6925	TCF4	ENSG00000196628	18	5.03e-13	rs599550	1	30578418	1	2.89845	643	pulse pressure measurement; systolic blood pressure	2	P15884
6927	HNF1A	ENSG00000135100	12	1.56e-08	rs11065381	1	30595370	1	1	1041	systolic blood pressure	1	P20823
6934	TCF7L2	ENSG00000148737	10	5.17e-20	rs10885409; rs34872471; rs4575195; rs7903146	4	27841878; 30224653; 30578418; 30595370	4	11.2325	178	pulse pressure measurement; systolic blood pressure	2	Q9NQB0
7009	TMBIM6	ENSG00000139644	12	3.36e-10	rs6580721	1	30595370	1	1.75938	812	systolic blood pressure	1	P55061
7015	TERT	ENSG00000164362	5	3.78e-21	rs10069690	1	30224653; 30595370	2	7.64335	288	systolic blood pressure	1	O14746
7042	TGFB2	ENSG00000092969	1	1.46e-20	rs12088448; rs35981664	2	30224653; 30578418	2	7.44836	298	diastolic blood pressure; systolic blood pressure	2	P61812
7049	TGFBR3	ENSG00000069702	1	1.71e-11	rs17516329	1	30224653	1	2.13907	739	pulse pressure measurement	1	Q03167
7107	GPR137B	ENSG00000077585	1	3.2e-11	rs1885018; rs6428947	2	27841878; 30224653	2	4.03115	521	diastolic blood pressure	1	O60478
7140	TNNT3	ENSG00000130595	11	1.3e-45	rs3781956; rs540710; rs542362; rs643753; rs735955; rs909116	6	27618448; 29455858; 29912962	3	19.3868	79	diastolic blood pressure; mean arterial pressure; pulse pressure measurement; systolic blood pressure	4	P45378
7145	TNS1	ENSG00000079308	2	2.87e-20	rs1063281; rs2161967; rs2571445	3	27841878; 28135244; 30224653; 30578418; 30595370	5	12.7552	146	diastolic blood pressure; systolic blood pressure	2	Q9HBL0
7148	TNXB	ENSG00000168477	6	1e-17	rs185819; rs2021783	2	25249183; 28739976	2	6.30929	360	diastolic blood pressure; hypertension; systolic blood pressure	3	P22105
7156	TOP3A	ENSG00000177302	17	2.27e-20	rs4925159	1	30224653	1	5.55629	401	systolic blood pressure	1	Q13472
7157	TP53	ENSG00000141510	17	1.28e-28	rs78378222	1	27841878; 28135244; 30224653; 30578418	4	13.7159	132	diastolic blood pressure; pulse pressure measurement	2	P04637
7185	TRAF1	ENSG00000056558	9	4e-16	rs2241003	1	30224653; 30578418	2	5.74489	393	pulse pressure measurement	1	Q13077
7201	TRHR	ENSG00000174417	8	2.74e-13	rs28499085	1	30224653	1	2.89845	643	pulse pressure measurement	1	P34981
7205	TRIP6	ENSG00000087077	7	4.46e-24	rs12705090	1	30224653	1	7.07505	315	pulse pressure measurement	1	Q15654
7223	TRPC4	ENSG00000133107	13	1.5e-11	rs28646275; rs56312513	2	30224653	1	2.32378	734	diastolic blood pressure	1	Q9UBN4
7323	UBE2D3	ENSG00000109332	4	3.6e-21	rs223361	1	30224653	1	5.93598	379	diastolic blood pressure	1	P61077
7329	UBE2I	ENSG00000103275	16	8.03e-12	rs11248866; rs2281226	2	30578418; 30595370	2	4.41084	495	systolic blood pressure	1	P63279
7369	UMOD	ENSG00000169344	16	2.64e-42	rs13333226; rs9928003	2	21082022; 30224653	2	15.8016	108	diastolic blood pressure; hypertension	2	P07911
7407	VARS	ENSG00000096171, ENSG00000204394, ENSG00000224264, ENSG00000226589, ENSG00000231116	6	2.66e-47	rs2753960; rs3130491	2	30224653; 30578418	2	17.7	90	diastolic blood pressure; systolic blood pressure	2	P26640
7414	VCL	ENSG00000035403	10	4.1e-20	rs10824058; rs1908339; rs55947600; rs6480716	4	30224653; 30578418; 30595370	3	9.52514	230	pulse pressure measurement; systolic blood pressure	2	P18206
7448	VTN	ENSG00000109072	17	1.94e-08	rs704	1	30224653	1	1	1041	systolic blood pressure	1	P04004
7453	WARS	ENSG00000140105	14	3.99e-08	rs17554326	1	30487518	1	1	1041	mean arterial pressure	1	P23381
7456	WIPF1	ENSG00000115935	2	2.04e-17	rs13024657; rs72914576	2	27841878; 30224653; 30595370	3	8.01666	273	pulse pressure measurement; systolic blood pressure	2	O43516
7464	CORO2A	ENSG00000106789	9	1.41e-09	rs73655199	1	29912962	1	1.37969	917	pulse pressure measurement	1	Q92828
7482	WNT2B	ENSG00000134245	1	1.61e-42	rs10776752; rs11102484; rs11102485; rs12037987; rs12136566; rs12401734; rs1620668; rs1759695; rs351361; rs351364; rs351365; rs35147679; rs3790604; rs3790605; rs3790606; rs3790607; rs3828074; rs6668533	18	27618452; 29403010; 29455858; 30224653; 30487518; 30578418; 30595370	7	27.2937	41	diastolic blood pressure; hypertension; mean arterial pressure; pulse pressure measurement; systolic blood pressure	5	Q93097
7483	WNT9A	ENSG00000143816	1	1.2e-10	rs4653889	1	27841878	1	1.75938	812	diastolic blood pressure	1	O14904
7490	WT1	ENSG00000184937	11	1.3e-09	rs5030179	1	30595370	1	1.37969	917	systolic blood pressure	1	P19544
7514	XPO1	ENSG00000082898	2	3.42e-08	rs11125883	1	30595370	1	1	1041	systolic blood pressure	1	O14980
7525	YES1	ENSG00000176105	18	2.1e-21	rs12955644; rs34413141; rs6506537; rs66563455; rs8084192; rs9961091	6	30224653; 30487518; 30578418; 30595370	4	11.9816	164	diastolic blood pressure; hypertension; mean arterial pressure; systolic blood pressure	4	P07947
7528	YY1	ENSG00000100811	14	9.83e-14	rs28470843	1	30224653	1	3.27814	598	pulse pressure measurement	1	P25490
7582	ZNF33B	ENSG00000196693	10	3.18e-44	rs143073646	1	30578418	1	14.6689	116	pulse pressure measurement	1	Q06732
7586	ZKSCAN1	ENSG00000106261	7	3.4e-08	rs1015538	1	27841878	1	1	1041	diastolic blood pressure	1	P17029
7798	LUZP1	ENSG00000169641	1	7.26e-13	rs150266910	1	30224653	1	2.89845	643	pulse pressure measurement	1	Q86V48
7840	ALMS1	ENSG00000116127	2	9.6e-10	rs6730785	1	30224653	1	1.75938	812	diastolic blood pressure	1	Q8TCU4
7871	SLMAP	ENSG00000163681	3	2.2e-09	rs1053711	1	27841878	1	1.37969	917	diastolic blood pressure	1	Q14BN4
7916	PRRC2A	ENSG00000204469, ENSG00000206427, ENSG00000225164, ENSG00000225748, ENSG00000226618, ENSG00000231370, ENSG00000231825	6	5.67e-22	rs2844465; rs7889	2	30224653; 30578418	2	8.20774	265	systolic blood pressure	1	P48634
7917	BAG6	ENSG00000096155, ENSG00000204463, ENSG00000227761, ENSG00000228760, ENSG00000233348, ENSG00000234651	6	7.6e-22	rs805303	1	21909115; 30224653	2	8.02304	270	diastolic blood pressure; hypertension; systolic blood pressure	3	P46379
8029	CUBN	ENSG00000107611	10	2.42e-10	rs6602177	1	30224653	1	1.75938	812	diastolic blood pressure	1	O60494
8030	CCDC6	ENSG00000108091	10	6e-12	rs1177701; rs2440907; rs7099368	3	27841878; 30224653; 30595370	3	6.30291	369	pulse pressure measurement; systolic blood pressure	2	Q16204
8048	CSRP3	ENSG00000129170	11	4.69e-10	rs10766533	1	30224653	1	1.75938	812	systolic blood pressure	1	P50461
8061	FOSL1	ENSG00000175592	11	1.76e-08	rs201407003	1	29912962	1	1	1041	blood pressure	1	P15407
8091	HMGA2	ENSG00000149948	12	1.3e-13	rs10784502	1	27841878	1	2.89845	643	pulse pressure measurement; systolic blood pressure	2	P52926
8110	DPF3	ENSG00000205683	14	6.58e-17	rs2215590; rs4903064	2	27841878; 30224653	2	6.30929	360	diastolic blood pressure; pulse pressure measurement	2	Q92784
8170	SLC14A2	ENSG00000132874, ENSG00000285096	18	8.48e-43	rs2193635; rs2543029; rs7236548; rs8093563	4	27841878; 28135244; 30224653; 30578418; 30595370	5	21.6728	61	diastolic blood pressure; pulse pressure measurement; systolic blood pressure	3	Q15849
8178	ELL	ENSG00000105656	19	7.15e-13	rs8111708	1	30224653	1	2.89845	643	pulse pressure measurement	1	P55199
8189	SYMPK	ENSG00000125755	19	1.08e-14	rs8102876	1	30595370	1	3.27814	598	systolic blood pressure	1	Q92797
8204	NRIP1	ENSG00000180530	21	9.84e-14	rs13050325; rs2229742	2	27841878; 30595370	2	5.17022	427	pulse pressure measurement; systolic blood pressure	2	P48552
8334	HIST1H2AC	ENSG00000180573	6	1.98e-32	rs129128; rs198805; rs198812; rs36109883	4	29455858; 29912962; 30578418	3	14.0814	125	diastolic blood pressure; mean arterial pressure; pulse pressure measurement; systolic blood pressure	4	Q93077
8347	H2BC4	ENSG00000180596	6	2.94e-25	rs2307823; rs5875087	2	29455858	1	7.63945	289	diastolic blood pressure; systolic blood pressure	2	P62807
8366	H4C8	ENSG00000278705	6	1.07e-14	rs3752419; rs3752420	2	29455858	1	3.46285	592	diastolic blood pressure	1	P62805
8379	MAD1L1	ENSG00000002822	7	2.4e-15	rs3996330; rs6959688; rs6963853	3	30224653; 30578418; 30595370	3	7.44198	301	systolic blood pressure	1	Q9Y6D9
8395	PIP5K1B	ENSG00000107242	9	2.52e-09	rs7042283	1	30578418	1	1.37969	917	systolic blood pressure	1	O14986
8412	BCAR3	ENSG00000137936	1	1.73e-11	rs7514579	1	30224653	1	2.13907	739	systolic blood pressure	1	O75815
8444	DYRK3	ENSG00000143479	1	2.95e-08	rs3813963	1	29912962	1	1	1041	blood pressure	1	O43781
8476	CDC42BPA	ENSG00000143776	1	6.58e-14	rs10916082; rs6426595	2	28135244; 30224653	2	5.17022	427	diastolic blood pressure	1	Q5VT25
8502	PKP4	ENSG00000144283	2	3.3e-10	rs72936986	1	30224653	1	1.75938	812	diastolic blood pressure	1	Q99569
8503	PIK3R3	ENSG00000117461	1	1.1e-14	rs12142296	1	30224653	1	3.27814	598	diastolic blood pressure	1	Q92569
8550	MAPKAPK5	ENSG00000089022	12	5.4e-23	rs10849979; rs4346023; rs7137386; rs7309970	4	29455858	1	7.24948	312	diastolic blood pressure; systolic blood pressure	2	Q8IW41
8554	PIAS1	ENSG00000033800	15	3.77e-10	rs62004794	1	30224653	1	1.75938	812	diastolic blood pressure	1	O75925
8603	FAM193A	ENSG00000125386	4	4.74e-18	rs231708; rs3733215; rs4690028	3	30224653; 30578418; 30595370	3	8.58105	248	pulse pressure measurement; systolic blood pressure	2	P78312
8609	KLF7	ENSG00000118263	2	4.69e-09	rs1263671	1	30224653	1	1.37969	917	diastolic blood pressure	1	O75840
8613	PLPP3	ENSG00000162407	1	6.81e-15	rs2404715; rs55869368; rs72664332	3	27841878; 30224653; 30595370	3	7.44198	301	pulse pressure measurement; systolic blood pressure	2	O14495
8631	SKAP1	ENSG00000141293	17	6.69e-18	rs2325885	1	30578418	1	4.79691	451	pulse pressure measurement	1	Q86WV1
8638	OASL	ENSG00000135114	12	1.06e-08	rs3213545	1	30224653	1	1	1041	diastolic blood pressure	1	Q15646
8645	KCNK5	ENSG00000164626	6	1.44e-15	rs4714224	1	30224653	1	3.65783	554	diastolic blood pressure	1	O95279
8647	ABCB11	ENSG00000073734	2	3.218e-08	rs112259853	1	30578418	1	1	1041	pulse pressure measurement	1	O95342
8654	PDE5A	ENSG00000138735	4	1.83e-20	rs66887589	1	27841878; 28135244; 30224653	3	8.97102	239	diastolic blood pressure; systolic blood pressure	2	O76074
8658	TNKS	ENSG00000173273	8	1.41e-15	rs35169606; rs35231275; rs4383974; rs4841192	4	29455858; 29912962	2	5.91932	392	diastolic blood pressure; pulse pressure measurement; systolic blood pressure	3	O95271
8738	CRADD	ENSG00000169372	12	9.04e-13	rs10859568; rs10859580	2	27841878; 30224653	2	4.79053	460	pulse pressure measurement	1	P78560
8742	TNFSF12	ENSG00000239697	17	1.24e-12	rs9899183	1	29455858	1	2.51876	687	diastolic blood pressure; systolic blood pressure	2	O43508
8814	CDKL1	ENSG00000100490	14	2.3e-16	rs3783412; rs72677850	2	30578418	1	4.22223	514	systolic blood pressure	1	Q00532
8842	PROM1	ENSG00000007062	4	9.98e-11	rs11730129	1	30224653	1	2.13907	739	pulse pressure measurement	1	O43490
8859	STK19	ENSG00000204344, ENSG00000206342, ENSG00000226033, ENSG00000226257, ENSG00000234947, ENSG00000236250	6	5.91e-10	rs6941112	1	29455858	1	1.75938	812	systolic blood pressure	1	P49842
8861	LDB1	ENSG00000198728	10	2.07e-10	rs76904484	1	30578418	1	1.75938	812	pulse pressure measurement	1	Q86U70
8872	CDC123	ENSG00000151465	10	8.55e-09	rs11257593; rs12248718; rs57062879; rs7910938	4	27841878; 30224653; 30595370	3	5.34854	422	pulse pressure measurement; systolic blood pressure	2	O75794
8881	CDC16	ENSG00000130177	13	1.54e-29	rs11617448; rs7331680; rs9314907	3	27841878; 30224653; 30578418	3	12.7577	145	systolic blood pressure	1	Q13042
8943	AP3D1	ENSG00000065000	19	1.409e-10	rs188076989	1	30578418	1	1.75938	812	pulse pressure measurement	1	O14617
8945	BTRC	ENSG00000166167	10	3.04e-10	rs72847884	1	30224653	1	1.75938	812	diastolic blood pressure	1	Q9Y297
8994	LIMD1	ENSG00000144791	3	1.02e-09	rs34877991	1	30578418	1	1.37969	917	systolic blood pressure	1	Q9UGP4
9031	BAZ1B	ENSG00000009954	7	1.29e-12	rs1178979	1	30224653	1	2.51876	687	diastolic blood pressure	1	Q9UIG0
9033	PKD2L1	ENSG00000107593	10	1.81e-17	rs603424	1	30224653; 30595370	2	6.12458	372	diastolic blood pressure; systolic blood pressure	2	Q9P0L9
9101	USP8	ENSG00000138592	15	7.69e-10	rs28495639; rs28840973; rs34269292	3	30487518	1	2.12879	806	hypertension; mean arterial pressure; systolic blood pressure	3	P40818
9154	SLC28A1	ENSG00000156222	15	2.76e-08	rs1451538	1	29403010	1	1	1041	systolic blood pressure	1	O00337
9213	XPR1	ENSG00000143324	1	5.19e-15	rs1043069; rs7546227	2	30224653; 30595370	2	5.54991	405	systolic blood pressure	1	Q9UBH6
9215	LARGE1	ENSG00000133424	22	3.32e-09	rs240069	1	30224653	1	1.37969	917	diastolic blood pressure	1	O95461
9254	CACNA2D2	ENSG00000007402	3	2.35e-11	rs12494849; rs2236973; rs743757	3	27841878; 28135244; 30224653	3	5.92322	389	diastolic blood pressure	1	Q9NY47
9258	MFHAS1	ENSG00000147324	8	7.74e-13	rs10102462; rs10103163	2	29455858	1	3.08316	640	systolic blood pressure	1	Q9Y4C4
9267	CYTH1	ENSG00000108669	17	7.74e-15	rs57453217; rs62075585	2	30578418; 30595370	2	5.54991	405	pulse pressure measurement; systolic blood pressure	2	Q15438
9274	BCL7C	ENSG00000099385	16	2.81e-15	rs80095680	1	30224653	1	3.65783	554	diastolic blood pressure	1	Q8WUZ0
9294	S1PR2	ENSG00000267534	19	1.5e-19	rs10409243; rs2116941; rs2116942	3	28135244; 30224653; 30578418; 30595370	4	10.6681	194	pulse pressure measurement; systolic blood pressure	2	O95136
9315	NREP	ENSG00000134986	5	3.85e-10	rs3797737; rs529279	2	30224653; 30595370	2	3.65145	567	diastolic blood pressure; systolic blood pressure	2	Q16612
9320	TRIP12	ENSG00000153827	2	6.15e-11	rs1044822	1	30224653	1	2.13907	739	systolic blood pressure	1	Q14669
9351	SLC9A3R2	ENSG00000065054	16	1.45e-30	rs139491786; rs28590346	2	27841878; 30224653; 30578418; 30595370	4	14.66	117	diastolic blood pressure; pulse pressure measurement; systolic blood pressure	3	Q15599
9354	UBE4A	ENSG00000110344	11	2.5e-14	rs78799967	1	30224653; 30595370	2	4.98551	441	pulse pressure measurement; systolic blood pressure	2	Q14139
9374	PPT2	ENSG00000168452, ENSG00000227600, ENSG00000231618, ENSG00000236649	6	1.086e-23	rs1061808	1	30578418	1	6.69536	331	pulse pressure measurement	1	Q9UMR5
9377	COX5A	ENSG00000178741	15	4.95e-29	rs11072513; rs11072514; rs11072516; rs1133322; rs1133323; rs11854704; rs12898539; rs12899430; rs12903370; rs12904326; rs12904897; rs12909335; rs12912839; rs142190767; rs202155044; rs2044157; rs4886639; rs4886640; rs59945415; rs62029167; rs7174968; rs8042694	22	29455858; 29912962	2	14.5597	119	diastolic blood pressure; systolic blood pressure	2	P20674
9378	NRXN1	ENSG00000179915	2	9.84e-09	rs6545155	1	30224653	1	3.65145	567	systolic blood pressure	1	P58400
9378	NRXN1	ENSG00000179915	2	5.89e-10	rs2139629; rs6545155	2	30224653; 30578418	2	1.37969	917	systolic blood pressure	1	Q9ULB1
9404	LPXN	ENSG00000110031	11	2.237e-08	rs11295701	1	30578418	1	1	1041	pulse pressure measurement	1	O60711
9415	FADS2	ENSG00000134824	11	6.381e-10	rs174564	1	30578418	1	1.75938	812	pulse pressure measurement	1	O95864
9457	FHL5	ENSG00000112214	6	1.5e-15	rs11153071; rs3798293	2	30578418; 30595370	2	5.54991	405	pulse pressure measurement; systolic blood pressure	2	Q5TD97
9487	PIGL	ENSG00000108474	17	3.93e-12	rs35565381; rs9893005	2	27841878; 30224653	2	4.41084	495	diastolic blood pressure	1	Q9Y2B2
9497	SLC4A7	ENSG00000033867	3	6.17e-23	rs11439531; rs11708710; rs11709954; rs11716531; rs11717669; rs11718991; rs11719386; rs13063291; rs13075550; rs13078172; rs13078798; rs13081368; rs13089870; rs13096477; rs13100751; rs148478197; rs17019721; rs17682229; rs17682751; rs200709151; rs202170712; rs2131205; rs2172297; rs2172298; rs2370995; rs2371065; rs2840088; rs34098124; rs34209332; rs34307140; rs34316374; rs34329926; rs34422761; rs3442…	85	27618448; 28739976; 29455858; 29912962; 30224653; 30578418	6	30.7475	33	diastolic blood pressure; mean arterial pressure; pulse pressure measurement; systolic blood pressure	4	Q9Y6M7
9508	ADAMTS3	ENSG00000156140	4	5.71e-09	rs34587285	1	30224653	1	1.37969	917	diastolic blood pressure	1	O15072
9531	BAG3	ENSG00000151929	10	1.36e-30	rs17617337; rs7095308; rs72842207	3	27841878; 30224653; 30595370	3	13.1373	138	diastolic blood pressure; systolic blood pressure	2	O95817
9542	NRG2	ENSG00000158458	5	3.96e-08	rs13166235	1	30224653	1	1	1041	systolic blood pressure	1	O14511
9570	GOSR2	ENSG00000108433	17	2.12e-71	rs11874; rs17608766	2	21909110; 21909115; 27618447; 27618448; 27618452; 28739976; 29455858; 30224653; 30578418; 30595370	10	40.4715	21	pulse pressure measurement; systolic blood pressure	2	O14653
9575	CLOCK	ENSG00000134852	4	5e-12	rs57826934	1	30595370	1	2.51876	687	systolic blood pressure	1	O15516
9586	CREB5	ENSG00000146592	7	6.86e-20	rs10226517; rs5883154; rs917275; rs977184	4	27841878; 30224653; 30578418; 30595370	4	11.2325	178	pulse pressure measurement; systolic blood pressure	2	Q02930
9612	NCOR2	ENSG00000196498	12	1.36e-17	rs1271309	1	30224653	1	4.41722	482	diastolic blood pressure	1	Q9Y618
9625	AATK	ENSG00000181409	17	1.8e-11	rs2859612	1	30595370	1	2.13907	739	systolic blood pressure	1	Q6ZMQ8
9628	RGS6	ENSG00000182732	14	3.02e-13	rs1009017; rs11623535; rs2238280	3	30224653; 30578418; 30595370	3	6.6826	337	systolic blood pressure	1	P49758
9644	SH3PXD2A	ENSG00000107957	10	4.18e-10	rs5787501	1	30578418	1	1.75938	812	systolic blood pressure	1	Q5TCZ1
9649	RALGPS1	ENSG00000136828	9	9.87e-09	rs4837127	1	30224653	1	1.37969	917	diastolic blood pressure	1	Q5JS13
9658	ZNF516	ENSG00000101493	18	1.73e-13	rs1047922	1	30224653	1	2.89845	643	pulse pressure measurement	1	Q92618
9674	KIAA0040	ENSG00000235750	1	1.4e-10	rs3766694	1	30224653	1	1.75938	812	diastolic blood pressure	1	Q15053
9685	CLINT1	ENSG00000113282	5	3.97e-08	rs77625383	1	30224653	1	1	1041	diastolic blood pressure	1	Q14677
9688	NUP93	ENSG00000102900	16	8.91e-10	rs12919839	1	30224653	1	1.75938	812	diastolic blood pressure	1	Q8N1F7
9710	KIAA0355	ENSG00000166398	19	2.03e-08	rs379862	1	30578418	1	1	1041	pulse pressure measurement	1	O15063
9734	HDAC9	ENSG00000048052	7	4.12e-09	rs3807925	1	30224653	1	1.37969	917	systolic blood pressure	1	Q9UKV0
9759	HDAC4	ENSG00000068024	2	4.57e-08	rs2048765	1	29403010	1	1	1041	mean arterial pressure	1	P56524
9793	CKAP5	ENSG00000175216	11	2.55e-09	rs4534535	1	30578418	1	1.37969	917	pulse pressure measurement	1	Q14008
9807	IP6K1	ENSG00000176095	3	3.5e-11	rs3749237	1	27841878	1	2.13907	739	diastolic blood pressure	1	Q92551
9828	ARHGEF17	ENSG00000110237	11	4.89e-09	rs2298807	1	30224653	1	1.37969	917	diastolic blood pressure	1	Q96PE2
9846	GAB2	ENSG00000033327	11	3.53e-10	rs2450128	1	30224653	1	1.75938	812	diastolic blood pressure	1	Q9UQC2
9855	FARP2	ENSG00000006607	2	1.06e-12	rs139354822	1	30224653	1	2.51876	687	systolic blood pressure	1	O94887
9859	CEP170	ENSG00000143702, ENSG00000276725	1	3.52e-20	rs10926962; rs10926963; rs10926965; rs10926971; rs10926972; rs10926973; rs113575341; rs12067429; rs12072595; rs12079702; rs12080886; rs12097743; rs12723863; rs12744216; rs12746953; rs12749011; rs1565440; rs200248716; rs2171972; rs2171973; rs2171974; rs36113012; rs3904685; rs4546902; rs4565697; rs4658548; rs4658552; rs6662118; rs6662991; rs6668649; rs6669104; rs6689352; rs68145916; rs71537331; rs7…	36	29455858; 29912962	2	13.7284	131	diastolic blood pressure	1	Q5SW79
9881	TRANK1	ENSG00000168016	3	5.71e-15	rs4678915	1	30224653	1	3.65783	554	pulse pressure measurement	1	O15050
9884	LRRC37A	ENSG00000176681	17	4.63e-08	rs375212497	1	30595370	1	1	1041	systolic blood pressure	1	A6NMS7
9938	ARHGAP25	ENSG00000163219	2	7.83e-12	rs2311412	1	30595370	1	2.51876	687	systolic blood pressure	1	P42331
9948	WDR1	ENSG00000071127	4	5.58e-12	rs3796822; rs3822239	2	30224653	1	2.70347	685	pulse pressure measurement	1	O75083
10018	BCL2L11	ENSG00000153094	2	2.75e-08	rs72948328	1	30224653	1	1	1041	diastolic blood pressure	1	O43521
10019	SH2B3	ENSG00000111252	12	8.04e-180	rs111340708; rs3184504; rs3742003; rs7296313; rs7310615	5	19430479; 21909115; 26390057; 27618447; 27618448; 27618452; 28739976; 29455858; 29912962; 30224653; 30578418	11	84.1193	3	diastolic blood pressure; hypertension; mean arterial pressure; systolic blood pressure	4	Q9UQQ2
10052	GJC1	ENSG00000182963	17	9.09e-09	rs146458111	1	30595370	1	1.37969	917	systolic blood pressure	1	P36383
10060	ABCC9	ENSG00000069431	12	7.33e-20	rs704191	1	30224653; 30578418	2	7.26366	307	pulse pressure measurement	1	O60706
10066	SCAMP2	ENSG00000140497	15	2.41e-36	rs11072511; rs11630918; rs12900662; rs12902515; rs12902690; rs12906946; rs3765066; rs4480762; rs4643278; rs4886608; rs4886613; rs6495124; rs6938; rs6939; rs7180432; rs936230	16	29455858; 29912962; 30595370	3	17.8167	87	diastolic blood pressure; mean arterial pressure; systolic blood pressure	3	O15127
10082	GPC6	ENSG00000183098	13	6.92e-09	rs4287430	1	30224653	1	1.37969	917	pulse pressure measurement	1	Q9Y625
10090	UST	ENSG00000111962	6	3.13e-09	rs13211840	1	27271309	1	1.37969	917	diastolic blood pressure	1	Q9Y2C2
10144	FAM13A	ENSG00000138640	4	1.81e-17	rs13149209; rs2869966; rs57400569	3	27841878; 30224653; 30578418; 30595370; 30940143	5	11.6161	172	blood pressure; pulse pressure measurement; systolic blood pressure	3	O94988
10150	MBNL2	ENSG00000139793	13	4.03e-13	rs55684003	1	30224653	1	2.89845	643	diastolic blood pressure	1	Q5VZF2
10154	PLXNC1	ENSG00000136040	12	5.83e-24	rs114697502; rs144449115; rs56290609	3	30224653; 30578418	2	9.15183	237	diastolic blood pressure; pulse pressure measurement	2	O60486
10163	WASF2	ENSG00000158195	1	3.81e-11	rs2504776	1	30578418	1	2.13907	739	systolic blood pressure	1	Q9Y6W5
10174	SORBS3	ENSG00000120896	8	3.01e-10	rs1047030	1	30224653	1	1.75938	812	diastolic blood pressure	1	O60504
10180	RBM6	ENSG00000004534	3	5.16e-13	rs2681779	1	30224653	1	2.89845	643	diastolic blood pressure	1	P78332
10184	LHFPL2	ENSG00000145685	5	2.89e-18	rs10057188; rs10076149; rs34797797; rs36078151; rs6453400	5	27841878; 28135244; 30224653; 30578418; 30595370	5	12.3652	155	pulse pressure measurement; systolic blood pressure	2	Q6ZUX7
10198	MPHOSPH9	ENSG00000051825	12	3.96e-20	rs1727311	1	30224653	1	5.55629	401	diastolic blood pressure	1	Q99550
10254	STAM2	ENSG00000115145	2	1.94e-13	rs4664080	1	30224653	1	2.89845	643	pulse pressure measurement	1	O75886
10283	CWC27	ENSG00000153015	5	4.8e-10	rs6875372	1	30224653	1	1.75938	812	systolic blood pressure	1	Q6UX04
10287	RGS19	ENSG00000171700	20	2.208e-14	rs146216988	1	30578418	1	3.27814	598	systolic blood pressure	1	P49795
10327	AKR1A1	ENSG00000117448	1	7.44e-14	rs512083; rs666720	2	30224653; 30578418	2	5.17022	427	pulse pressure measurement	1	P14550
10335	MRVI1	ENSG00000072952	11	1.12e-14	rs11042906	1	30595370	1	3.27814	598	systolic blood pressure	1	Q9Y6F6
10365	KLF2	ENSG00000127528	19	9.63e-12	rs3745318	1	30224653	1	2.51876	687	diastolic blood pressure	1	Q9Y5W3
10384	BTN3A3	ENSG00000111801	6	8.343e-13	rs13220495	1	30578418	1	2.89845	643	diastolic blood pressure	1	O00478
10395	DLC1	ENSG00000164741, ENSG00000285265	8	4.07e-11	rs13279822	1	30224653	1	2.13907	739	pulse pressure measurement	1	Q96QB1
10413	YAP1	ENSG00000137693	11	2.72e-17	rs12807220	1	30224653; 30578418	2	6.12458	372	pulse pressure measurement	1	P46937
10418	SPON1	ENSG00000262655	11	5.77e-13	rs7479680	1	30224653	1	2.89845	643	diastolic blood pressure	1	Q9HCB6
10425	ARIH2	ENSG00000177479	3	3e-10	rs73082337	1	30224653	1	1.75938	812	systolic blood pressure	1	O95376
10428	CFDP1	ENSG00000153774	16	1.01e-32	rs1010630; rs11643209; rs12449170; rs1549306; rs2865531; rs35261357; rs4888408; rs4888411; rs4888421	9	27841878; 28135244; 29030403; 29455858; 30224653; 30578418; 30595370; 30940143	8	23.5418	52	blood pressure; pulse pressure measurement; systolic blood pressure	3	Q9UEE9
10456	HAX1	ENSG00000143575	1	2.44e-10	rs13796	1	30224653	1	1.75938	812	diastolic blood pressure	1	O00165
10461	MERTK	ENSG00000153208	2	3.37e-12	rs10207726; rs28377357	2	30224653; 30595370	2	4.41084	495	systolic blood pressure	1	Q12866
10464	PIBF1	ENSG00000083535	13	2e-09	rs8002688	1	24165912	1	1.37969	917	systolic blood pressure	1	Q8WXW3
10466	COG5	ENSG00000164597	7	5.39e-11	rs115172170; rs67183972	2	30224653; 30578418	2	4.03115	521	pulse pressure measurement	1	Q9UP83
10475	TRIM38	ENSG00000112343	6	1.97e-25	rs1130000; rs72832602; rs7752351; rs7766267	4	29455858	1	8.00886	277	diastolic blood pressure; systolic blood pressure	2	O00635
10477	UBE2E3	ENSG00000170035	2	6.46e-09	rs10167839	1	30595370	1	1.37969	917	systolic blood pressure	1	Q969T4
10512	SEMA3C	ENSG00000075223	7	2.63e-11	rs3807101; rs76627715	2	27841878; 30224653	2	4.03115	521	diastolic blood pressure	1	Q99985
10516	FBLN5	ENSG00000140092	14	2.643e-15	rs149364745; rs2244642; rs2244643; rs8023114	4	27841878; 30224653; 30578418	3	7.62669	292	diastolic blood pressure; pulse pressure measurement	2	Q9UBX5
10524	KAT5	ENSG00000172977	11	1.26e-20	rs2236683; rs4645916	2	29455858; 30224653	2	7.44836	298	diastolic blood pressure; systolic blood pressure	2	Q92993
10533	ATG7	ENSG00000197548	3	7.01e-26	rs2594992; rs2606736; rs346079; rs6442259; rs7624086; rs904475; rs9837162; rs9848170	8	27618447; 27618452; 30224653; 30578418; 30595370	5	15.9568	107	pulse pressure measurement; systolic blood pressure	2	O95352
10544	PROCR	ENSG00000101000	20	1.19e-08	rs867186	1	27618447	1	1	1041	diastolic blood pressure	1	Q9UNN8
10554	AGPAT1	ENSG00000204310, ENSG00000206324, ENSG00000226467, ENSG00000227642, ENSG00000228892, ENSG00000235758, ENSG00000236873	6	1.086e-23	rs1061808	1	30578418	1	6.69536	331	pulse pressure measurement	1	Q99943
10580	SORBS1	ENSG00000095637	10	5.26e-09	rs12221125	1	30595370	1	1.37969	917	systolic blood pressure	1	Q9BX66
10608	MXD4	ENSG00000123933	4	2.26e-08	rs9992013	1	30595370	1	1	1041	systolic blood pressure	1	Q14582
10609	P3H4	ENSG00000141696	17	1.7e-08	rs535647021	1	30578418	1	1	1041	pulse pressure measurement	1	Q92791
10611	PDLIM5	ENSG00000163110	4	1.39e-11	rs12511169	1	30578418	1	2.13907	739	pulse pressure measurement	1	Q96HC4
10659	CELF2	ENSG00000048740	10	1.07e-12	rs36006409	1	30224653	1	2.51876	687	pulse pressure measurement	1	O95319
10665	TSBP1	ENSG00000204296, ENSG00000206245, ENSG00000206310, ENSG00000232106	6	2.163e-17	rs2849018	1	30578418	1	4.41722	482	diastolic blood pressure	1	Q5SRN2
10716	TBR1	ENSG00000136535	2	2.29e-11	rs55732192	1	30224653; 30595370	2	3.84644	544	systolic blood pressure	1	Q16650
10725	NFAT5	ENSG00000102908	16	8.43e-27	rs33063	1	30224653	1	8.21412	264	pulse pressure measurement	1	O94916
10726	NUDC	ENSG00000090273	1	2.41e-12	rs182050989	1	30595370	1	2.51876	687	systolic blood pressure	1	Q9Y266
10769	PLK2	ENSG00000145632	5	3.9e-14	rs1848510	1	30224653; 30595370	2	4.98551	441	diastolic blood pressure; systolic blood pressure	2	Q9NYY3
10775	POP4	ENSG00000105171	19	5.69e-11	rs3786516	1	30595370	1	2.13907	739	systolic blood pressure	1	O95707
10783	NEK6	ENSG00000119408	9	6.81e-12	rs7861040	1	30224653	1	2.51876	687	pulse pressure measurement	1	Q9HC98
10786	SLC17A3	ENSG00000124564	6	2.5e-17	rs12664474; rs13211947; rs56027330; rs56069761; rs62394289	5	27618448; 29455858; 30578418	3	8.57077	253	diastolic blood pressure; mean arterial pressure; systolic blood pressure	3	O00476
10795	ZNF268	ENSG00000090612	12	4.1e-08	rs12828318	1	30224653	1	1	1041	diastolic blood pressure	1	Q14587
10801	SEPTIN9	ENSG00000184640	17	7.33e-28	rs1436138; rs57927100	2	28739976; 30224653; 30595370	3	12.1933	158	diastolic blood pressure; systolic blood pressure	2	Q9UHD8
10806	SDCCAG8	ENSG00000054282, ENSG00000276111	1	3.95e-41	rs10158537; rs10557582; rs10803131; rs10803132; rs10926978; rs10926979; rs10926985; rs10926987; rs10926988; rs10926989; rs10926991; rs10926994; rs11809042; rs12061451; rs12065580; rs12067370; rs12074660; rs12079656; rs12084733; rs12085949; rs12091558; rs12740033; rs12741781; rs12753203; rs12755452; rs12758920; rs12759571; rs147707292; rs150419043; rs2275154; rs2275155; rs2484640; rs2992632; rs349…	44	27841878; 28135244; 29455858; 29912962; 30224653; 30578418	6	30.009	35	diastolic blood pressure; pulse pressure measurement	2	Q86SQ7
10818	FRS2	ENSG00000166225	12	1.44e-13	rs513177; rs521033	2	30224653	1	3.08316	640	diastolic blood pressure	1	Q8WU20
10847	SRCAP	ENSG00000080603	16	9.962e-12	rs113715277	1	30578418	1	2.51876	687	pulse pressure measurement	1	Q6ZRS2
10864	SLC22A7	ENSG00000137204	6	2e-23	rs1574430; rs2270860; rs2841648; rs56401710	4	27618448; 29455858; 29912962; 30224653; 30487518	5	14.0789	126	diastolic blood pressure; mean arterial pressure; pulse pressure measurement; systolic blood pressure	4	Q9Y694
10874	NMU	ENSG00000109255	4	4.9e-17	rs11945489	1	30224653	1	4.41722	482	diastolic blood pressure	1	P48645
10919	EHMT2	ENSG00000204371, ENSG00000206376, ENSG00000227333, ENSG00000232045, ENSG00000236759, ENSG00000238134	6	3.33e-14	rs112947839; rs2243873	2	29455858	1	3.46285	592	diastolic blood pressure; systolic blood pressure	2	Q96KQ7
10941	UGT2A1	ENSG00000173610	4	2.879e-56	rs184330259	1	30578418	1	19.2252	80	pulse pressure measurement	1	Q9Y4X1
10946	SF3A3	ENSG00000183431	1	1.657e-08	rs12569027	1	30578418	1	1	1041	systolic blood pressure	1	Q12874
10979	FERMT2	ENSG00000073712	14	1.08e-19	rs12147852; rs12887631; rs7161281; rs7161323; rs9888615	5	27841878; 28135244; 30224653; 30595370	4	11.0375	188	diastolic blood pressure; systolic blood pressure	2	Q96AC1
11030	RBPMS	ENSG00000157110	8	4.62e-11	rs2979470; rs35320172	2	30224653; 30595370	2	4.03115	521	systolic blood pressure	1	Q93062
11031	RAB31	ENSG00000168461	18	3e-08	rs7233332	1	24954895	1	1	1041	blood pressure; pulse pressure measurement	2	Q13636
11060	WWP2	ENSG00000198373	16	1.212e-33	rs141767645; rs62053262; rs77870048	3	28135244; 30578418; 30595370	3	14.2764	121	diastolic blood pressure; pulse pressure measurement; systolic blood pressure	3	O00308
11064	CNTRL	ENSG00000119397	9	5.5e-09	rs7856420	1	27841878	1	1.37969	917	pulse pressure measurement	1	Q7Z7A1
11077	HSF2BP	ENSG00000160207	21	1.93e-18	rs229340; rs4818833	2	30224653; 30595370; 30940143	3	8.39635	257	blood pressure; diastolic blood pressure; systolic blood pressure	3	O75031
11078	TRIOBP	ENSG00000100106	22	5.4e-11	rs4396807; rs5750482	2	30224653; 30595370	2	4.03115	521	pulse pressure measurement; systolic blood pressure	2	Q9H2D6
11095	ADAMTS8	ENSG00000134917	11	1.23e-52	rs4936098; rs4936099	2	29912962; 30595370	2	19.5985	76	pulse pressure measurement; systolic blood pressure	2	Q9UP79
11112	HIBADH	ENSG00000106049	7	8.77e-12	rs12700814	1	30595370	1	2.51876	687	systolic blood pressure	1	P31937
11113	CIT	ENSG00000122966	12	3.3e-08	rs278121	1	30224653	1	1	1041	systolic blood pressure	1	O14578
11124	FAF1	ENSG00000185104	1	2.2e-11	rs147696085; rs3789577	2	27841878; 30224653; 30578418	3	5.73851	397	pulse pressure measurement	1	Q9UNN5
11126	CD160	ENSG00000117281	1	4.23e-10	rs72704264	1	30224653	1	1.75938	812	diastolic blood pressure	1	O95971
11173	ADAMTS7	ENSG00000136378	15	4.73e-19	rs57708073; rs62012628	2	28135244; 30224653	2	7.06867	318	diastolic blood pressure	1	Q9UKP4
11198	SUPT16H	ENSG00000092201	14	1.97e-08	rs7350752	1	30224653	1	1	1041	diastolic blood pressure	1	Q9Y5B9
11214	AKAP13	ENSG00000170776	15	5.01e-13	rs12909648; rs7166269	2	30578418	1	3.08316	640	pulse pressure measurement; systolic blood pressure	2	Q12802
11259	FILIP1L	ENSG00000168386	3	5.66e-13	rs56233205	1	30578418	1	2.89845	643	pulse pressure measurement	1	Q4L180
11264	PXMP4	ENSG00000101417	20	5.53e-13	rs13042148	1	30224653	1	2.89845	643	diastolic blood pressure	1	Q9Y6I8
11269	DDX19B	ENSG00000157349	16	9.255e-12	rs62049427	1	30578418; 30595370	2	4.22613	509	systolic blood pressure	1	Q9UMR2
11321	GPN1	ENSG00000198522	2	3.33e-10	rs11692692; rs7564625	2	30224653; 30595370	2	3.65145	567	systolic blood pressure	1	Q9HCN4
22801	ITGA11	ENSG00000137809	15	3e-08	rs1563894; rs76305215	2	26969751; 30595370	2	2.89207	681	systolic blood pressure	1	Q9UKX5
22807	IKZF2	ENSG00000030419	2	2.7e-09	rs112905092	1	30224653; 30595370	2	3.08706	631	diastolic blood pressure; systolic blood pressure	2	Q9UKS7
22808	MRAS	ENSG00000158186	3	5.24e-14	rs2306374; rs9864898	2	27841878; 28135244; 30224653	3	6.87758	328	diastolic blood pressure	1	O14807
22827	PUF60	ENSG00000179950, ENSG00000274081	8	4e-08	rs4076877	1	28135244	1	1	1041	diastolic blood pressure	1	Q9UHX1
22834	ZNF652	ENSG00000198740	17	7.11e-37	rs12940887; rs9889262	2	27618452; 28739976; 30224653	3	15.6105	110	diastolic blood pressure	1	Q9Y2D9
22837	COBLL1	ENSG00000082438	2	2.41e-11	rs6712203	1	30224653	1	2.13907	739	systolic blood pressure	1	Q53SF7
22843	PPM1E	ENSG00000175175	17	4.26e-15	rs34430710	1	30224653	1	3.65783	554	systolic blood pressure	1	Q8WY54
22856	CHSY1	ENSG00000131873	15	2.96e-08	rs116643984	1	30224653	1	1	1041	pulse pressure measurement	1	Q86X52
22877	MLXIP	ENSG00000175727, ENSG00000281178	12	8.54e-19	rs28498002; rs75596315	2	30224653; 30595370	2	7.06867	318	diastolic blood pressure; systolic blood pressure	2	Q9HAP2
22895	RPH3A	ENSG00000089169	12	1.35e-08	rs886477	1	30487518	1	1	1041	pulse pressure measurement	1	Q9Y2J0
22897	CEP164	ENSG00000110274	11	2.37e-34	rs12418678; rs1261744; rs12797557; rs573455; rs693147; rs8258	6	27841878; 28135244; 29030403; 30224653; 30578418; 30595370	6	20.3323	72	diastolic blood pressure; pulse pressure measurement; systolic blood pressure	3	Q9UPV0
22903	BTBD3	ENSG00000132640	20	4.78e-14	rs1232482	1	30224653	1	3.27814	598	diastolic blood pressure	1	Q9Y2F9
22905	EPN2	ENSG00000072134	17	5.57e-14	rs12938803; rs7502046	2	30224653	1	3.46285	592	diastolic blood pressure	1	O95208
22950	SLC4A1AP	ENSG00000163798	2	1.07e-09	rs9678851	1	29030403; 30224653	2	3.08706	631	systolic blood pressure	1	Q9BWU0
22978	NT5C2	ENSG00000076685	10	7.74e-89	rs10430665; rs1060240; rs10786736; rs10883832; rs10883835; rs11191551; rs11191555; rs11191557; rs11191558; rs11191559; rs11191560; rs11191564; rs11191568; rs11191574; rs11191575; rs11191580; rs11191582; rs11191587; rs11191593; rs11191595; rs117208459; rs12217501; rs12219304; rs12220375; rs12220743; rs12412038; rs12413046; rs12416331; rs138172222; rs17094683; rs180845012; rs186185218; rs201120882;…	45	21909110; 27618448; 28135244; 28348047; 29455858; 30224653; 30487518; 30578418; 30595370	9	53.541	11	diastolic blood pressure; hypertension; mean arterial pressure; pulse pressure measurement; systolic blood pressure	5	P49902
22986	SORCS3	ENSG00000156395	10	4.66e-18	rs111790405; rs191784289	2	30224653; 30578418; 30595370	3	8.39635	257	diastolic blood pressure; systolic blood pressure	2	Q9UPU3
22990	PCNX1	ENSG00000100731	14	1.45e-08	rs8003103	1	30224653	1	1	1041	pulse pressure measurement	1	Q96RV3
23005	MAPKBP1	ENSG00000137802	15	3.5e-13	rs4923910	1	27841878	1	2.89845	643	diastolic blood pressure	1	O60336
23019	CNOT1	ENSG00000125107	16	1.13e-13	rs37060	1	30224653	1	2.89845	643	pulse pressure measurement	1	A5YKK6
23020	SNRNP200	ENSG00000144028	2	3.58e-08	rs772178	1	27618452	1	1	1041	diastolic blood pressure	1	O75643
23022	PALLD	ENSG00000129116	4	5.69e-27	rs13129779; rs1566497; rs62334289; rs869396; rs869397; rs869398; rs999958	7	27841878; 28135244; 30224653; 30578418; 30595370	5	16.1518	105	pulse pressure measurement; systolic blood pressure	2	Q8WX93
23028	KDM1A	ENSG00000004487	1	1e-08	rs137993948	1	27841878	1	1	1041	pulse pressure measurement	1	O60341
23030	KDM4B	ENSG00000127663	19	9.01e-22	rs169080; rs2613765	2	30224653; 30578418; 30595370	3	9.91511	214	pulse pressure measurement; systolic blood pressure	2	O94953
23040	MYT1L	ENSG00000186487	2	1.17e-09	rs57021279; rs60492200; rs75247762	3	29455858	1	1.7491	913	systolic blood pressure	1	Q9UL68
23075	SWAP70	ENSG00000133789	11	2.71e-36	rs2649044; rs360153; rs360158; rs373894; rs4910498; rs58068637	6	27841878; 28739976; 29403010; 30224653; 30487518; 30578418; 30595370	7	22.7991	55	diastolic blood pressure; hypertension; mean arterial pressure; systolic blood pressure	4	Q9UH65
23076	RRP1B	ENSG00000160208	21	8.67e-16	rs9306160	1	27618447; 30224653	2	5.74489	393	diastolic blood pressure	1	Q14684
23090	ZNF423	ENSG00000102935	16	3.7e-11	rs10468291; rs34294937; rs7404754	3	30224653; 30578418; 30595370	3	5.92322	389	diastolic blood pressure; systolic blood pressure	2	Q2M1K9
23092	ARHGAP26	ENSG00000145819	5	4.11e-13	rs114534; rs12522841; rs3776299	3	27841878; 30224653; 30595370	3	6.6826	337	diastolic blood pressure; pulse pressure measurement; systolic blood pressure	3	Q9UNA1
23095	KIF1B	ENSG00000054523	1	2.86e-08	rs111869679	1	30224653	1	1	1041	pulse pressure measurement	1	O60333
23112	TNRC6B	ENSG00000100354	22	8.04e-20	rs12485003; rs139055942; rs139919; rs470113	4	27618447; 27841878; 30224653; 30578418; 30595370	5	12.9399	140	diastolic blood pressure; pulse pressure measurement; systolic blood pressure	3	Q9UPQ9
23126	POGZ	ENSG00000143442	1	4.36e-08	rs60354484	1	30578418	1	1	1041	pulse pressure measurement	1	Q7Z3K3
23131	GPATCH8	ENSG00000186566	17	6.18e-13	rs117964596	1	30578418	1	2.89845	643	pulse pressure measurement	1	Q9UKJ3
23143	LRCH1	ENSG00000136141	13	6.27e-14	rs17355629; rs78838977; rs912434	3	30224653; 30578418; 30595370	3	7.06229	323	pulse pressure measurement; systolic blood pressure	2	Q9Y2L9
23145	SSPO	ENSG00000197558	7	1.53e-11	rs73727605	1	30224653	1	2.13907	739	pulse pressure measurement	1	A2VEC9
23165	NUP205	ENSG00000155561	7	3e-08	rs12530805	1	30595370	1	1	1041	systolic blood pressure	1	Q92621
23177	CEP68	ENSG00000011523	2	5.24e-22	rs111524356; rs2249105; rs74181299	3	28135244; 30578418; 30595370	3	10.0998	212	pulse pressure measurement; systolic blood pressure	2	Q76N32
23181	DIP2A	ENSG00000160305	21	2.01e-11	rs11701512	1	30224653	1	2.13907	739	pulse pressure measurement	1	Q14689
23194	FBXL7	ENSG00000183580	5	6e-11	rs7707563	1	30224653	1	2.13907	739	pulse pressure measurement	1	Q9UJT9
23231	SEL1L3	ENSG00000091490	4	3.23e-08	rs139989095	1	28234671	1	1	1041	systolic blood pressure change measurement	1	Q68CR1
23233	EXOC6B	ENSG00000144036	2	1.16e-12	rs10193543; rs1876489	2	30224653	1	2.70347	685	diastolic blood pressure	1	Q9Y2D4
23235	SIK2	ENSG00000170145	11	1.57e-10	rs12362593	1	30224653	1	1.75938	812	diastolic blood pressure	1	Q9H0K1
23236	PLCB1	ENSG00000182621	20	6.82e-23	rs6039211; rs6108168; rs6108171	3	28135244; 30224653; 30595370	3	10.4795	200	diastolic blood pressure; systolic blood pressure	2	Q9NQ66
23245	ASTN2	ENSG00000148219	9	5.84e-10	rs1861881; rs811689	2	30224653; 30595370	2	3.65145	567	diastolic blood pressure; systolic blood pressure	2	O75129
23261	CAMTA1	ENSG00000171735	1	4.59e-10	rs4908678	1	30224653	1	1.75938	812	diastolic blood pressure	1	Q9Y6Y1
23263	MCF2L	ENSG00000126217	13	1.77e-18	rs1317507; rs3011549; rs9549328	3	27841878; 28135244; 30224653; 30578418; 30595370	5	11.9958	162	pulse pressure measurement; systolic blood pressure	2	O15068
23269	MGA	ENSG00000174197	15	2.86e-22	rs4924570	1	30224653	1	6.31567	354	diastolic blood pressure	1	Q8IWI9
23272	TASOR	ENSG00000163946	3	5e-10	rs9845655	1	27841878	1	1.75938	812	diastolic blood pressure	1	Q9UK61
23274	CLEC16A	ENSG00000038532	16	4.26e-09	rs11642631; rs9937309	2	30224653; 30578418	2	3.27176	618	pulse pressure measurement	1	Q2KHT3
23279	NUP160	ENSG00000030066	11	3.284e-11	rs79145982	1	30578418	1	2.13907	739	pulse pressure measurement	1	Q12769
23293	SMG6	ENSG00000070366	17	3.726e-12	rs12952051; rs9303241	2	27841878; 30578418	2	4.41084	495	pulse pressure measurement; systolic blood pressure	2	Q86US8
23316	CUX2	ENSG00000111249	12	5.17e-48	rs1265564; rs3809297; rs79105258	3	29403010; 29455858; 29912962; 30487518	4	21.6791	60	diastolic blood pressure; hypertension; mean arterial pressure; pulse pressure measurement; systolic blood pressure	5	O14529
23317	DNAJC13	ENSG00000138246	3	2.01e-08	rs2369796	1	30224653	1	1	1041	diastolic blood pressure	1	O75165
23327	NEDD4L	ENSG00000049759	18	6e-10	rs487990; rs513563; rs7235890	3	30224653; 30595370	2	3.83616	553	diastolic blood pressure; systolic blood pressure	2	Q96PU5
23331	TTC28	ENSG00000100154	22	6.13e-10	rs134186; rs9608690	2	30224653; 30595370	2	3.65145	567	systolic blood pressure	1	Q96AY4
23334	SZT2	ENSG00000198198	1	1.36e-19	rs6954; rs839755	2	30224653; 30578418	2	7.06867	318	systolic blood pressure	1	Q5T011
23335	WDR7	ENSG00000091157	18	3.1e-17	rs10048404	1	30224653; 30595370	2	6.12458	372	systolic blood pressure	1	Q9Y4E6
23341	DNAJC16	ENSG00000116138	1	6.11e-17	rs57440988	1	30224653	1	4.41722	482	systolic blood pressure	1	Q9Y2G8
23360	FNBP4	ENSG00000109920	11	1.54e-12	rs531328689	1	30578418	1	2.51876	687	systolic blood pressure	1	Q8N3X1
23365	ARHGEF12	ENSG00000196914	11	5.59e-10	rs2305013; rs476636	2	30487518; 30595370	2	3.65145	567	mean arterial pressure; systolic blood pressure	2	Q9NZN5
23371	TNS2	ENSG00000111077	12	7.35e-18	rs12369033; rs73099903; rs7315980	3	28739976; 30224653; 30578418; 30595370	4	10.2884	205	systolic blood pressure	1	Q63HR2
23387	SIK3	ENSG00000160584	11	1.06e-17	rs1076485	1	30224653; 30595370	2	6.12458	372	systolic blood pressure	1	Q9Y2K2
23389	MED13L	ENSG00000123066	12	9.48e-11	rs11615689; rs73196098	2	30224653; 30595370	2	4.03115	521	pulse pressure measurement; systolic blood pressure	2	Q71F56
23397	NCAPH	ENSG00000121152	2	1.29e-26	rs810057	1	30224653	1	7.83443	279	diastolic blood pressure	1	Q15003
23414	ZFPM2	ENSG00000169946	8	4.38e-11	rs17210179	1	30595370	1	2.13907	739	systolic blood pressure	1	Q8WW38
23415	KCNH4	ENSG00000089558	17	2.38e-09	rs79089478	1	28135244; 30224653	2	3.08706	631	pulse pressure measurement	1	Q9UQ05
23418	CRB1	ENSG00000134376	1	6.26e-11	rs12042924	1	30224653	1	2.13907	739	systolic blood pressure	1	P82279
23463	ICMT	ENSG00000116237	1	2.92e-09	rs846106	1	30224653	1	1.37969	917	pulse pressure measurement	1	O60725
23476	BRD4	ENSG00000141867	19	5.325e-09	rs8104223	1	30578418	1	1.37969	917	systolic blood pressure	1	O60885
23515	MORC3	ENSG00000159256	21	1.69e-09	rs62229372	1	30224653; 30595370	2	3.08706	631	diastolic blood pressure; systolic blood pressure	2	Q14149
23576	DDAH1	ENSG00000153904	1	1.18e-09	rs12034319	1	30224653	1	1.37969	917	pulse pressure measurement	1	O94760
23584	VSIG2	ENSG00000019102	11	1.45e-08	rs11604175	1	30224653	1	1	1041	diastolic blood pressure	1	Q96IQ7
23609	MKRN2	ENSG00000075975	3	2.07e-08	rs9849171	1	30595370	1	1	1041	systolic blood pressure	1	Q9H000
23637	RABGAP1	ENSG00000011454	9	8.16e-19	rs10760260; rs10818775; rs6478585; rs700082; rs7854147	5	27841878; 29030403; 30224653; 30578418; 30595370	5	12.7449	147	pulse pressure measurement; systolic blood pressure	2	Q9Y3P9
23654	PLXNB2	ENSG00000196576	22	4.17e-14	rs28578714	1	30224653	1	3.27814	598	systolic blood pressure	1	O15031
23683	PRKD3	ENSG00000115825	2	2.72e-18	rs13420463; rs72792829	2	27841878; 28135244; 30224653; 30595370	4	10.1037	211	pulse pressure measurement; systolic blood pressure	2	O94806
23774	BRD1	ENSG00000100425	22	3.69e-10	rs138834; rs77692990	2	30224653; 30595370	2	3.65145	567	pulse pressure measurement; systolic blood pressure	2	O95696
24149	ZNF318	ENSG00000171467	6	2.36e-24	rs10948071; rs1563788; rs200234087; rs201440480; rs2125737; rs2125738; rs2279087; rs2469; rs2611336; rs2841642; rs34491519; rs35121648; rs4398731; rs4714677; rs6930689; rs7692; rs9296413; rs9369407; rs9369408; rs9381237; rs9394948; rs9394949	22	26390057; 29455858; 29912962; 30224653; 30487518	5	17.7833	88	diastolic blood pressure; mean arterial pressure; pulse pressure measurement; systolic blood pressure	4	Q5VUA4
25885	POLR1A	ENSG00000068654	2	4.79e-17	rs72847885	1	30224653	1	4.41722	482	systolic blood pressure	1	O95602
25925	ZNF521	ENSG00000198795	18	5.16e-09	rs62082230	1	30224653; 30595370	2	3.08706	631	systolic blood pressure	1	Q96K83
25953	PNKD	ENSG00000127838	2	2.55e-11	rs1870123; rs2382818	2	30578418; 30595370	2	4.03115	521	systolic blood pressure	1	Q8N490
25959	KANK2	ENSG00000197256	19	7.08e-18	rs12976810	1	30595370	1	4.79691	451	systolic blood pressure	1	Q63ZY3
25989	ULK3	ENSG00000140474	15	2.29e-30	rs12898397; rs2290573; rs2290574; rs4886615; rs9210; rs936228; rs936229	7	27618448; 29455858; 29912962	3	13.8762	130	diastolic blood pressure; mean arterial pressure; systolic blood pressure	3	Q6PHR2
26018	LRIG1	ENSG00000144749, ENSG00000282243	3	4.7e-11	rs17831815; rs2306272	2	27841878; 30595370	2	4.03115	521	pulse pressure measurement; systolic blood pressure	2	Q96JA1
26040	SETBP1	ENSG00000152217	18	8.23e-14	rs11874040	1	30595370	1	3.27814	598	systolic blood pressure	1	Q9Y6X0
26052	DNM3	ENSG00000197959	1	1.92e-22	rs10911356; rs12405515	2	27841878; 28135244; 30224653; 30595370	4	11.6225	171	diastolic blood pressure; systolic blood pressure	2	Q9UQ16
26053	AUTS2	ENSG00000158321	7	1.93e-09	rs2222544; rs2851487	2	30224653; 30595370	2	3.27176	618	diastolic blood pressure; systolic blood pressure	2	Q8WXX7
26084	ARHGEF26	ENSG00000114790, ENSG00000277101	3	9.83e-13	rs357489	1	30578418	1	2.89845	643	systolic blood pressure	1	Q96DR7
26091	HERC4	ENSG00000148634	10	4.02e-15	rs4746726; rs545435	2	30224653; 30595370	2	5.54991	405	pulse pressure measurement; systolic blood pressure	2	Q5GLZ8
26094	DCAF4	ENSG00000119599	14	5.33e-11	rs76891117	1	30595370	1	2.13907	739	systolic blood pressure	1	Q8WV16
26097	CHTOP	ENSG00000160679	1	3.39e-09	rs144899251	1	30595370	1	1.37969	917	systolic blood pressure	1	Q9Y3Y2
26122	EPC2	ENSG00000135999	2	2.93e-25	rs117490883; rs141691178	2	30578418	1	7.63945	289	pulse pressure measurement	1	Q52LR7
26137	ZBTB20	ENSG00000181722	3	1.26e-08	rs1882289	1	30224653	1	1	1041	systolic blood pressure	1	Q9HC78
26153	KIF26A	ENSG00000066735	14	4.01e-10	rs34161718	1	30224653	1	1.75938	812	diastolic blood pressure	1	Q9ULI4
26168	SENP3	ENSG00000161956	17	8.72e-11	rs4968212	1	30578418	1	2.13907	739	systolic blood pressure	1	Q9H4L4
26330	GAPDHS	ENSG00000105679	19	1.39e-08	rs148474705	1	28234671	1	1	1041	diastolic blood pressure change measurement	1	O14556
26355	FAM162A	ENSG00000114023	3	1.1e-11	rs9834975; rs9882772	2	27841878; 28135244; 30224653	3	5.73851	397	diastolic blood pressure	1	Q96A26
26504	CNNM4	ENSG00000158158	2	4.4e-10	rs1318597; rs6576983; rs6576984; rs6730773; rs6741561; rs7582249; rs7586317; rs7608661; rs878919; rs994430	10	29455858	1	3.42174	597	diastolic blood pressure	1	Q6P4Q7
26524	LATS2	ENSG00000150457	13	2.7e-10	rs2480171	1	30224653	1	1.75938	812	systolic blood pressure	1	Q9NRM7
26575	RGS17	ENSG00000091844	6	1.21e-09	rs9479509	1	30224653	1	1.37969	917	diastolic blood pressure	1	Q9UGC6
27042	DIEXF	ENSG00000117597	1	5.5e-10	rs3766612	1	30595370	1	1.75938	812	systolic blood pressure	1	Q68CQ4
27044	SND1	ENSG00000197157	7	1.5e-10	rs13246286; rs6953231	2	30224653; 30595370	2	3.65145	567	systolic blood pressure	1	Q7KZF4
27067	STAU2	ENSG00000040341	8	2.87e-08	rs10089500	1	30224653	1	1	1041	pulse pressure measurement	1	Q9NUL3
27129	HSPB7	ENSG00000173641	1	7e-12	rs1048238	1	28739976	1	2.51876	687	systolic blood pressure	1	Q9UBY9
27147	DENND2A	ENSG00000146966	7	1.26e-09	rs12703989	1	30224653	1	1.37969	917	systolic blood pressure	1	Q9ULE3
27166	PRELID1	ENSG00000169230	5	8.7e-10	rs28362590	1	30224653	1	1.75938	812	diastolic blood pressure	1	Q9Y255
27247	NFU1	ENSG00000169599	2	1.74e-08	rs13383272	1	30224653	1	1	1041	systolic blood pressure	1	Q9UMS0
27257	LSM1	ENSG00000175324	8	8.06e-15	rs145151767	1	30595370	1	3.65783	554	systolic blood pressure	1	O15116
27303	RBMS3	ENSG00000144642	3	2.85e-09	rs72851229	1	30224653	1	1.37969	917	diastolic blood pressure	1	Q6XE24
27327	TNRC6A	ENSG00000090905	16	6.38e-19	rs11639856; rs200528; rs200534	3	27618448; 30224653; 30578418; 30940143	4	10.6681	194	blood pressure; pulse pressure measurement; systolic blood pressure	3	Q8NDV7
27332	ZNF638	ENSG00000075292	2	4.06e-11	rs3771371; rs4852780; rs7578166; rs7605066	4	27841878; 28135244; 30224653; 30578418	4	7.81529	287	pulse pressure measurement	1	Q14966
28232	SLCO3A1	ENSG00000176463	15	1.62e-11	rs873122	1	30224653	1	2.13907	739	diastolic blood pressure	1	Q9UIG8
28316	CDH20	ENSG00000101542	18	1.3e-08	rs183335240	1	27841878	1	1	1041	diastolic blood pressure	1	Q9HBT6
28969	BZW2	ENSG00000136261	7	6.98e-10	rs116196735; rs818508	2	29455858; 30224653	2	3.65145	567	diastolic blood pressure; systolic blood pressure	2	Q9Y6E2
28996	HIPK2	ENSG00000064393	7	7.68e-15	rs1011018; rs141212865; rs4726459	3	28135244; 30224653; 30487518; 30595370	4	9.14935	238	mean arterial pressure; systolic blood pressure	2	Q9H2X6
29119	CTNNA3	ENSG00000183230	10	3.16e-89	rs10740278; rs533451950; rs558363983; rs560625443; rs7914287	5	27841878; 30224653; 30578418	3	35.9085	27	pulse pressure measurement; systolic blood pressure	2	Q9UI47
29123	ANKRD11	ENSG00000167522	16	2.565e-08	rs2911268	1	30578418	1	1	1041	pulse pressure measurement	1	Q6UB99
29128	UHRF1	ENSG00000276043	19	1.14e-12	rs1840221	1	30578418	1	2.51876	687	systolic blood pressure	1	Q96T88
29789	OLA1	ENSG00000138430	2	6.41e-10	rs11694601	1	30224653	1	1.75938	812	systolic blood pressure	1	Q9NTK5
29842	TFCP2L1	ENSG00000115112	2	2.32e-11	rs6723509; rs750416	2	30224653; 30578418	2	4.03115	521	systolic blood pressure	1	Q9NZI6
29855	UBN1	ENSG00000118900	16	3.99e-25	rs12446456	1	30224653	1	7.45474	295	diastolic blood pressure	1	Q9NPG3
29922	NME7	ENSG00000143156	1	6.63e-20	rs2179490; rs4656180; rs7519279	3	27841878; 30224653; 30578418	3	9.34043	234	pulse pressure measurement; systolic blood pressure	2	Q9Y5B8
29966	STRN3	ENSG00000196792	14	7.48e-09	rs2273171	1	30224653	1	1.37969	917	diastolic blood pressure	1	Q13033
30818	KCNIP3	ENSG00000115041	2	2.71e-09	rs115528323	1	30224653	1	1.37969	917	diastolic blood pressure	1	Q9Y2W7
30844	EHD4	ENSG00000103966	15	3.19e-08	rs8035074	1	30595370	1	1	1041	systolic blood pressure	1	Q9H223
50507	NOX4	ENSG00000086991	11	1.82e-51	rs10765211; rs10830278; rs139341533; rs2289124; rs2289125	5	27841878; 28135244; 28739976; 29030403; 29403010; 30224653; 30487518; 30578418; 30595370	9	31.7245	32	diastolic blood pressure; pulse pressure measurement; systolic blood pressure	3	Q9NPH5
50650	ARHGEF3	ENSG00000163947	3	2.94e-21	rs11130567; rs3772219; rs4681794	3	29030403; 30224653; 30578418	3	9.72013	225	diastolic blood pressure; systolic blood pressure	2	Q9NR81
50810	HDGFL3	ENSG00000166503	15	2e-11	rs2034618	1	27841878; 30224653	2	3.84644	544	diastolic blood pressure	1	Q9Y3E1
50940	PDE11A	ENSG00000128655	2	3.13e-09	rs1837164	1	30224653	1	1.37969	917	systolic blood pressure	1	Q9HCR9
51018	RRP15	ENSG00000067533	1	3.25e-08	rs17047574	1	30595370	1	1	1041	systolic blood pressure	1	Q9Y3B9
51057	WDPCP	ENSG00000143951	2	9.36e-14	rs112028067	1	30595370	1	3.27814	598	systolic blood pressure	1	O95876
51062	ATL1	ENSG00000198513	14	5.31e-10	rs3015455	1	30595370	1	1.75938	812	systolic blood pressure	1	Q8WXF7
51075	TMX2	ENSG00000213593	11	1.14e-19	rs11607056	1	30224653	1	5.1766	423	pulse pressure measurement	1	Q9Y320
51102	MECR	ENSG00000116353	1	5.5e-12	rs1565716	1	30224653	1	2.51876	687	diastolic blood pressure	1	Q9BV79
51130	ASB3	ENSG00000115239	2	4.01e-09	rs72799236	1	30224653	1	1.37969	917	pulse pressure measurement	1	Q9Y575
51134	CEP83	ENSG00000173588	12	3.6e-23	rs140276234	1	30224653	1	6.69536	331	pulse pressure measurement	1	Q9Y592
51174	TUBD1	ENSG00000108423	17	7.006e-10	rs1292058	1	30578418	1	1.75938	812	systolic blood pressure	1	Q9UJT1
51176	LEF1	ENSG00000138795	4	1.46e-14	rs67372037; rs7665304; rs7668764; rs7694643	4	27841878; 30224653; 30578418; 30595370	4	8.95436	241	diastolic blood pressure; systolic blood pressure	2	Q9UJU2
51196	PLCE1	ENSG00000138193	10	3.89e-46	rs10882397; rs11187838; rs11187844; rs57866767; rs7070115; rs7080472; rs932764; rs9663362	8	21909110; 21909115; 27618452; 30224653; 30487518; 30578418; 30595370	7	26.9654	42	diastolic blood pressure; hypertension; pulse pressure measurement; systolic blood pressure	4	Q9P212
51199	NIN	ENSG00000100503	14	4.11e-18	rs72681698	1	30578418	1	4.79691	451	diastolic blood pressure; pulse pressure measurement; systolic blood pressure	3	Q8N4C6
51271	UBAP1	ENSG00000165006	9	7.47e-13	rs4553000	1	30224653; 30595370	2	4.60582	469	pulse pressure measurement; systolic blood pressure	2	Q9NZ09
51312	SLC25A37	ENSG00000147454	8	4.82e-28	rs2280861; rs35410017; rs62503324	3	27841878; 30224653; 30595370	3	12.378	150	diastolic blood pressure; systolic blood pressure	2	Q9NYZ2
51317	PHF21A	ENSG00000135365	11	3.65e-09	rs2932513	1	30595370	1	1.37969	917	systolic blood pressure	1	Q96BD5
51319	RSRC1	ENSG00000174891	3	4.65e-12	rs10574936; rs12636560; rs12696067; rs199762942; rs201048884; rs201851995; rs56053780; rs6799272; rs827102	9	29455858; 30595370; 30940143	3	7.41115	306	blood pressure; diastolic blood pressure; systolic blood pressure	3	Q96IZ7
51341	ZBTB7A	ENSG00000178951	19	1.37e-10	rs56356382	1	30578418	1	1.75938	812	pulse pressure measurement	1	O95365
51390	AIG1	ENSG00000146416	6	3.27e-24	rs1570350; rs6941056; rs9373387	3	27841878; 30224653; 30578418	3	10.8592	191	pulse pressure measurement	1	Q9NVV5
51422	PRKAG2	ENSG00000106617	7	1.6e-29	rs10224002; rs10224210; rs10254101; rs17173238; rs73158188	5	30224653; 30578418; 30595370	3	13.1271	139	pulse pressure measurement; systolic blood pressure	2	Q9UGJ0
51447	IP6K2	ENSG00000068745	3	1.5e-08	rs76398786	1	27841878	1	1	1041	diastolic blood pressure	1	Q9UHH9
51458	RHCG	ENSG00000140519	15	3.48e-13	rs78550103	1	30224653	1	2.89845	643	diastolic blood pressure	1	Q9UBD6
51466	EVL	ENSG00000196405	14	6.21e-09	rs7158754	1	30595370	1	1.37969	917	systolic blood pressure	1	Q9UI08
51474	LIMA1	ENSG00000050405	12	1.08e-22	rs4883481	1	30595370	1	6.31567	354	systolic blood pressure	1	Q9UHB6
51479	ANKFY1	ENSG00000185722	17	2.531e-11	rs12943517	1	30578418	1	2.13907	739	diastolic blood pressure	1	Q9P2R3
51530	ZC3HC1	ENSG00000091732	7	1.83e-23	rs11556924	1	27618452; 27841878; 30224653	3	10.1101	208	diastolic blood pressure; systolic blood pressure	2	Q86WB0
51542	VPS54	ENSG00000143952	2	1.39e-11	rs13014371	1	30224653	1	2.13907	739	diastolic blood pressure	1	Q9P1Q0
51564	HDAC7	ENSG00000061273	12	1.57e-24	rs11168244; rs11168245; rs1557848	3	27841878; 30224653; 30595370; 30940143	4	12.5666	148	blood pressure; diastolic blood pressure; systolic blood pressure	3	Q8WUI4
51678	MPP6	ENSG00000105926	7	3.22e-10	rs2529090	1	30595370	1	1.75938	812	systolic blood pressure	1	Q9NZW5
51684	SUFU	ENSG00000107882	10	7.637e-16	rs17114641	1	30578418	1	4.03753	516	systolic blood pressure	1	Q9UMX1
51750	RTEL1	ENSG00000258366	20	1.34e-08	rs6062302	1	30595370	1	1	1041	systolic blood pressure	1	Q9NZ71
51752	ERAP1	ENSG00000164307	5	4.8e-10	rs42398	1	30578418	1	1.75938	812	systolic blood pressure	1	Q9NZ08
51776	MAP3K20	ENSG00000091436	2	1.41e-11	rs6758859	1	30224653	1	2.13907	739	diastolic blood pressure	1	Q9NYL2
53346	TM6SF1	ENSG00000136404	15	2e-11	rs2034618	1	27841878; 30224653	2	3.84644	544	diastolic blood pressure	1	Q9BZW5
53942	CNTN5	ENSG00000149972	11	1.1e-09	rs67885470	1	30224653; 30595370	2	3.08706	631	systolic blood pressure	1	O94779
54212	SNTG1	ENSG00000147481	8	3.946e-10	rs12547335	1	30578418	1	1.75938	812	systolic blood pressure	1	Q9NSN8
54502	RBM47	ENSG00000163694	4	2.42e-08	rs35529250	1	27618447	1	1	1041	systolic blood pressure	1	A0AV96
54617	INO80	ENSG00000128908	15	8.7e-23	rs112925537; rs2925345; rs692155	3	27841878; 30224653; 30595370	3	10.4795	200	diastolic blood pressure; systolic blood pressure	2	Q9ULG1
54620	FBXL19	ENSG00000099364	16	4.92e-15	rs72799341	1	27841878; 28135244; 30224653	3	7.07257	316	diastolic blood pressure	1	Q6PCT2
54622	ARL15	ENSG00000185305	5	1.36e-20	rs16882447; rs1694068	2	27841878; 29212900; 30224653; 30595370	4	10.8631	190	pulse pressure measurement; systolic blood pressure	2	Q9NXU5
54715	RBFOX1	ENSG00000078328	16	4.09e-10	rs35450617; rs7194617	2	30224653; 30595370	2	3.65145	567	systolic blood pressure	1	Q9NWB1
54768	HYDIN	ENSG00000157423, ENSG00000283022	16	1.096e-14	rs113108263; rs62039170	2	30578418	1	3.46285	592	diastolic blood pressure; pulse pressure measurement	2	Q4G0P3
54790	TET2	ENSG00000168769	4	1.16e-10	rs4699165	1	30224653	1	1.75938	812	pulse pressure measurement	1	Q6N021
54801	HAUS6	ENSG00000147874	9	3.6e-11	rs4977492	1	30224653	1	2.13907	739	pulse pressure measurement	1	Q7Z4H7
54805	CNNM2	ENSG00000148842	10	1.16e-87	rs10430665; rs10458729; rs10509759; rs10786736; rs10883806; rs10883808; rs10883815; rs11191472; rs11191474; rs11191475; rs11191479; rs11191484; rs11191499; rs11191502; rs11191505; rs11191511; rs11191514; rs11191515; rs11191517; rs11191519; rs11191521; rs11191522; rs11191531; rs11191534; rs11191543; rs11191548; rs112314091; rs112390216; rs112699822; rs113554404; rs113970872; rs12219027; rs12219901…	59	19430483; 21572416; 21909110; 21909115; 26390057; 27618447; 27618448; 27618452; 28739976; 29455858; 30224653; 30487518; 30578418; 30595370	14	63.9043	6	diastolic blood pressure; hypertension; mean arterial pressure; pulse pressure measurement; systolic blood pressure	5	Q9H8M5
54815	GATAD2A	ENSG00000167491	19	8.953e-09	rs8111093	1	30578418	1	1.37969	917	pulse pressure measurement	1	Q86YP4
54822	TRPM7	ENSG00000092439	15	3.23e-14	rs2899463	1	27841878; 30595370	2	4.98551	441	pulse pressure measurement; systolic blood pressure	2	Q96QT4
54828	BCAS3	ENSG00000141376	17	1.85e-11	rs1036902; rs11868441; rs71148383; rs79771286	4	30224653; 30578418; 30595370	3	6.10792	378	systolic blood pressure	1	Q9H6U6
54838	WBP1L	ENSG00000166272	10	1.57e-24	rs12571643; rs284844; rs4147157; rs999867	4	28348047; 29455858; 30487518	3	11.0439	187	diastolic blood pressure; mean arterial pressure; pulse pressure measurement; systolic blood pressure	4	Q9NX94
54852	PAQR5	ENSG00000137819	15	1.3e-08	rs117539635; rs117638970; rs7173953; rs72756346	4	27841878; 28135244; 30224653; 30578418	4	6.67622	345	diastolic blood pressure; pulse pressure measurement; systolic blood pressure	3	Q9NXK6
54854	FAM83E	ENSG00000105523	19	4.79e-08	rs1236093	1	30224653	1	1	1041	systolic blood pressure	1	Q2M2I3
54858	PGPEP1	ENSG00000130517	19	2.05e-15	rs12459965; rs66978877	2	30487518; 30595370	2	5.54991	405	hypertension; systolic blood pressure	2	Q9NXJ5
54877	ZCCHC2	ENSG00000141664	18	1.2e-10	rs12172847	1	30224653	1	1.75938	812	pulse pressure measurement	1	Q9C0B9
54879	ST7L	ENSG00000007341	1	2.88e-42	rs10857961; rs10857964; rs11102496; rs11458151; rs12029985; rs12045227; rs12118370; rs12125361; rs12137269; rs12140506; rs12143068; rs12401734; rs12406906; rs34412446; rs34755227; rs35147679; rs35857935; rs36107520; rs3790612; rs551408639; rs56135413; rs60900293; rs61818800; rs6537740; rs6537741; rs6537742; rs6537745; rs6658555; rs6671645; rs6673930; rs7519368; rs7552692	32	27618447; 29455858; 29912962; 30224653; 30578418	5	26.4648	44	diastolic blood pressure; mean arterial pressure; systolic blood pressure	3	Q8TDW4
54897	CASZ1	ENSG00000130940	1	1.39e-56	rs12046278; rs166913; rs17035646; rs284277; rs284278; rs284279; rs34071855; rs35295665; rs682178; rs880315	10	21572416; 25249183; 27618447; 27618448; 27618452; 28739976; 29403010; 29455858; 29912962; 30224653; 30487518; 30578418; 30595370	13	41.3759	19	diastolic blood pressure; hypertension; mean arterial pressure; pulse pressure measurement; systolic blood pressure	5	Q86V15
54901	CDKAL1	ENSG00000145996	6	3.85e-17	rs7451008; rs9368222	2	30224653; 30578418; 30595370	3	8.01666	273	pulse pressure measurement; systolic blood pressure	2	Q5VV42
54904	NSD3	ENSG00000147548	8	1.03e-20	rs11785041; rs1906672	2	30224653; 30578418	2	7.44836	298	systolic blood pressure	1	Q9BZ95
54906	TASOR2	ENSG00000108021	10	2.54e-08	rs56352451	1	30224653	1	1	1041	systolic blood pressure	1	Q5VWN6
54910	SEMA4C	ENSG00000168758	2	4.51e-08	rs71427097	1	30595370	1	1	1041	systolic blood pressure	1	Q9C0C4
54913	RPP25	ENSG00000178718	15	5.4e-23	rs34063670	1	29455858; 29912962	2	8.40273	254	diastolic blood pressure; systolic blood pressure	2	Q9BUL9
54922	RASIP1	ENSG00000105538	19	1.06e-17	rs439523; rs479486	2	30595370	1	4.60192	478	systolic blood pressure	1	Q5U651
54971	BANP	ENSG00000172530	16	1.21e-10	rs6540125	1	30224653	1	1.75938	812	systolic blood pressure	1	Q8N9N5
54973	INTS11	ENSG00000127054	1	2e-10	rs1886773	1	28135244	1	1.75938	812	pulse pressure measurement	1	Q5TA45
54984	PINX1	ENSG00000254093	8	4.03e-25	rs10089615; rs10091386; rs10097283; rs10098699; rs10100265; rs10107289; rs10481451; rs10903330; rs1115866; rs1115867; rs11250072; rs11250073; rs11250074; rs11250076; rs11250077; rs11250078; rs11986043; rs11986845; rs11986935; rs11996727; rs12541110; rs12542888; rs12676417; rs1549796; rs1821002; rs2005309; rs2116095; rs2271355; rs2277130; rs2409658; rs2409663; rs2409669; rs28613656; rs34653170; rs…	68	28135244; 29455858; 29912962	3	23.2448	54	diastolic blood pressure; mean arterial pressure; systolic blood pressure	3	Q96BK5
54986	ULK4	ENSG00000168038	3	4.03e-81	rs1016669; rs10212536; rs10452020; rs1052501; rs10662179; rs10707754; rs10716860; rs10865914; rs111634789; rs111749243; rs111877184; rs1125203; rs112868731; rs113449797; rs11457888; rs114714860; rs114960066; rs11705749; rs11711210; rs11717170; rs11917248; rs11928580; rs12107296; rs12107693; rs12185908; rs12186076; rs12330363; rs13076952; rs13087719; rs13088394; rs13321282; rs138239252; rs13842121…	276	19430479; 23972371; 27618447; 27618448; 27618452; 27736895; 28498854; 28739976; 29455858; 29912962; 30224653; 30578418; 30595370	13	100	1	diastolic blood pressure; hypertension; pulse pressure measurement; systolic blood pressure	4	Q96C45
54993	ZSCAN2	ENSG00000176371	15	1.19e-10	rs7180952	1	30224653	1	1.75938	812	diastolic blood pressure	1	Q7Z7L9
55007	FAM118A	ENSG00000100376	22	4.1e-11	rs6007594	1	30224653	1	2.13907	739	pulse pressure measurement	1	Q9NWS6
55023	PHIP	ENSG00000146247	6	1.43e-23	rs10943605; rs1984195; rs2050663; rs6454092	4	27618448; 27841878; 30224653; 30578418	4	12.3716	153	diastolic blood pressure; systolic blood pressure	2	Q8WWQ0
55024	BANK1	ENSG00000153064	4	4.07e-26	rs13126505; rs17248480	2	29455858; 30224653; 30578418	3	11.4339	174	diastolic blood pressure; systolic blood pressure	2	Q8NDB2
55037	PTCD3	ENSG00000132300	2	4.1e-09	rs3731818	1	27841878	1	1.37969	917	systolic blood pressure	1	Q96EY7
55105	GPATCH2	ENSG00000092978	1	9.83e-21	rs12408022; rs17046596; rs68085857	3	27841878; 28135244; 30224653	3	9.72013	225	diastolic blood pressure	1	Q9NW75
55107	ANO1	ENSG00000131620	11	7.66e-16	rs875106	1	30224653	1	4.03753	516	diastolic blood pressure	1	Q5XXA6
55118	CRTAC1	ENSG00000095713	10	4.55e-11	rs11599481	1	29455858	1	2.13907	739	systolic blood pressure	1	Q9NQ79
55130	ARMC4	ENSG00000169126	10	4.65e-17	rs12779675; rs3802517	2	30224653; 30595370	2	6.30929	360	systolic blood pressure	1	Q5T2S8
55193	PBRM1	ENSG00000163939	3	3.4e-15	rs10433615	1	30224653	1	3.65783	554	pulse pressure measurement	1	Q86U86
55206	SBNO1	ENSG00000139697	12	2.11e-18	rs1060105; rs7980687	2	27618447; 27841878; 30224653	3	8.39635	257	diastolic blood pressure	1	A3KN83
55227	LRRC1	ENSG00000137269	6	4.98e-08	rs9349688	1	30487518	1	1	1041	pulse pressure measurement	1	Q9BTT6
55275	VPS53	ENSG00000141252	17	4.09e-08	rs71355297	1	30224653	1	1	1041	systolic blood pressure	1	Q5VIR6
55289	ACOXL	ENSG00000153093	2	3.09e-08	rs116008367	1	29455858	1	1	1041	diastolic blood pressure	1	Q9NUZ1
55314	TMEM144	ENSG00000164124	4	1.8e-08	rs184145372	1	27841878	1	1	1041	pulse pressure measurement	1	Q7Z5S9
55432	YOD1	ENSG00000180667	1	1.52e-11	rs147110080; rs2629665	2	28234671; 30224653	2	4.03115	521	diastolic blood pressure; systolic blood pressure change measurement	2	Q5VVQ6
55553	SOX6	ENSG00000110693	11	5.166e-49	rs10430890; rs10430891; rs10766309; rs10832571; rs10832573; rs10832582; rs10832585; rs10832586; rs11023901; rs11023906; rs11023907; rs11023908; rs11023909; rs11023910; rs11023912; rs1156725; rs11822790; rs12798653; rs12798854; rs12798980; rs12799126; rs12800659; rs12801635; rs1401454; rs141413202; rs1437633; rs146669915; rs1519125; rs16932862; rs16932899; rs199870984; rs2014408; rs2218001; rs3532…	46	23972371; 25249183; 27618452; 29455858; 29912962; 30224653; 30487518; 30578418; 30595370	9	38.538	23	diastolic blood pressure; mean arterial pressure; pulse pressure measurement; systolic blood pressure	4	P35712
55567	DNAH3	ENSG00000158486	16	4.81e-19	rs7186298; rs9935770; rs9937801	3	27841878; 30224653; 30595370	3	8.96074	240	diastolic blood pressure; systolic blood pressure	2	Q8TD57
55689	YEATS2	ENSG00000163872	3	7.67e-15	rs17622152; rs262986; rs263017	3	30224653; 30487518; 30595370	3	7.44198	301	diastolic blood pressure; mean arterial pressure; systolic blood pressure	3	Q9ULM3
55691	FRMD4A	ENSG00000151474	10	3.94e-09	rs7095584	1	30224653	1	1.37969	917	diastolic blood pressure	1	Q9P2Q2
55697	VAC14	ENSG00000103043	16	1.06e-44	rs117006983; rs62047964	2	28135244; 30224653	2	16.5609	99	pulse pressure measurement	1	Q08AM6
55777	MBD5	ENSG00000204406	2	3.228e-58	rs191280542	1	30578418	1	19.9845	74	pulse pressure measurement	1	Q9P267
55785	FGD6	ENSG00000180263	12	8.56e-14	rs7977311	1	30224653	1	3.27814	598	pulse pressure measurement	1	Q6ZV73
55819	RNF130	ENSG00000113269	5	1.07e-11	rs12153395	1	30224653; 30595370	2	3.84644	544	systolic blood pressure	1	Q86XS8
55830	GLT8D1	ENSG00000016864	3	7.4e-09	rs528266117	1	27841878	1	1.37969	917	pulse pressure measurement; systolic blood pressure	2	Q68CQ7
55843	ARHGAP15	ENSG00000075884	2	3.69e-13	rs7606205	1	30224653	1	2.89845	643	diastolic blood pressure	1	Q53QZ3
55844	PPP2R2D	ENSG00000175470	10	6.76e-14	rs7096563; rs7894027; rs7912283	3	30224653; 30578418; 30595370	3	7.06229	323	diastolic blood pressure; systolic blood pressure	2	Q66LE6
55966	AJAP1	ENSG00000196581	1	3.09e-09	rs12135881	1	29455858	1	1.37969	917	systolic blood pressure	1	Q9UKB5
56034	PDGFC	ENSG00000145431	4	4.76e-14	rs10517653; rs7672622	2	30578418; 30595370	2	5.17022	427	pulse pressure measurement; systolic blood pressure	2	Q9NRA1
56155	TEX14	ENSG00000121101	17	7e-11	rs2611774	1	30595370	1	2.13907	739	systolic blood pressure	1	Q8IWB6
56172	ANKH	ENSG00000154122	5	5.4e-09	rs2921604	1	30224653	1	1.37969	917	diastolic blood pressure	1	Q9HCJ1
56243	KIAA1217	ENSG00000120549	10	3.27e-09	rs3858217	1	30224653	1	1.37969	917	systolic blood pressure	1	Q5T5P2
56479	KCNQ5	ENSG00000185760	6	1.8e-21	rs12195276	1	30224653	1	5.93598	379	pulse pressure measurement	1	Q9NR82
56898	BDH2	ENSG00000164039	4	6.48e-09	rs58477215	1	30578418	1	1.37969	917	pulse pressure measurement	1	Q9BUT1
56913	C1GALT1	ENSG00000106392	7	6.66e-18	rs11771259	1	30940143	1	4.79691	451	blood pressure	1	Q9NS00
56981	PRDM11	ENSG00000019485	11	2.75e-16	rs10838433; rs11442819; rs4755947	3	27841878; 28135244; 30224653	3	7.82167	285	pulse pressure measurement	1	Q9NQV5
56984	PSMG2	ENSG00000128789	18	3.6e-11	rs963920	1	30224653	1	2.13907	739	pulse pressure measurement	1	Q969U7
56992	KIF15	ENSG00000163808, ENSG00000280610	3	1.21e-11	rs141979279; rs6792918	2	30224653; 30578418	2	4.03115	521	pulse pressure measurement	1	Q9NS87
56996	SLC12A9	ENSG00000146828	7	3e-08	rs7801190	1	21347282	1	1	1041	hypertension	1	Q9BXP2
57016	AKR1B10	ENSG00000198074	7	2.37e-14	rs1722886; rs706159	2	30224653; 30595370	2	5.17022	427	diastolic blood pressure; systolic blood pressure	2	O60218
57084	SLC17A6	ENSG00000091664	11	4.03e-08	rs1562445	1	30595370	1	1	1041	systolic blood pressure	1	Q9P2U8
57139	RGL3	ENSG00000205517	19	1.67e-82	rs167479; rs77279095	2	27618447; 27618448; 27841878; 28135244; 30224653; 30578418; 30595370	7	39.526	22	diastolic blood pressure; hypertension; mean arterial pressure; pulse pressure measurement; systolic blood pressure	5	Q3MIN7
57157	PHTF2	ENSG00000006576	7	3.93e-15	rs2428939; rs7796089; rs848445; rs848492	4	30224653; 30578418; 30595370	3	7.62669	292	pulse pressure measurement; systolic blood pressure	2	Q8N3S3
57158	JPH2	ENSG00000149596	20	7.05e-18	rs6017281; rs6031431; rs6031435	3	27841878; 29403010; 30224653; 30487518; 30578418; 30595370	6	13.7032	134	diastolic blood pressure; mean arterial pressure; pulse pressure measurement; systolic blood pressure	4	Q9BR39
57184	FAM219B	ENSG00000178761	15	7.34e-29	rs1127796; rs4886636; rs6495127	3	29455858; 29912962	2	11.0503	184	diastolic blood pressure; mean arterial pressure; systolic blood pressure	3	Q5XKK7
57188	ADAMTSL3	ENSG00000156218	15	6.62e-09	rs66990951; rs899927	2	30224653	1	1.5644	914	pulse pressure measurement	1	P82987
57194	ATP10A	ENSG00000206190	15	9.51e-10	rs10873612	1	30224653	1	1.75938	812	diastolic blood pressure	1	O60312
57210	SLC45A4	ENSG00000022567	8	1.5e-09	rs6987335	1	30595370	1	1.37969	917	systolic blood pressure	1	Q5BKX6
57211	ADGRG6	ENSG00000112414	6	9.38e-10	rs9399401	1	30940143	1	1.75938	812	blood pressure	1	Q86SQ4
57223	PPP4R3B	ENSG00000275052	2	1.56e-17	rs1975487; rs2586970	2	27618452; 30224653	2	6.30929	360	diastolic blood pressure	1	Q5MIZ7
57337	SENP7	ENSG00000138468	3	9.23e-13	rs56290975	1	30578418	1	2.89845	643	diastolic blood pressure	1	Q9BQF6
57404	CYP20A1	ENSG00000119004	2	6.95e-22	rs114407963; rs1469760	2	27841878; 30224653	2	8.20774	265	pulse pressure measurement	1	Q6UW02
57412	AS3MT	ENSG00000214435	10	4.61e-45	rs10883798; rs11191434; rs11191447; rs11191453; rs11191454; rs113282265; rs12218148; rs144662567; rs17878846; rs17884001; rs202147296; rs35125602; rs3740390; rs3740393; rs72841270; rs74233296; rs77335224; rs7909591	18	27618448; 29455858; 29912962	3	21.6033	62	diastolic blood pressure; hypertension; mean arterial pressure; pulse pressure measurement; systolic blood pressure	5	Q9HBK9
57419	SLC24A3	ENSG00000185052	20	1.25e-36	rs1109605; rs11696394; rs3790227; rs3790228; rs6035355; rs6081613	6	27841878; 28135244; 29403010; 30224653; 30487518; 30578418	6	21.0917	66	diastolic blood pressure; pulse pressure measurement	2	Q9HC58
57455	REXO1	ENSG00000079313	19	4.4e-08	rs749109	1	30595370	1	1	1041	systolic blood pressure	1	Q8N1G1
57475	PLEKHH1	ENSG00000054690	14	4.71e-10	rs731681	1	30224653	1	1.75938	812	diastolic blood pressure	1	Q9ULM0
57480	PLEKHG1	ENSG00000120278	6	3.91e-46	rs1552889; rs17080102; rs59155780; rs62434129; rs9322273; rs9322277; rs9322278	7	23972371; 28739976; 29455858; 29912962; 30224653; 30595370	6	25.0733	47	diastolic blood pressure; mean arterial pressure; systolic blood pressure	3	Q9ULL1
57489	ODF2L	ENSG00000122417	1	3.35e-10	rs385437	1	30224653	1	1.75938	812	pulse pressure measurement	1	Q9ULJ1
57491	AHRR	ENSG00000286169	5	8.12e-10	rs4957026	1	30224653	1	1.75938	812	systolic blood pressure	1	A9YTQ3
57492	ARID1B	ENSG00000049618	6	2.44e-08	rs112140754; rs12208834	2	27841878; 29455858	2	2.89207	681	diastolic blood pressure; pulse pressure measurement	2	Q8NFD5
57521	RPTOR	ENSG00000141564	17	2.88e-13	rs139293840	1	29403010; 30487518	2	4.60582	469	hypertension; pulse pressure measurement; systolic blood pressure	3	Q8N122
57546	PDP2	ENSG00000172840	16	2.52e-21	rs45474499	1	30224653	1	5.93598	379	diastolic blood pressure	1	Q9P2J9
57553	MICAL3	ENSG00000243156	22	1.6e-18	rs5992134; rs5992929; rs8139817	3	27841878; 30224653; 30595370	3	8.58105	248	diastolic blood pressure; systolic blood pressure	2	Q7RTP6
57559	STAMBPL1	ENSG00000138134	10	3.59e-09	rs6421389	1	30578418	1	1.37969	917	pulse pressure measurement	1	Q96FJ0
57580	PREX1	ENSG00000124126	20	8.14e-18	rs6019378; rs6095241; rs80346118	3	27618447; 27841878; 28135244; 30224653; 30595370	5	11.9958	162	diastolic blood pressure; systolic blood pressure	2	Q8TCU6
57594	HOMEZ	ENSG00000215271	14	1.6e-12	rs12050260	1	27841878; 28135244; 30595370	3	5.9335	383	pulse pressure measurement; systolic blood pressure	2	Q8IX15
57597	BAHCC1	ENSG00000266074	17	1.35e-10	rs113458760	1	30595370	1	1.75938	812	systolic blood pressure	1	Q9P281
57608	JCAD	ENSG00000165757	10	4.24e-30	rs2505084; rs9337951	2	27841878; 28135244; 29912962; 30224653; 30578418	5	16.3674	102	diastolic blood pressure; pulse pressure measurement	2	Q9P266
57609	DIP2B	ENSG00000066084	12	1.1e-08	rs17210898	1	27841878	1	1	1041	diastolic blood pressure; systolic blood pressure	2	Q9P265
57619	SHROOM3	ENSG00000138771	4	1.4e-14	rs10008637; rs55940751; rs568240689; rs7675258	4	27841878; 30224653; 30578418; 30595370	4	8.95436	241	systolic blood pressure	1	Q8TF72
57623	ZFAT	ENSG00000066827	8	2e-44	rs1036821; rs12680655; rs1372662; rs4909314; rs7012866; rs7827545; rs894344; rs894348	8	21626137; 28135244; 29030403; 30224653; 30578418; 30595370	6	24.4986	48	diastolic blood pressure; hypertension; pulse pressure measurement; systolic blood pressure	4	Q9P243
57666	FBRSL1	ENSG00000112787	12	2.66e-10	rs117206641; rs75312918	2	30224653	1	1.94409	807	systolic blood pressure	1	Q9HCM7
57731	SPTBN4	ENSG00000160460	19	5.83e-19	rs12982298; rs8102344	2	30578418	1	5.3613	417	pulse pressure measurement	1	Q9H254
57818	G6PC2	ENSG00000152254, ENSG00000278373	2	6.3e-20	rs560887	1	30224653	1	5.55629	401	pulse pressure measurement	1	Q9NQR9
57819	LSM2	ENSG00000172850, ENSG00000204392, ENSG00000224979, ENSG00000225998, ENSG00000231502, ENSG00000236826	6	6.08e-32	rs4711277	1	30224653	1	10.1126	207	pulse pressure measurement	1	Q9Y333
58489	ABHD17C	ENSG00000136379	15	2.79e-28	rs11634851; rs2062316; rs2627316; rs2759308; rs35175632; rs35199222	6	27841878; 28135244; 28739976; 30224653; 30578418; 30595370	6	18.0542	84	diastolic blood pressure; pulse pressure measurement; systolic blood pressure	3	Q6PCB6
58499	ZNF462	ENSG00000148143	9	6.79e-11	rs7020564	1	30224653	1	2.13907	739	diastolic blood pressure	1	Q96JM2
58506	SCAF1	ENSG00000126461	19	1.32e-11	rs189349094	1	30595370	1	2.13907	739	systolic blood pressure	1	Q9H7N4
58517	RBM25	ENSG00000119707	14	5.234e-13	rs11392696	1	30578418	1	2.89845	643	pulse pressure measurement	1	P49756
59269	HIVEP3	ENSG00000127124	1	8.33e-26	rs12034218; rs1408945; rs1890083; rs34538877; rs783621	5	27841878; 30224653; 30578418; 30595370	4	13.6954	135	pulse pressure measurement; systolic blood pressure	2	Q5T1R4
59271	EVA1C	ENSG00000166979	21	1.22e-10	rs11701033; rs2833834	2	27841878; 30224653	2	3.65145	567	pulse pressure measurement; systolic blood pressure	2	P58658
59277	NTN4	ENSG00000074527	12	2.4e-10	rs11108209	1	30224653	1	1.75938	812	diastolic blood pressure	1	Q9HB63
59338	PLEKHA1	ENSG00000107679	10	2.91e-12	rs4752693	1	30595370	1	2.51876	687	systolic blood pressure	1	Q9HB21
59343	SENP2	ENSG00000163904	3	8.05e-22	rs12374077; rs4686683; rs4687477	3	27841878; 28135244; 30224653; 30595370	4	11.8072	166	diastolic blood pressure; systolic blood pressure	2	Q9HC62
59345	GNB4	ENSG00000114450	3	1.67e-12	rs7611674	1	30224653	1	2.51876	687	diastolic blood pressure	1	Q9HAV0
60312	AFAP1	ENSG00000196526	4	1.32e-09	rs62290561; rs7437940	2	27618447; 29030403; 30595370	3	4.97913	448	pulse pressure measurement; systolic blood pressure	2	Q8N556
60490	PPCDC	ENSG00000138621	15	3.39e-10	rs1108059	1	29912962	1	1.75938	812	diastolic blood pressure	1	Q96CD2
60672	MIIP	ENSG00000116691	1	1.58e-14	rs114876986	1	30595370	1	3.27814	598	systolic blood pressure	1	Q5JXC2
60676	PAPPA2	ENSG00000116183	1	4.1e-18	rs12118102; rs61823001	2	27841878; 30224653; 30578418	3	8.39635	257	pulse pressure measurement	1	Q9BXP8
60678	EEFSEC	ENSG00000132394	3	9.09e-10	rs2293947	1	30940143	1	1.75938	812	blood pressure	1	P57772
60686	C14orf93	ENSG00000100802	14	4.91e-09	rs11629120	1	30595370	1	1.37969	917	systolic blood pressure	1	Q9H972
63036	CELA2A	ENSG00000142615	1	3.31e-14	rs1042010; rs3820068; rs72865183	3	27841878; 28135244; 28739976; 30224653; 30578418; 30595370	6	12.1844	159	pulse pressure measurement; systolic blood pressure	2	P08217
63892	THADA	ENSG00000115970	2	9e-16	rs35590893; rs6544652; rs6708660	3	30224653; 30578418; 30595370	3	7.82167	285	systolic blood pressure	1	Q6YHU6
63895	PIEZO2	ENSG00000154864	18	4.55e-17	rs11665020	1	30224653	1	4.41722	482	diastolic blood pressure	1	Q9H5I5
63976	PRDM16	ENSG00000142611	1	1.97e-23	rs2493288; rs2493292; rs2493296	3	27618448; 30224653; 30595370	3	10.4795	200	diastolic blood pressure; systolic blood pressure	2	Q9HAZ2
64093	SMOC1	ENSG00000198732	14	1.9e-12	rs227426	1	30224653; 30595370	2	4.22613	509	diastolic blood pressure; systolic blood pressure	2	Q9H4F8
64094	SMOC2	ENSG00000112562	6	2.02e-09	rs4342401	1	30224653	1	1.37969	917	pulse pressure measurement	1	Q9H3U7
64114	TMBIM1	ENSG00000135926	2	2.55e-11	rs2382818	1	30595370	1	2.13907	739	systolic blood pressure	1	Q969X1
64116	SLC39A8	ENSG00000138821	4	3.72e-88	rs13107325	1	21909110; 21909115; 27618448; 27618452; 28739976; 29615537; 29912962; 30224653; 30578418; 30595370	10	46.7416	15	diastolic blood pressure; hypertension; mean arterial pressure; systolic blood pressure	4	Q9C0K1
64123	ADGRL4	ENSG00000162618	1	3.62e-08	rs2275902	1	30224653	1	1	1041	diastolic blood pressure	1	Q9HBW9
64218	SEMA4A	ENSG00000196189	1	1.98e-10	rs76719272	1	30224653	1	1.75938	812	systolic blood pressure	1	Q9H3S1
64641	EBF2	ENSG00000221818	8	6.67e-34	rs6557876; rs7008914; rs73563812; rs7821832	4	27841878; 28739976; 30224653; 30595370	4	16.5482	101	systolic blood pressure	1	Q9HAK2
64759	TNS3	ENSG00000136205	7	3.23e-13	rs12668436	1	30224653; 30595370	2	4.60582	469	pulse pressure measurement; systolic blood pressure	2	Q68CZ2
64764	CREB3L2	ENSG00000182158	7	2.4e-08	rs273956; rs273957	2	27841878; 30224653	2	2.89207	681	pulse pressure measurement	1	Q70SY1
64778	FNDC3B	ENSG00000075420	3	1.36e-11	rs4894535	1	30224653	1	2.13907	739	pulse pressure measurement	1	Q53EP0
64784	CRTC3	ENSG00000140577	15	1.3e-10	rs145778816	1	30595370	1	1.75938	812	systolic blood pressure	1	Q6UUV7
64839	FBXL17	ENSG00000145743	5	1.38e-09	rs286809	1	30224653	1	1.37969	917	pulse pressure measurement	1	Q9UF56
64855	NIBAN2	ENSG00000136830	9	2.95e-12	rs1891730	1	30224653	1	2.51876	687	systolic blood pressure	1	Q96TA1
65056	GPBP1	ENSG00000062194	5	4.02e-11	rs17735275	1	30224653	1	2.13907	739	diastolic blood pressure	1	Q86WP2
65065	NBEAL1	ENSG00000144426	2	3.661e-13	rs17408550	1	30578418	1	2.89845	643	pulse pressure measurement	1	Q6ZS30
65110	UPF3A	ENSG00000169062	13	1.136e-09	rs7320104	1	30578418	1	1.37969	917	pulse pressure measurement	1	Q9H1J1
65220	NADK	ENSG00000008130	1	5e-27	rs139385870; rs2076328; rs7796	3	28135244; 30224653; 30595370	3	11.9983	161	systolic blood pressure	1	O95544
65979	PHACTR4	ENSG00000204138	1	7.39e-18	rs143167197; rs61748637	2	30224653; 30578418; 30595370	3	8.39635	257	pulse pressure measurement; systolic blood pressure	2	Q8IZ21
65986	ZBTB10	ENSG00000205189	8	1.44e-11	rs58213422	1	30595370	1	2.13907	739	systolic blood pressure	1	Q96DT7
66000	TMEM108	ENSG00000144868	3	1.53e-11	rs4854572; rs9875380	2	30224653; 30578418	2	4.03115	521	systolic blood pressure	1	Q6UXF1
79068	FTO	ENSG00000140718	16	7.09e-21	rs10468280; rs11075985; rs11075988; rs11075989; rs11075990; rs11075991; rs11075992; rs11075993; rs1121980; rs113935429; rs11642015; rs11642841; rs11646715; rs11647020; rs11649091; rs12149574; rs12149832; rs1421085; rs1421086; rs143429070; rs1558901; rs1558902; rs17817449; rs17817497; rs17817712; rs17817964; rs199952722; rs201399553; rs201940822; rs28429148; rs28432761; rs28562191; rs28567725; rs3…	103	29455858; 29912962; 30487518; 30578418	4	29.8981	36	blood pressure; diastolic blood pressure; mean arterial pressure; pulse pressure measurement; systolic blood pressure	5	Q9C0B1
79109	MAPKAP1	ENSG00000119487	9	1.53e-13	rs7852065	1	30595370	1	2.89845	643	systolic blood pressure	1	Q9BPZ7
79585	CORO7	ENSG00000262246, ENSG00000282725	16	2.12e-11	rs75345455	1	30595370	1	2.13907	739	systolic blood pressure	1	P57737
79591	ARMH3	ENSG00000120029	10	2.72e-13	rs11191156	1	30224653	1	2.89845	643	pulse pressure measurement	1	Q5T2E6
79621	RNASEH2B	ENSG00000136104	13	1.9e-13	rs9526707	1	30224653	1	2.89845	643	systolic blood pressure	1	Q5TBB1
79628	SH3TC2	ENSG00000169247	5	4.85e-23	rs1036190; rs9687065	2	26390057; 30224653; 30578418	3	10.2948	204	diastolic blood pressure; systolic blood pressure	2	Q8TF17
79648	MCPH1	ENSG00000147316, ENSG00000285262	8	5.86e-14	rs2922895; rs76020419	2	30224653; 30595370	2	5.17022	427	diastolic blood pressure; systolic blood pressure	2	Q8NEM0
79696	ZC2HC1C	ENSG00000119703	14	4.31e-11	rs11546525	1	30595370	1	2.13907	739	systolic blood pressure	1	Q53FD0
79712	GTDC1	ENSG00000121964	2	4e-09	rs10928206	1	30224653	1	1.37969	917	systolic blood pressure	1	Q4AE62
79748	LMAN1L	ENSG00000140506	15	5.21e-99	rs11072509; rs11634474; rs11636952; rs12441505; rs12917376; rs4886619; rs7162232; rs7176022; rs7180484	9	29455858; 29912962; 30224653; 30595370	4	42.1516	17	diastolic blood pressure; mean arterial pressure; systolic blood pressure	3	Q9HAT1
79754	ASB13	ENSG00000196372	10	2.31e-08	rs78909240	1	30578418	1	1	1041	pulse pressure measurement	1	Q8WXK3
79776	ZFHX4	ENSG00000091656	8	1.65e-17	rs6985531	1	30224653	1	4.41722	482	pulse pressure measurement	1	Q86UP3
79783	SUGCT	ENSG00000175600	7	7.39e-28	rs12538229; rs17171703; rs17171710; rs76206723; rs77024938	5	27841878; 28135244; 29403010; 30224653; 30487518; 30578418; 30595370	7	19.5768	78	pulse pressure measurement; systolic blood pressure	2	Q9HAC7
79796	ALG9	ENSG00000086848	11	1.23e-12	rs3867466	1	30595370	1	2.51876	687	systolic blood pressure	1	Q9H6U8
79810	PTCD2	ENSG00000049883	5	3.8e-09	rs62364788; rs7714219	2	27841878; 30595370	2	3.27176	618	pulse pressure measurement; systolic blood pressure	2	Q8WV60
79841	AGBL2	ENSG00000165923	11	3.39e-13	rs12286721	1	29030403	1	2.89845	643	diastolic blood pressure; systolic blood pressure	2	Q5U5Z8
79875	THSD4	ENSG00000187720	15	6.4e-24	rs11631778; rs11853359; rs28529655	3	27841878; 30224653; 30578418	3	10.8592	191	diastolic blood pressure; pulse pressure measurement	2	Q6ZMP0
79890	RIN3	ENSG00000100599	14	8.61e-10	rs11160085	1	30224653	1	1.75938	812	pulse pressure measurement	1	Q8TB24
79895	ATP8B4	ENSG00000104043	15	8.8e-09	rs8027524	1	30578418	1	1.37969	917	pulse pressure measurement	1	Q8TF62
79901	CYBRD1	ENSG00000071967	2	3.81e-13	rs151054210	1	30224653	1	2.89845	643	pulse pressure measurement	1	Q53TN4
79915	ATAD5	ENSG00000176208	17	9.27e-10	rs11080134	1	30224653; 30595370	2	3.46675	588	diastolic blood pressure; systolic blood pressure	2	Q96QE3
79933	SYNPO2L	ENSG00000166317	10	1.15e-11	rs12247028; rs34163229	2	27618452; 29030403	2	4.03115	521	pulse pressure measurement; systolic blood pressure	2	Q9H987
79944	L2HGDH	ENSG00000087299	14	1.4e-25	rs72683923	1	30224653	1	7.45474	295	systolic blood pressure	1	Q9H9P8
79987	SVEP1	ENSG00000165124	9	3.83e-20	rs10759426; rs10817007; rs10980408; rs111245230; rs28663144; rs7847526	6	27841878; 30224653; 30578418; 30595370	4	11.6019	173	systolic blood pressure	1	Q4LDE5
79991	STN1	ENSG00000107960	10	9.48e-16	rs111447985; rs11191847; rs4387287; rs911547; rs9419958	5	27618447; 30224653; 30487518; 30595370	4	9.89845	218	diastolic blood pressure; hypertension; systolic blood pressure	3	Q9H668
80012	PHC3	ENSG00000173889	3	1.64e-12	rs73181210	1	30578418; 30595370	2	4.22613	509	diastolic blood pressure; systolic blood pressure	2	Q8NDX5
80018	NAA25	ENSG00000111300	12	1.42e-42	rs10774649; rs17696736; rs4767364; rs535378844	4	27618448; 29455858; 29912962; 30578418	4	19.5857	77	diastolic blood pressure; mean arterial pressure; systolic blood pressure	3	Q14CX7
80114	BICC1	ENSG00000122870	10	6.1e-20	rs2393455; rs4141671; rs4948524	3	27841878; 30224653; 30595370	3	9.34043	234	pulse pressure measurement; systolic blood pressure	2	Q9H694
80125	CCDC33	ENSG00000140481	15	3.12e-11	rs12916871; rs61653296	2	30224653; 30578418	2	4.03115	521	diastolic blood pressure; systolic blood pressure	2	Q8N5R6
80206	FHOD3	ENSG00000134775	18	1.17e-13	rs61735998	1	27841878; 30224653; 30578418; 30595370	4	8.02055	272	pulse pressure measurement; systolic blood pressure	2	Q2V2M9
80243	PREX2	ENSG00000046889	8	6.87e-11	rs13253358	1	30224653	1	2.13907	739	systolic blood pressure	1	Q70Z35
80312	TET1	ENSG00000138336	10	2.02e-09	rs10998362	1	30224653	1	1.37969	917	pulse pressure measurement	1	Q8NFU7
80314	EPC1	ENSG00000120616	10	6.07e-10	rs76164690	1	30224653	1	1.75938	812	diastolic blood pressure	1	Q9H2F5
80315	CPEB4	ENSG00000113742	5	2.15e-25	rs72812846; rs7705507	2	27841878; 28135244; 30224653; 30595370	4	12.7615	143	diastolic blood pressure; systolic blood pressure	2	Q17RY0
80323	CCDC68	ENSG00000166510	18	3.24e-09	rs72930904	1	30224653	1	1.37969	917	diastolic blood pressure	1	Q9H2F9
80724	ACAD10	ENSG00000111271	12	3.27e-36	rs11503168; rs4766897; rs610303; rs648300; rs847892	5	29455858; 29912962	2	14.0775	128	diastolic blood pressure; mean arterial pressure; systolic blood pressure	3	Q6JQN1
80731	THSD7B	ENSG00000144229	2	1.48e-09	rs72844590; rs7601101	2	30224653; 30595370	2	3.27176	618	systolic blood pressure	1	Q9C0I4
80776	B9D2	ENSG00000123810	19	1.5e-08	rs4803457	1	27841878	1	1	1041	pulse pressure measurement	1	Q9BPU9
80777	CYB5B	ENSG00000103018	16	4e-09	rs12149862	1	25189868	1	1.37969	917	systolic blood pressure	1	O43169
80790	CMIP	ENSG00000153815	16	1.58e-19	rs12928482; rs12929303; rs8059962	3	27841878; 28135244; 30224653; 30595370	4	10.6681	194	diastolic blood pressure; systolic blood pressure	2	Q8IY22
80816	ASXL3	ENSG00000141431	18	5.64e-12	rs10164193; rs7226575	2	30224653; 30578418	2	4.41084	495	diastolic blood pressure; systolic blood pressure	2	Q9C0F0
80820	EEPD1	ENSG00000122547	7	1.41e-09	rs2052263	1	30224653	1	1.37969	917	pulse pressure measurement	1	Q7L9B9
80824	DUSP16	ENSG00000111266, ENSG00000280962	12	4.2e-14	rs11609905; rs736107	2	30578418; 30595370	2	5.17022	427	systolic blood pressure	1	Q9BY84
80829	ZFP91	ENSG00000186660	11	3.862e-11	rs7102852	1	30578418	1	2.13907	739	systolic blood pressure	1	Q96JP5
81027	TUBB1	ENSG00000101162	20	2.27e-08	rs62205397	1	30595370	1	1	1041	systolic blood pressure	1	Q9H4B7
81562	LMAN2L	ENSG00000114988	2	2.27e-09	rs56351161; rs56361249; rs6727384; rs67570263; rs68026712; rs72941253	6	29455858	1	2.30322	738	diastolic blood pressure	1	Q9H0V9
81563	C1orf21	ENSG00000116667	1	7.29e-15	rs4651224; rs749214	2	30224653; 30578418; 30595370	3	7.25728	309	systolic blood pressure	1	Q9H246
81570	CLPB	ENSG00000162129	11	2.51e-16	rs504217	1	30224653	1	4.03753	516	diastolic blood pressure	1	Q9H078
81575	APOLD1	ENSG00000178878	12	1.05e-19	rs10845621; rs11055034; rs2024385; rs34322; rs4763297; rs56692845; rs72656645; rs79375472; rs7956514	9	29455858; 30224653; 30487518; 30595370	4	11.7763	169	diastolic blood pressure; mean arterial pressure; systolic blood pressure	3	Q96LR9
81578	COL21A1	ENSG00000124749	6	1.5e-36	rs115079907; rs12201429; rs12203179; rs1474698; rs1925148; rs1925153; rs200999181; rs2764043; rs4140574; rs4712120	10	26390057; 27618447; 27618448; 27841878; 30224653; 30578418; 30595370	7	23.5379	53	diastolic blood pressure; pulse pressure measurement; systolic blood pressure	3	Q96P44
81619	TSPAN14	ENSG00000108219	10	1.21e-14	rs10887914	1	30224653	1	3.27814	598	pulse pressure measurement	1	Q8NG11
81671	VMP1	ENSG00000062716	17	1.51e-10	rs117517139; rs2453913; rs2645466; rs2645490	4	27841878; 30224653; 30595370	3	5.72823	400	pulse pressure measurement; systolic blood pressure	2	Q96GC9
81846	SBF2	ENSG00000133812	11	3.33e-36	rs10840378; rs11607447; rs117518788; rs12279265; rs12281432; rs1372811; rs1470260; rs1822293; rs2218305; rs4430500; rs4909923; rs4910102; rs61877263; rs716804; rs78514621	15	29455858; 30224653; 30595370	3	17.632	93	diastolic blood pressure; systolic blood pressure	2	Q86WG5
83439	TCF7L1	ENSG00000152284	2	7.36e-23	rs11689667; rs2366264; rs62162674	3	27841878; 28135244; 30224653; 30578418; 30595370	5	13.8942	129	pulse pressure measurement; systolic blood pressure	2	Q9HCS4
83450	DRC3	ENSG00000171962	17	2.3e-11	rs3935506	1	30595370	1	2.13907	739	systolic blood pressure	1	Q9H069
83478	ARHGAP24	ENSG00000138639	4	1.78e-35	rs12506184; rs17010957; rs17010961; rs17011002; rs2014912; rs72976750; rs72976751	7	26390057; 27618452; 28739976; 29455858; 30224653; 30487518; 30578418; 30595370	8	24.3115	50	pulse pressure measurement; systolic blood pressure	2	Q8N264
83539	CHST9	ENSG00000154080	18	3.27e-11	rs1154214	1	30224653	1	2.13907	739	systolic blood pressure	1	Q7L1S5
83544	DNAL1	ENSG00000119661	14	8.02e-09	rs45508195	1	30595370	1	1.37969	917	systolic blood pressure	1	Q4LDG9
83595	SOX7	ENSG00000171056	8	2.72e-23	rs10100209; rs10100333; rs4841434; rs6601512; rs6991641; rs6995692; rs7005905; rs7018288; rs7836366	9	29455858	1	8.17301	269	diastolic blood pressure; systolic blood pressure	2	Q9BT81
83648	FAM167A	ENSG00000154319	8	9.9e-17	rs11775640; rs12156009; rs12156238; rs13255193; rs28613753; rs28680779; rs4841531; rs56302795	8	29455858; 29912962	2	7.41753	305	blood pressure; diastolic blood pressure; systolic blood pressure	3	Q96KS9
83658	DYNLRB1	ENSG00000125971	20	1.59e-11	rs6141479	1	30224653	1	2.13907	739	pulse pressure measurement	1	Q9NP97
83696	TRAPPC9	ENSG00000167632	8	8.22e-32	rs10088725; rs117398731; rs11784933; rs4288356; rs4440615; rs4454254; rs4631439; rs6578061; rs7830900	9	27841878; 28135244; 28739976; 30224653; 30487518; 30578418; 30595370	7	21.8344	59	diastolic blood pressure; pulse pressure measurement; systolic blood pressure	3	Q96Q05
83698	CALN1	ENSG00000183166	7	1.52e-08	rs10950289	1	30224653	1	1	1041	systolic blood pressure	1	Q9BXU9
83741	TFAP2D	ENSG00000008197	6	2.37e-15	rs78648104	1	28135244; 30224653; 30595370	3	7.07257	316	systolic blood pressure	1	Q7Z6R9
83988	NCALD	ENSG00000104490	8	3.64e-10	rs142449193	1	30224653	1	1.75938	812	systolic blood pressure	1	P61601
84059	ADGRV1	ENSG00000164199	5	1.97e-09	rs11744148	1	30595370	1	1.37969	917	systolic blood pressure	1	Q8WXG9
84070	FAM186B	ENSG00000135436	12	1.1e-11	rs7977389	1	27841878; 30224653	2	3.84644	544	pulse pressure measurement; systolic blood pressure	2	Q8IYM0
84133	ZNRF3	ENSG00000183579	22	1.44e-17	rs12321; rs4823006	2	27618448; 30224653; 30578418; 30595370	4	9.72402	223	diastolic blood pressure; systolic blood pressure	2	Q9ULT6
84153	RNASEH2C	ENSG00000172922	11	1.26e-20	rs2236683	1	29455858; 30224653	2	7.26366	307	diastolic blood pressure; systolic blood pressure	2	Q8TDP1
84159	ARID5B	ENSG00000150347	10	9.18e-10	rs10821950	1	30595370	1	1.75938	812	systolic blood pressure	1	Q14865
84182	MINDY4	ENSG00000106125	7	4.4e-10	rs10216063	1	30578418	1	1.75938	812	systolic blood pressure	1	Q4G0A6
84186	ZCCHC7	ENSG00000147905	9	4.2e-09	rs13293465	1	30224653	1	1.37969	917	diastolic blood pressure	1	Q8N3Z6
84230	LRRC8C	ENSG00000171488	1	3.05e-08	rs113563325	1	30595370	1	1	1041	systolic blood pressure	1	Q8TDW0
84231	TRAF7	ENSG00000131653	16	3.52e-18	rs150545244	1	30578418	1	4.79691	451	diastolic blood pressure; systolic blood pressure	2	Q6Q0C0
84243	ZDHHC18	ENSG00000204160	1	6.41e-12	rs71636784; rs75460349	2	30578418; 30940143	2	4.41084	495	blood pressure; systolic blood pressure	2	Q9NUE0
84251	SGIP1	ENSG00000118473	1	4.69e-14	rs12136922; rs20354; rs6662330; rs7547570	4	30224653; 30578418; 30595370	3	7.247	313	pulse pressure measurement; systolic blood pressure	2	Q9BQI5
84260	TCHP	ENSG00000139437	12	6.8e-09	rs7312132	1	27841878	1	1.37969	917	pulse pressure measurement	1	Q9BT92
84293	PRXL2A	ENSG00000122378	10	1.64e-10	rs7096715	1	30578418	1	1.75938	812	systolic blood pressure	1	Q9BRX8
84298	LLPH	ENSG00000139233	12	8e-09	rs113866309	1	28498854	1	1.37969	917	pulse pressure measurement	1	Q9BRT6
84301	DDI2	ENSG00000197312	1	1.34e-15	rs2104038; rs78873257	2	30578418; 30595370	2	5.54991	405	pulse pressure measurement; systolic blood pressure	2	Q5TDH0
84310	C7orf50	ENSG00000146540	7	4e-10	rs78399431	1	30487518	1	1.75938	812	diastolic blood pressure; mean arterial pressure	2	Q9BRJ6
84314	TMEM107	ENSG00000179029	17	1.98e-11	rs8069739	1	30224653	1	2.13907	739	diastolic blood pressure	1	Q6UX40
84319	CMSS1	ENSG00000184220	3	1.11e-13	rs56233205; rs9860290	2	30224653; 30578418	2	4.79053	460	pulse pressure measurement	1	Q9BQ75
84324	SARNP	ENSG00000205323	12	4.4e-08	rs143118162	1	27841878	1	1	1041	pulse pressure measurement	1	P82979
84328	LZIC	ENSG00000162441	1	3.18e-08	rs182770070	1	30595370	1	1	1041	systolic blood pressure	1	Q8WZA0
84439	HHIPL1	ENSG00000182218	14	1.674e-14	rs10149871; rs17562391; rs7158073	3	30578418; 30595370	2	5.35492	418	pulse pressure measurement; systolic blood pressure	2	Q96JK4
84444	DOT1L	ENSG00000104885	19	2.09e-30	rs12459507; rs2302061; rs55678414; rs576345045; rs740405; rs740406	6	26390057; 27618448; 29403010; 30224653; 30487518; 30578418; 30595370	7	20.5209	70	pulse pressure measurement; systolic blood pressure	2	Q8TEK3
84498	FAM120B	ENSG00000112584	6	3.38e-08	rs2144249	1	30224653	1	1	1041	diastolic blood pressure	1	Q96EK7
84547	PGBD1	ENSG00000137338	6	6.218e-15	rs33932084	1	30578418	1	3.65783	554	pulse pressure measurement	1	Q96JS3
84624	FNDC1	ENSG00000164694	6	4.056e-14	rs371417; rs73023786	2	30578418	1	3.46285	592	pulse pressure measurement	1	Q4ZHG4
84626	KRBA1	ENSG00000133619	7	2.35e-08	rs536397959	1	28234671	1	1	1041	systolic blood pressure change measurement	1	A5PL33
84656	GLYR1	ENSG00000140632	16	1.84e-08	rs11076849	1	30595370	1	1	1041	systolic blood pressure	1	Q49A26
84678	KDM2B	ENSG00000089094	12	2.22e-09	rs10444491	1	30595370	1	1.37969	917	systolic blood pressure	1	Q8NHM5
84750	FUT10	ENSG00000172728	8	5.04e-10	rs7845722	1	30224653	1	1.75938	812	pulse pressure measurement	1	Q6P4F1
84871	AGBL4	ENSG00000186094	1	3.24e-10	rs11579440	1	30224653	1	1.75938	812	systolic blood pressure	1	Q5VU57
84890	ADO	ENSG00000181915	10	1.42e-31	rs10995311; rs2236295	2	27618447; 27618448; 30224653; 30595370	4	15.0397	112	diastolic blood pressure; systolic blood pressure	2	Q96SZ5
84898	PLXDC2	ENSG00000120594	10	4.78e-13	rs72795925; rs73605614; rs9633643	3	27841878; 30224653; 30578418	3	6.6826	337	pulse pressure measurement	1	Q6UX71
84910	TMEM87B	ENSG00000153214	2	8.72e-11	rs7581849	1	30578418	1	2.13907	739	systolic blood pressure	1	Q96K49
84959	UBASH3B	ENSG00000154127	11	1.21e-11	rs1106243; rs4427576	2	30578418; 30595370	2	4.03115	521	systolic blood pressure	1	Q8TF42
84987	COX14	ENSG00000178449	12	1.54e-51	rs10747570; rs7967705	2	27841878; 30224653; 30578418	3	20.9261	67	diastolic blood pressure; systolic blood pressure	2	Q96I36
85004	RERG	ENSG00000134533	12	1.24e-08	rs7313556	1	30224653	1	1	1041	diastolic blood pressure	1	Q96A58
85302	FBF1	ENSG00000188878	17	2.46e-12	rs2608882	1	30224653	1	2.51876	687	diastolic blood pressure	1	Q8TES7
85449	KIAA1755	ENSG00000149633	20	2.1e-12	rs1205445; rs4811601	2	30224653; 30578418	2	4.41084	495	pulse pressure measurement	1	Q5JYT7
85478	CCDC65	ENSG00000139537	12	4.08e-14	rs138650910	1	30578418	1	3.27814	598	pulse pressure measurement	1	Q8IXS2
88455	ANKRD13A	ENSG00000076513	12	5.66e-12	rs11064687; rs2287173	2	30578418; 30595370	2	4.41084	495	systolic blood pressure	1	Q8IZ07
89766	UMODL1	ENSG00000177398	21	2.78e-09	rs1571737	1	30224653	1	1.37969	917	diastolic blood pressure	1	Q5DID0
89796	NAV1	ENSG00000134369	1	2.37e-21	rs10920250; rs12037669; rs527725; rs650720; rs882624	5	27841878; 30224653; 30578418	3	10.0895	213	diastolic blood pressure; pulse pressure measurement	2	Q8NEY1
89894	TMEM116	ENSG00000198270	12	1.76e-22	rs2339907; rs3752630; rs4767284; rs7300252	4	27618448; 29455858	2	8.57715	251	diastolic blood pressure; systolic blood pressure	2	Q8NCL8
90102	PHLDB2	ENSG00000144824	3	8.25e-12	rs28675079	1	30224653	1	2.51876	687	diastolic blood pressure	1	Q86SQ0
90231	KIAA2013	ENSG00000116685	1	4.67e-15	rs143439093	1	29455858	1	3.65783	554	diastolic blood pressure; systolic blood pressure	2	Q8IYS2
90342	FER1L5	ENSG00000249715	2	4.25e-13	rs11694498; rs72809820; rs7599598; rs868168	4	29455858; 29912962; 30224653	3	6.86731	330	diastolic blood pressure	1	A0AVI2
90523	MLIP	ENSG00000146147	6	2.87e-13	rs499594; rs631441; rs670463	3	27841878; 30224653; 30578418	3	6.6826	337	pulse pressure measurement	1	Q5VWP3
90627	STARD13	ENSG00000133121	13	3.8e-08	rs1998727	1	30224653	1	1	1041	systolic blood pressure	1	Q9Y3M8
90637	ZFAND2A	ENSG00000178381	7	4.42e-24	rs73033340	1	30224653; 30595370	2	8.78242	245	diastolic blood pressure; systolic blood pressure	2	Q8N6M9
90993	CREB3L1	ENSG00000157613	11	8.33e-09	rs140887381	1	30595370	1	1.37969	917	systolic blood pressure	1	Q96BA8
91010	FMNL3	ENSG00000161791	12	1.04e-09	rs11834380	1	30224653	1	1.37969	917	pulse pressure measurement	1	Q8IVF7
91012	CERS5	ENSG00000139624	12	1.69e-50	rs7302981	1	27618447; 27618448; 30224653	3	20.3617	71	diastolic blood pressure; hypertension; systolic blood pressure	3	Q8N5B7
91133	L3MBTL4	ENSG00000154655	18	6e-09	rs403814	1	27480026	1	1.37969	917	hypertension	1	Q8NA19
92521	SPECC1	ENSG00000128487	17	1.3e-12	rs7218708	1	30224653	1	2.51876	687	systolic blood pressure	1	Q5M775
93166	PRDM6	ENSG00000061455	5	3.92e-28	rs1008058; rs13359291; rs1422279; rs1644318; rs555625; rs6890251	6	26390057; 27618447; 30224653; 30578418; 30595370	5	16.3468	103	pulse pressure measurement; systolic blood pressure	2	Q9NQX0
93649	MYOCD	ENSG00000141052	17	3.56e-08	rs1465249	1	30224653	1	1	1041	diastolic blood pressure	1	Q8IZQ8
94039	ZNF101	ENSG00000181896	19	4.48e-14	rs2304130	1	27618447; 30224653	2	4.98551	441	diastolic blood pressure	1	Q8IZC7
94137	RP1L1	ENSG00000183638	8	7.12e-24	rs11778453; rs11781592; rs11787278; rs13259086; rs28459259; rs28722737; rs4841401; rs7002088; rs7386213; rs7821092; rs9969466	11	29455858	1	8.92211	244	diastolic blood pressure; systolic blood pressure	2	Q8IWN7
113026	PLCD3	ENSG00000161714	17	1.01e-33	rs12946454	1	19430483; 30224653	2	12.1996	157	systolic blood pressure	1	Q8N3E9
114294	LACTB	ENSG00000103642	15	1.29e-08	rs2729835	1	29030403	1	1	1041	systolic blood pressure	1	P83111
114818	KLHL29	ENSG00000119771	2	6.94e-09	rs4665624	1	30595370	1	1.37969	917	systolic blood pressure	1	Q96CT2
114905	C1QTNF7	ENSG00000163145	4	7.29e-11	rs13122790	1	30224653	1	2.13907	739	pulse pressure measurement	1	Q9BXJ2
114971	PTPMT1	ENSG00000110536, ENSG00000285206	11	6.3e-11	rs11537751	1	30224653	1	2.13907	739	systolic blood pressure	1	Q8WUK0
114991	ZNF618	ENSG00000157657	9	8.64e-17	rs10448275; rs10982007; rs13290326	3	30224653; 30578418; 30595370	3	8.20136	268	pulse pressure measurement; systolic blood pressure	2	Q5T7W0
115111	SLC26A7	ENSG00000147606	8	2.84e-13	rs10956797	1	30578418	1	2.89845	643	pulse pressure measurement	1	Q8TE54
115286	SLC25A26	ENSG00000144741	3	4.52e-17	rs7630745	1	30224653	1	4.41722	482	pulse pressure measurement	1	Q70HW3
115290	FBXO17	ENSG00000269190	19	3.23e-10	rs12983238	1	30224653	1	1.75938	812	diastolic blood pressure	1	Q96EF6
115948	CCDC151	ENSG00000198003	19	3.9e-10	rs111700101; rs11879596	2	29912962; 30224653	2	3.65145	567	blood pressure; systolic blood pressure	2	A5D8V7
116093	DIRC1	ENSG00000174325	2	1.01e-10	rs11901929	1	30224653	1	1.75938	812	pulse pressure measurement	1	Q969H9
116150	NUS1	ENSG00000153989	6	9.22e-09	rs2498586	1	30224653	1	1.37969	917	systolic blood pressure	1	Q96E22
116984	ARAP2	ENSG00000047365	4	2.29e-10	rs1878825	1	30224653	1	1.75938	812	diastolic blood pressure	1	Q8WZ64
117155	CATSPER2	ENSG00000166762	15	1.9e-15	rs117519896; rs2447195; rs2957636	3	29912962; 30224653	2	5.73461	399	blood pressure; diastolic blood pressure	2	Q96P56
119032	BORCS7	ENSG00000166275	10	2.77e-35	rs3824754; rs4409766	2	25249183; 28348047; 29455858; 30487518	4	16.5585	100	diastolic blood pressure; hypertension; mean arterial pressure; pulse pressure measurement; systolic blood pressure	5	Q96B45
120114	FAT3	ENSG00000165323, ENSG00000282908	11	3.15e-30	rs142416231	1	30578418	1	9.35319	232	pulse pressure measurement	1	Q8TDW7
120534	ARL14EP	ENSG00000152219	11	5.8e-13	rs11031051; rs7927974	2	30224653; 30595370	2	4.79053	460	systolic blood pressure	1	Q8N8R7
121006	FAM186A	ENSG00000185958	12	3.9e-18	rs61926181	1	30224653	1	4.79691	451	diastolic blood pressure	1	A6NE01
121512	FGD4	ENSG00000139132	12	8.41e-09	rs10771962; rs5006548	2	30487518; 30595370	2	3.27176	618	hypertension; systolic blood pressure	2	Q96M96
124446	TMEM219	ENSG00000149932	16	7.1e-09	rs4787486	1	30940143	1	1.37969	917	blood pressure	1	Q86XT9
124491	TMEM170A	ENSG00000166822	16	1.34e-17	rs2161684; rs34996006	2	29455858	1	4.60192	478	systolic blood pressure	1	Q8WVE7
124540	MSI2	ENSG00000153944	17	1.69e-14	rs12325702	1	30224653	1	3.27814	598	pulse pressure measurement	1	Q96DH6
126526	C19orf47	ENSG00000160392	19	2.72e-11	rs4803327; rs55710016	2	30224653	1	2.32378	734	diastolic blood pressure	1	Q8N9M1
126695	KDF1	ENSG00000175707	1	1.82e-13	rs79598313	1	30224653	1	2.89845	643	systolic blood pressure	1	Q8NAX2
128553	TSHZ2	ENSG00000182463	20	7.33e-10	rs2801008	1	30224653; 30595370	2	3.46675	588	systolic blood pressure	1	Q9NRE2
128611	ZNF831	ENSG00000124203	20	1.49e-79	rs111267152; rs111269340; rs111536658; rs112887356; rs116383267; rs116849175; rs116875156; rs116954015; rs117206681; rs11905512; rs11906149; rs11906755; rs11908141; rs11908189; rs139152799; rs141578872; rs146085428; rs146316464; rs147332833; rs149030011; rs16982520; rs171839; rs183173; rs200533826; rs201454025; rs202023319; rs236717; rs236719; rs236720; rs236721; rs259979; rs259983; rs259990; rs2…	124	21909110; 21909115; 27618447; 27618448; 27618452; 28739976; 29455858; 29912962; 30224653; 30578418; 30595370	11	67.7506	5	diastolic blood pressure; hypertension; mean arterial pressure; systolic blood pressure	4	Q5JPB2
128710	SLX4IP	ENSG00000149346	20	6.98e-42	rs3063286; rs680515	2	30224653; 30578418	2	15.8016	108	diastolic blood pressure; pulse pressure measurement	2	Q5VYV7
129684	CNTNAP5	ENSG00000155052	2	3.24e-08	rs4456714	1	30224653	1	1	1041	systolic blood pressure	1	Q8WYK1
131076	CCDC58	ENSG00000160124	3	2.29e-10	rs12152463	1	30595370	1	1.75938	812	systolic blood pressure	1	Q4VC31
131601	TPRA1	ENSG00000163870	3	1.1e-08	rs139963642; rs62264113	2	29455858; 30224653	2	2.89207	681	diastolic blood pressure	1	Q86W33
132660	LIN54	ENSG00000189308	4	3.66e-14	rs12649662; rs6535419; rs6823199	3	30224653; 30578418	2	5.35492	418	pulse pressure measurement; systolic blood pressure	2	Q6MZP7
134359	POC5	ENSG00000152359	5	1.62e-22	rs2307111	1	30224653; 30578418	2	8.02304	270	diastolic blood pressure; pulse pressure measurement	2	Q8NA72
135112	NCOA7	ENSG00000111912	6	5.27e-16	rs10782230; rs11154334	2	30224653; 30578418	2	5.9296	384	systolic blood pressure	1	Q8NI08
137902	PXDNL	ENSG00000147485	8	2.6e-08	rs117942686	1	30595370	1	1	1041	systolic blood pressure	1	A1KZ92
140733	MACROD2	ENSG00000172264	20	7e-09	rs200752; rs200759	2	21626137	1	1.5644	914	hypertension	1	A1Z1Q3
140775	SMCR8	ENSG00000176994	17	5.41e-18	rs12949119; rs7221807; rs941454	3	30578418; 30595370	2	6.87369	329	diastolic blood pressure; systolic blood pressure	2	Q8TEV9
142685	ASB15	ENSG00000146809	7	1.8e-10	rs6466878; rs6466879	2	30224653; 30595370	2	3.65145	567	systolic blood pressure	1	Q8WXK1
143503	OR51E1	ENSG00000180785	11	1.3e-10	rs17224476	1	30224653	1	1.75938	812	diastolic blood pressure	1	Q8TCB6
143872	ARHGAP42	ENSG00000165895	11	2.32e-87	rs10895025; rs11224461; rs1216743; rs12419937; rs12801715; rs1502284; rs35473622; rs3858410; rs604723; rs607562; rs633185; rs653320; rs6590811; rs6590812; rs6590816; rs667575; rs670401; rs71476642	18	21909110; 21909115; 26390057; 27618452; 28739976; 29403010; 29455858; 29912962; 30224653; 30487518; 30595370; 30940143	12	52.9166	12	blood pressure; diastolic blood pressure; hypertension; mean arterial pressure; systolic blood pressure	5	A6NI28
144100	PLEKHA7	ENSG00000166689	11	2.05e-20	rs11024074; rs12418111; rs143834943; rs16933675; rs177542; rs177546; rs177551; rs381815; rs413858; rs414992; rs416258; rs422272; rs428840; rs448671; rs59828007; rs61882038; rs7926335; rs7940807	18	19430479; 21909110; 27618448; 28739976; 29455858; 29912962; 30224653; 30578418; 30595370	9	22.3552	56	diastolic blood pressure; hypertension; mean arterial pressure; systolic blood pressure	4	Q6IQ23
144406	WDR66	ENSG00000158023	12	1.75e-09	rs1169078	1	30595370	1	1.37969	917	systolic blood pressure	1	Q8TBY9
144717	PHETA1	ENSG00000198324	12	3.18e-18	rs139032867	1	29455858	1	4.79691	451	diastolic blood pressure; systolic blood pressure	2	Q8N4B1
145957	NRG4	ENSG00000169752	15	9.46e-13	rs11634028; rs11636251	2	30224653; 30578418	2	4.79053	460	systolic blood pressure	1	Q8WWG1
146712	B3GNTL1	ENSG00000277033	17	3.61e-09	rs11077961	1	30224653	1	1.37969	917	diastolic blood pressure	1	Q67FW5
147323	STARD6	ENSG00000174448	18	2.04e-21	rs1657880; rs34163044	2	30224653; 30595370	2	7.82805	280	diastolic blood pressure; systolic blood pressure	2	P59095
148198	ZNF98	ENSG00000197360	19	4.3e-08	rs10405764	1	29455858	1	1	1041	systolic blood pressure	1	A6NK75
148479	PHF13	ENSG00000116273	1	1.05e-10	rs14057; rs9661802	2	28135244; 30595370	2	3.65145	567	systolic blood pressure	1	Q86YI8
148641	SLC35F3	ENSG00000183780	1	4.88e-08	rs12759054	1	30940143	1	1	1041	blood pressure	1	Q8IY50
150082	LCA5L	ENSG00000157578	21	9.87e-10	rs2277788	1	30224653	1	1.75938	812	pulse pressure measurement	1	O95447
150274	HSCB	ENSG00000100209	22	3.1e-08	rs34887403	1	27841878	1	1	1041	systolic blood pressure	1	Q8IWL3
150365	MEI1	ENSG00000167077	22	5.289e-10	rs55906059	1	30578418	1	1.75938	812	pulse pressure measurement	1	Q5TIA1
150864	FAM117B	ENSG00000138439	2	1.84e-09	rs72926986	1	30224653	1	1.37969	917	diastolic blood pressure	1	Q6P1L5
151242	PPP1R1C	ENSG00000150722	2	4.85e-17	rs11694699; rs12474446	2	30578418; 30595370	2	6.30929	360	systolic blood pressure	1	Q8WVI7
151449	GDF7	ENSG00000143869	2	3.513e-22	rs3072; rs7255	2	27841878; 30224653; 30578418	3	9.91511	214	pulse pressure measurement; systolic blood pressure	2	Q7Z4P5
152110	NEK10	ENSG00000163491	3	9.55e-22	rs640065	1	29912962	1	6.31567	354	diastolic blood pressure; mean arterial pressure; pulse pressure measurement; systolic blood pressure	4	Q6ZWH5
152273	FGD5	ENSG00000154783	3	2.99e-26	rs11128722; rs12630213; rs12635574; rs1687295; rs2342883; rs34991912; rs4684242; rs58244401; rs6766170; rs78793397	10	27618452; 27841878; 29403010; 30224653; 30487518; 30578418; 30595370; 31217584	8	21.4484	63	diastolic blood pressure; hypertension; mean arterial pressure; pulse pressure measurement; systolic blood pressure	5	Q6ZNL6
152485	ZNF827	ENSG00000151612	4	2.27e-17	rs13128814; rs4835266; rs7666150	3	27841878; 30224653; 30578418; 30595370	4	9.90873	217	pulse pressure measurement; systolic blood pressure	2	Q17R98
152831	KLB	ENSG00000134962	4	2.58e-09	rs58015370	1	30578418	1	1.37969	917	pulse pressure measurement	1	Q86Z14
153241	CEP120	ENSG00000168944	5	3.447e-21	rs1864046; rs28891214	2	30578418; 30595370	2	7.82805	280	pulse pressure measurement; systolic blood pressure	2	Q8N960
153396	TMEM161B	ENSG00000164180	5	4.39e-13	rs10059921	1	28135244; 30224653	2	4.60582	469	systolic blood pressure	1	Q8NDZ6
155435	RBM33	ENSG00000184863	7	5.73e-09	rs10261098	1	30595370	1	1.37969	917	systolic blood pressure	1	Q96EV2
157506	RDH10	ENSG00000121039	8	9.24e-11	rs7837090	1	30578418	1	2.13907	739	systolic blood pressure	1	Q8IZV5
157769	FAM91A1	ENSG00000176853	8	1.71e-09	rs13270541	1	30224653	1	1.37969	917	diastolic blood pressure	1	Q658Y4
160851	DGKH	ENSG00000102780	13	1.57e-10	rs73187288	1	30224653	1	1.75938	812	systolic blood pressure	1	Q86XP1
161829	EXD1	ENSG00000178997	15	5.21e-13	rs7173086	1	30578418	1	2.89845	643	systolic blood pressure	1	Q8NHP7
161882	ZFPM1	ENSG00000179588	16	5.74e-09	rs35613341	1	30224653	1	1.37969	917	pulse pressure measurement	1	Q8IX07
163589	TDRD5	ENSG00000162782	1	8.06e-12	rs150816167	1	30224653	1	2.51876	687	diastolic blood pressure	1	Q8NAT2
164284	APCDD1L	ENSG00000198768	20	3.38e-08	rs749209	1	30224653	1	1	1041	systolic blood pressure	1	Q8NCL9
165918	RNF168	ENSG00000163961	3	9.6e-12	rs9869437	1	30224653	1	2.51876	687	systolic blood pressure	1	Q8IYW5
171024	SYNPO2	ENSG00000172403	4	8.2e-10	rs4834735	1	30224653	1	1.75938	812	diastolic blood pressure	1	Q9UMS6
196383	RILPL2	ENSG00000150977	12	4.468e-08	rs28569936	1	30578418	1	1	1041	pulse pressure measurement	1	Q969X0
196446	MYRFL	ENSG00000166268	12	4e-08	rs1152958	1	27841878	1	1	1041	diastolic blood pressure	1	Q96LU7
196883	ADCY4	ENSG00000129467	14	4.23e-08	rs74385226	1	30595370	1	1	1041	systolic blood pressure	1	Q8NFM4
197258	FCSK	ENSG00000157353	16	9.325e-31	rs62049035	1	30578418	1	9.73289	220	diastolic blood pressure; pulse pressure measurement	2	Q8N0W3
197335	WDR90	ENSG00000161996	16	3.41e-12	rs9932866	1	30224653	1	2.51876	687	diastolic blood pressure	1	Q96KV7
201176	ARHGAP27	ENSG00000159314, ENSG00000276836, ENSG00000276907	17	2.26e-11	rs1230097	1	30595370	1	2.13907	739	systolic blood pressure	1	Q6ZUM4
201294	UNC13D	ENSG00000092929	17	1.03e-13	rs3744009; rs3744010	2	30224653; 30578418; 30595370	3	6.49789	351	systolic blood pressure	1	Q70J99
202052	DNAJC18	ENSG00000170464	5	5.75e-10	rs3923059	1	30595370	1	1.75938	812	systolic blood pressure	1	Q9H819
203062	TSNARE1	ENSG00000171045	8	1.06e-12	rs12675715; rs4129585; rs7012636	3	30224653; 30578418; 30595370	3	6.30291	369	systolic blood pressure	1	Q96NA8
204474	PDILT	ENSG00000169340	16	3.72e-45	rs77924615	1	30224653; 30595370	2	16.7559	97	diastolic blood pressure; systolic blood pressure	2	Q8N807
219621	CABCOCO1	ENSG00000183346	10	4.77e-88	rs10509158; rs10761592; rs10994876; rs111830174; rs12244842; rs12246717; rs139899765; rs140151858; rs145104304; rs1530440; rs16916504; rs16916563; rs16916567; rs16916568; rs17210692; rs1992625; rs2120702; rs2166122; rs2244860; rs2247787; rs2248518; rs2393833; rs2588918; rs2588992; rs2675612; rs35265670; rs3750727; rs4072625; rs4590817; rs57541197; rs57946343; rs58291719; rs60129878; rs60457246; r…	58	19430483; 21909110; 27618447; 27618448; 28739976; 29455858; 29912962; 30224653; 30578418; 30595370	10	57.2698	9	diastolic blood pressure; hypertension; mean arterial pressure; systolic blood pressure	4	Q8IVU9
220929	ZNF438	ENSG00000183621	10	9.05e-18	rs3006576	1	30224653	1	4.79691	451	pulse pressure measurement	1	Q7Z4V0
221035	REEP3	ENSG00000165476	10	1.6e-16	rs6479908; rs7090758	2	27841878; 30224653	2	5.9296	384	diastolic blood pressure	1	Q6NUK4
221692	PHACTR1	ENSG00000112137, ENSG00000282833	6	1.32e-36	rs9349379	1	27618447; 27841878; 30224653; 30578418; 30595370	5	18.4608	82	pulse pressure measurement; systolic blood pressure	2	Q9C0D0
221895	JAZF1	ENSG00000153814	7	8.68e-11	rs10274928; rs702814	2	30224653; 30578418	2	4.03115	521	systolic blood pressure	1	Q86VZ6
222235	FBXL13	ENSG00000161040	7	3.38e-09	rs17135875; rs7779854	2	24165912	1	1.5644	914	mean arterial pressure	1	Q8NEE6
222389	BEND7	ENSG00000165626	10	1.32e-13	rs10906391	1	30224653	1	2.89845	643	diastolic blood pressure	1	Q8N7W2
222553	SLC35F1	ENSG00000196376	6	6.25e-18	rs1630266; rs9372498	2	27841878; 28135244; 30224653	3	8.39635	257	diastolic blood pressure	1	Q5T1Q4
253461	ZBTB38	ENSG00000177311	3	2.04e-21	rs16851397; rs55715288	2	27618447; 30224653; 30595370	3	9.53542	229	diastolic blood pressure; systolic blood pressure	2	Q8NAP3
253559	CADM2	ENSG00000175161, ENSG00000284780	3	5.49e-20	rs1375564; rs1449386; rs62250714; rs76508707	4	30224653; 30578418; 30595370	3	9.52514	230	pulse pressure measurement; systolic blood pressure	2	Q8N3J6
254102	EHBP1L1	ENSG00000173442	11	2.87e-17	rs10896018; rs4601790	2	30224653	1	4.60192	478	diastolic blood pressure	1	Q8N3D4
254251	LCORL	ENSG00000178177	4	3.82e-20	rs2610990; rs2707450; rs979532	3	30224653; 30578418; 30595370	3	9.34043	234	systolic blood pressure	1	Q8N3X6
254956	MORN5	ENSG00000185681	9	2.5e-09	rs80257718	1	30224653	1	1.37969	917	pulse pressure measurement	1	Q5VZ52
256369	CCDC197	ENSG00000175699	14	4.08e-13	rs8013933	1	30224653; 30578418	2	4.60582	469	pulse pressure measurement	1	Q8NCU1
256764	WDR72	ENSG00000166415	15	2.38e-08	rs17730281	1	30224653	1	1	1041	systolic blood pressure	1	Q3MJ13
256949	KANK3	ENSG00000186994	19	4.62e-12	rs2009733	1	30224653	1	2.51876	687	diastolic blood pressure	1	Q6NY19
257019	FRMD3	ENSG00000172159	9	7e-09	rs115795127	1	28498854	1	1.37969	917	diastolic blood pressure; hypertension; pulse pressure measurement; systolic blood pressure	4	A2A2Y4
257068	PLCXD2	ENSG00000240891	3	8.25e-12	rs28675079	1	30224653	1	2.51876	687	diastolic blood pressure	1	Q0VAA5
259217	HSPA12A	ENSG00000165868	10	1.72e-10	rs11592166	1	30578418	1	1.75938	812	systolic blood pressure	1	O43301
266722	HS6ST3	ENSG00000185352	13	2.4e-09	rs7491529; rs7996639	2	30224653; 30595370	2	3.27176	618	systolic blood pressure	1	Q8IZP7
282809	POC1B	ENSG00000139323	12	4.25e-21	rs145485557; rs75615848	2	29455858; 29912962	2	7.82805	280	diastolic blood pressure; mean arterial pressure; systolic blood pressure	3	Q8TC44
283229	CRACR2B	ENSG00000177685	11	1.62e-10	rs7126805	1	28135244; 30224653	2	3.46675	588	pulse pressure measurement	1	Q8N4Y2
283248	RCOR2	ENSG00000167771	11	2e-10	rs4980532	1	28739976	1	1.75938	812	pulse pressure measurement	1	Q8IZ40
283600	SLC25A47	ENSG00000140107	14	3.55e-09	rs1535464	1	30487518	1	1.37969	917	systolic blood pressure	1	Q6Q0C1
284058	KANSL1	ENSG00000120071	17	1.03e-13	rs4792830	1	27841878; 30224653	2	4.60582	469	pulse pressure measurement	1	Q7Z3B3
284076	TTLL6	ENSG00000170703	17	1.5e-17	rs585736; rs72831855	2	28135244; 30578418	2	6.30929	360	pulse pressure measurement	1	Q8N841
284498	C1orf167	ENSG00000215910	1	1.29e-45	rs1057624; rs12561919; rs137976953; rs145488887; rs148411205; rs41307757; rs4846044; rs55668272; rs55867221; rs72640211	10	29455858; 29912962; 30578418	3	20.1256	73	diastolic blood pressure; mean arterial pressure; pulse pressure measurement; systolic blood pressure	4	Q5SNV9
284805	C20orf203	ENSG00000198547	20	1.63e-17	rs6141766; rs6141767	2	30224653; 30595370	2	6.30929	360	pulse pressure measurement; systolic blood pressure	2	Q8NBC4
285025	CCDC141	ENSG00000163492	2	9.27e-28	rs11693319; rs17362588; rs7591091; rs79146658	4	24165912; 27841878; 28135244; 30224653; 30578418	5	15.9774	106	diastolic blood pressure; pulse pressure measurement; systolic blood pressure	3	Q6ZP82
285527	FRYL	ENSG00000075539	4	1.58e-14	rs10030106; rs2102397; rs776601	3	30224653; 30595370	2	5.35492	418	pulse pressure measurement; systolic blood pressure	2	O94915
285761	DCBLD1	ENSG00000164465	6	5.61e-12	rs10457315; rs35189230	2	27841878; 30595370	2	4.41084	495	diastolic blood pressure; systolic blood pressure	2	Q8N8Z6
286046	XKR6	ENSG00000171044	8	3.55e-22	rs10086521; rs10088408; rs10089518; rs10096381; rs10096421; rs10096511; rs10106207; rs10107145; rs10111950; rs11250086; rs11250097; rs11250098; rs11250099; rs11250101; rs11250102; rs11783418; rs11989439; rs12542037; rs13270870; rs17783634; rs2409710; rs2409718; rs28633434; rs3021494; rs3021500; rs34208825; rs35910832; rs4073948; rs4314618; rs4333549; rs4840525; rs4840550; rs4841465; rs4841503; rs…	48	28739976; 29455858; 29912962	3	18.4116	83	blood pressure; diastolic blood pressure; mean arterial pressure; systolic blood pressure	4	Q5GH73
286205	SCAI	ENSG00000173611	9	3.5e-30	rs11458422; rs142378207; rs72765283; rs72765298	4	28135244; 30224653; 30578418; 30595370	4	15.0294	113	pulse pressure measurement; systolic blood pressure	2	Q8N9R8
286826	LIN9	ENSG00000183814	1	8.7e-09	rs10127776	1	30224653	1	1.37969	917	diastolic blood pressure	1	Q5TKA1
333926	PPM1J	ENSG00000155367	1	7.51e-10	rs12040903	1	29455858	1	1.75938	812	diastolic blood pressure	1	Q5JR12
338811	TAFA2	ENSG00000198673	12	3.44e-08	rs17713040	1	29455858	1	1	1041	diastolic blood pressure	1	Q8N3H0
340895	MALRD1	ENSG00000204740	10	4.25e-16	rs11010905	1	30224653; 30578418	2	5.74489	393	pulse pressure measurement	1	Q5VYJ5
341019	DCDC1	ENSG00000170959	11	4.1e-12	rs919045	1	30224653	1	2.51876	687	diastolic blood pressure	1	M0R2J8
345757	FAM174A	ENSG00000174132	5	2.26e-08	rs26030	1	30595370	1	1	1041	systolic blood pressure	1	Q8TBP5
346007	EYS	ENSG00000188107	6	6.92e-09	rs80158983	1	29912962	1	1.37969	917	systolic blood pressure	1	Q5T1H1
348013	TMEM255B	ENSG00000184497	13	8.4e-09	rs3934939	1	27841878	1	1.37969	917	diastolic blood pressure	1	Q8WV15
353497	POLN	ENSG00000130997	4	5.73e-13	rs55829085	1	30224653	1	2.89845	643	diastolic blood pressure	1	Q7Z5Q5
360023	ZBTB41	ENSG00000177888	1	2.12e-10	rs10429910	1	30595370	1	1.75938	812	systolic blood pressure	1	Q5SVQ8
373509	USP50	ENSG00000170236	15	1.08e-19	rs3098186	1	30224653	1	5.1766	423	pulse pressure measurement	1	Q70EL3
374383	NCR3LG1	ENSG00000188211	11	9e-31	rs12146443; rs12146652	2	29912962; 30224653	2	11.625	170	systolic blood pressure	1	Q68D85
375449	MAST4	ENSG00000069020	5	9.26e-14	rs1159201; rs4286632; rs71626484	3	30224653; 30578418; 30595370	3	7.06229	323	diastolic blood pressure; systolic blood pressure	2	O15021
388591	RNF207	ENSG00000158286	1	1.81e-09	rs709209	1	27618447; 30224653	2	3.08706	631	pulse pressure measurement	1	Q6ZRF8
389792	IER5L	ENSG00000188483	9	1.09e-09	rs184457	1	30224653	1	1.37969	917	systolic blood pressure	1	Q5T953
390191	OR5B12	ENSG00000172362	11	8.45e-18	rs11229457	1	27618447; 30224653	2	6.50427	347	systolic blood pressure	1	Q96R08
390205	LRRC10B	ENSG00000204950	11	1.38e-46	rs10897164; rs10897165; rs11230728; rs751984	4	26390057; 27618452; 28739976; 29455858; 29912962; 30224653; 30487518; 30595370	8	27.9339	39	diastolic blood pressure; hypertension; mean arterial pressure; systolic blood pressure	4	A6NIK2
392617	ELFN1	ENSG00000225968	7	1.2e-08	rs12670854	1	27841878	1	1	1041	systolic blood pressure	1	P0C7U0
399909	PCNX3	ENSG00000197136	11	2.16e-23	rs12790427; rs12801636; rs4930295; rs66864335	4	27618448; 29455858; 30487518	3	10.6642	198	diastolic blood pressure; hypertension; mean arterial pressure; systolic blood pressure	4	Q9H6A9
399979	SNX19	ENSG00000120451	11	7.69e-13	rs11222386; rs58865823	2	27841878; 30224653; 30578418	3	6.49789	351	pulse pressure measurement	1	Q92543
400954	EML6	ENSG00000214595	2	2.28e-14	rs17046344; rs17046380; rs72806698	3	29403010; 30487518	2	5.35492	418	diastolic blood pressure; hypertension; mean arterial pressure; systolic blood pressure	4	Q6ZMW3
401190	RGS7BP	ENSG00000186479	5	2.96e-09	rs16892892	1	30595370	1	1.37969	917	systolic blood pressure	1	Q6MZT1
401262	CRIP3	ENSG00000146215	6	4.9e-22	rs2242416; rs2254303	2	29455858; 30487518	2	8.20774	265	diastolic blood pressure; pulse pressure measurement; systolic blood pressure	3	Q6Q6R5
401541	CENPP	ENSG00000188312	9	9.15e-13	rs2761679; rs7045409	2	30224653; 30578418	2	4.79053	460	pulse pressure measurement; systolic blood pressure	2	Q6IPU0
439921	MXRA7	ENSG00000182534	17	8.36e-12	rs35504735; rs7219390	2	30224653; 30578418	2	4.41084	495	pulse pressure measurement	1	P84157
440275	EIF2AK4	ENSG00000128829	15	1.31e-18	rs11629850; rs3736290; rs937213	3	27841878; 30224653; 30578418; 30595370	4	10.2884	205	systolic blood pressure	1	Q9P2K8
442038	SULT1C3	ENSG00000196228	2	4.61e-09	rs6722745	1	27618448	1	1.37969	917	systolic blood pressure	1	Q6IMI6
550631	CCDC157	ENSG00000187860	22	2.62e-11	rs5753103	1	30224653	1	2.13907	739	pulse pressure measurement	1	Q569K6
594855	CPLX3	ENSG00000213578	15	1.95e-30	rs3935077	1	29455858; 29912962	2	11.0606	180	diastolic blood pressure; mean arterial pressure; systolic blood pressure	3	Q8WVH0
613211	DEFB134	ENSG00000205882	8	5.07e-16	rs1132195; rs12542040; rs6601647	3	29455858	1	4.40694	507	diastolic blood pressure; systolic blood pressure	2	Q4QY38
646962	HRCT1	ENSG00000196196	9	9.37e-23	rs76452347	1	27618448; 30224653; 30595370	3	10.1101	208	diastolic blood pressure; systolic blood pressure	2	Q6UXD1
723961	INS-IGF2	ENSG00000129965	11	5.63e-11	rs3741210	1	30595370	1	2.13907	739	systolic blood pressure	1	F8WCM5
728621	CCDC30	ENSG00000186409	1	8.57e-16	rs12116637; rs61777387; rs72659998	3	30224653; 30578418	2	6.1143	377	pulse pressure measurement; systolic blood pressure	2	Q5VVM6
728661	SLC35E2B	ENSG00000189339	1	1.937e-12	rs374715536	1	30578418	1	2.51876	687	pulse pressure measurement	1	P0CK96
728780	ANKDD1B	ENSG00000189045	5	3.47e-12	rs40060	1	29030403	1	2.51876	687	diastolic blood pressure	1	A6NHY2
100101267	POM121C	ENSG00000272391	7	1.39e-11	rs6963105	1	30224653	1	2.13907	739	systolic blood pressure	1	A8CG34
100130742	LRRC69	ENSG00000214954	8	5.81e-22	rs7009170	1	30224653	1	6.31567	354	pulse pressure measurement	1	Q6ZNQ3
100271849	MEF2B	ENSG00000213999	19	1.17e-09	rs58190593; rs75746498	2	29403010; 30487518	2	3.27176	618	diastolic blood pressure; mean arterial pressure	2	Q02080
100506084	ARL17B	ENSG00000228696, ENSG00000275748, ENSG00000276276	17	9.225e-16	rs201936061; rs375212497	2	30578418; 30595370	2	5.9296	384	pulse pressure measurement; systolic blood pressure	2	Q8IVW1
101928448	C5orf67	ENSG00000225940	5	3.02e-12	rs256904	1	30578418	1	2.51876	687	systolic blood pressure	1	F2Z3F1
107986096	MDFIC2	ENSG00000242120	3	3.26e-08	rs7430272	1	30224653	1	1	1041	pulse pressure measurement	1	A0A1B0GVS7
