# Supplementary material for: Protein–protein interaction network-based integration of GWAS and functional data for blood pressure regulation analysis
Source: Hum Genomics. 2024 Feb 8;18:15. doi: 10.1186/s40246-023-00565-6 (PMC11465932; doi:10.1186/s40246-023-00565-6)
Supplement: Supplementary file 3 — Additional file 3. SNP-gene associations supported by cis-eQTL measurements in at least one of the 27 selected tissues. [file 40246_2023_565_MOESM3_ESM.xlsx]

## Sheet: Additional File 3
Additional File 3: SNP-gene associations supported by cis-eQTL measurements in at least one of the 27 selected tissues
Notes:	a) cis-eQTL measurements were mined from GTEX version 8 for the RHCP-coding gene-SNP associations identified by GWAS if q ≤0.05; the e-QTL based signficant genes are called e-Genes for the particular tissue.
	b) "√" denotes that the association of the gene with at least one of the GWAS-identified as BP-related SNPs is also supported by cis-eQTL measurement in the particular tissue; "√" in bold/grey background denotes the tissue with the minimum eQTL p-value.
	c) The number of tissues in which the particular gene has been identified as significant based on eQTL measurements (e-Gene) for the GWAS-identified SNP(s) is shown on the right of the table (in pink background)
	d) The total number of eGenes and the number of minimum p-value (gray cells) eGenes in the particular tissue is indicated at the top of the table (in pink background).
					Artery_Aorta	Artery_Coronary	Artery_Tibial	Heart_Atrial_Appendage	Heart_Left_Ventricle	Kidney_Cortex	Whole_Blood	Adrenal_Gland	Thyroid	Muscle_Skeletal	Adipose_Subcutaneous	Adipose_Visceral_Omentum	Liver	Nerve_Tibial	Brain_Amygdala	Brain_Anterior_cingulate_cortex_BA24	Brain_Caudate_basal_ganglia	Brain_Cerebellar_Hemisphere	Brain_Cerebellum	Brain_Cortex	Brain_Frontal_Cortex_BA9	Brain_Hippocampus	Brain_Hypothalamus	Brain_Nucleus_accumbens_basal_ganglia	Brain_Putamen_basal_ganglia	Brain_Spinal_cord_cervical_c_1	Brain_Substantia_nigra	Total Number of Tissues
				Total number of e-genes	227	80	294	155	156	14	200	95	267	218	250	168	60	272	17	29	80	86	123	101	59	44	35	62	52	35	18
				Total number of minimum p-value e-genes (gray cells)	45	1	96	21	27	2	97	14	81	69	40	9	9	81	0	0	10	7	24	18	6	0	1	2	2	3	0
Gene Symbol	Chromosome	Ensembl Gene ID	GWAS detected SNP(s)	min eQTL p-value
AATK	17	ENSG00000181409	rs2859612	3.33e-33							√																					1
ABCA3	16	ENSG00000167972	rs45452892	2.57e-11																		√	√									2
ABCC8	11	ENSG00000006071	rs757110	7.19e-06					√																							1
ABCC9	12	ENSG00000069431	rs704191	4.33e-12								√																				1
ABHD17C	15	ENSG00000136379	rs11634851; rs2062316; rs2627316; rs2759308; rs35199222	6.78e-09	√			√	√				√	√																		5
ACAD10	12	ENSG00000111271	rs610303; rs847892	5.51e-05					√																							1
ACE	17	ENSG00000159640	rs4295; rs4308	2.66e-11	√					√		√			√	√		√		√		√	√	√	√							11
ACOX1	17	ENSG00000161533	rs2467099; rs4788913	2.5e-10	√		√				√		√																			4
ACVR2A	2	ENSG00000121989	rs17741978	9e-06			√	√	√		√				√			√														6
ACVRL1	12	ENSG00000139567	rs3782480	3.25e-11									√					√														2
ADAMTS3	4	ENSG00000156140	rs34587285	1.04e-06																					√							1
ADAMTS7	15	ENSG00000136378	rs57708073; rs62012628	2.05e-06			√																	√								2
ADAMTS8	11	ENSG00000134917	rs4936098; rs4936099	1.03e-10	√		√									√																3
ADAMTSL3	15	ENSG00000156218	rs66990951; rs899927	1.91e-06	√		√	√	√																							4
ADCY3	2	ENSG00000138031	rs10198275; rs13035244; rs2384061; rs55701159; rs56073414; rs56214615	2.3e-91		√	√				√				√	√		√			√			√	√				√	√		11
ADCY4	14	ENSG00000129467	rs74385226	3.03e-07									√																			1
ADCY5	3	ENSG00000173175	rs6806529	1.91e-08	√		√	√	√																							4
ADCY9	16	ENSG00000162104	rs1034906; rs758445	1.1e-11							√																					1
ADGRG6	6	ENSG00000112414	rs9399401	2.04e-11										√	√																	2
ADK	10	ENSG00000156110	rs34868542	2.1e-13	√		√	√	√		√			√			√	√														8
ADO	10	ENSG00000181915	rs10995311; rs2236295	4.14e-25	√	√	√	√			√		√	√	√	√					√							√				11
ADORA1	1	ENSG00000163485	rs33996239	7.23e-05							√																					1
AFAP1	4	ENSG00000196526	rs62290561; rs7437940	3.15e-106							√			√								√	√									4
AGBL2	11	ENSG00000165923	rs12286721	5.09e-06									√																			1
AGPAT1	6	ENSG00000226467, ENSG00000227642, ENSG00000204310, ENSG00000236873, ENSG00000228892, ENSG00000206324, ENSG00000235758	rs1061808	2.09e-23					√				√				√	√			√											5
AGT	1	ENSG00000135744	rs2004776; rs2478539; rs2493134; rs3789669; rs3789671; rs699	1.86e-35								√		√	√			√			√	√	√	√	√				√			10
AKAP13	15	ENSG00000170776	rs12909648	1.43e-05																	√											1
AKR1A1	1	ENSG00000117448	rs666720	2.17e-07							√																					1
AKR1B10	7	ENSG00000198074	rs1722886; rs706159	1.59e-09										√																		1
ALDH2	12	ENSG00000111275	rs10744777; rs11066028; rs2238151	2.9e-11	√		√	√			√		√					√						√	√		√					9
ALMS1	2	ENSG00000116127	rs6730785	3.45e-12			√				√			√	√	√																5
ALOX5	10	ENSG00000275565, ENSG00000012779	rs1487562	4.58e-06																			√	√								2
AMH	19	ENSG00000104899	rs10407022	1.22e-74	√	√	√	√	√	√	√	√	√	√	√	√	√	√	√	√	√	√	√	√	√	√	√	√	√	√	√	27
ANGPT2	8	ENSG00000091879	rs76020419	5.47e-11			√																									1
ANKDD1B	5	ENSG00000189045	rs40060	5.47e-32									√		√	√		√				√	√									6
ANKFY1	17	ENSG00000185722	rs12943517	7.75e-05			√																									1
ANKH	5	ENSG00000154122	rs2921604	5.29e-32							√				√	√																3
ANKRD11	16	ENSG00000167522	rs2911268	1.67e-06							√																					1
ANKRD13A	12	ENSG00000076513	rs11064687; rs2287173	2.03e-08			√						√										√									3
APCDD1L	20	ENSG00000198768	rs749209	8.54e-11	√																											1
APOA1	11	ENSG00000118137	rs7116797	1.67e-09					√									√														2
APOLD1	12	ENSG00000178878	rs10845621; rs11055034; rs2024385; rs34322; rs56692845; rs72656645; rs79375472; rs7956514	2.79e-16							√																					1
ARAP2	4	ENSG00000047365	rs1878825	0.000109564									√																			1
ARHGAP24	4	ENSG00000138639	rs12506184; rs17010957; rs17010961; rs17011002; rs2014912; rs72976750; rs72976751	1.46e-44	√	√	√						√		√																	5
ARHGAP25	2	ENSG00000163219	rs2311412	1.27e-06											√			√		√												3
ARHGAP27	17	ENSG00000159314, ENSG00000276836, ENSG00000276907	rs1230097	1.71e-05									√								√											2
ARHGAP42	11	ENSG00000165895	rs11224461; rs1216743; rs12419937; rs12801715; rs1502284; rs35473622; rs3858410; rs604723; rs607562; rs633185; rs653320; rs6590811; rs6590812; rs6590816; rs667575; rs670401; rs71476642	5.45e-51	√	√	√	√	√				√	√	√	√		√														10
ARHGEF17	11	ENSG00000110237	rs2298807	1.89e-08							√																					1
ARHGEF26	3	ENSG00000114790, ENSG00000277101	rs357489	4.47e-22	√	√	√	√					√	√	√	√																8
ARID5B	10	ENSG00000150347	rs10821950	3.07e-05																	√											1
ARIH2	3	ENSG00000177479	rs73082337	0.000459606									√																			1
ARL14EP	11	ENSG00000152219	rs11031051; rs7927974	9.24e-28							√							√					√	√				√				5
ARL17B	17	ENSG00000275748, ENSG00000276276, ENSG00000228696	rs201936061	2.01e-08									√	√			√							√								4
ARL3	10	ENSG00000138175	rs4919669	1.71e-21	√	√	√	√	√	√				√	√	√		√				√	√									12
ARNTL	11	ENSG00000133794	rs10766075; rs10832017; rs10832019; rs10832021; rs11022753; rs11022754; rs11022755; rs11022757; rs11022765; rs11605776; rs12361893; rs12805304; rs1351525; rs2403662; rs3993105; rs4146388; rs4603287; rs4757139; rs4757140; rs4757141; rs61882122; rs6486118; rs6486119; rs6486120; rs7107287; rs7114573; rs7926712; rs7928655; rs7934154; rs7937432; rs7938307; rs7938308; rs7949336; rs7951393	1.31e-18							√																					1
ARVCF	22	ENSG00000099889	rs1034565; rs12628032; rs2012714; rs2238787; rs2240716; rs4819852; rs758374	5.68e-45	√	√	√						√					√					√									6
AS3MT	10	ENSG00000214435	rs10883798; rs11191447; rs11191453; rs11191454; rs113282265; rs12218148; rs144662567; rs17878846; rs17884001; rs35125602; rs3740390; rs74233296; rs77335224; rs7909591	8.1e-13			√	√			√		√	√	√	√		√					√									9
ASB13	10	ENSG00000196372	rs78909240	1.55e-09			√																									1
ASB15	7	ENSG00000146809	rs6466878; rs6466879	1.21e-19				√	√					√																		3
ASXL3	18	ENSG00000141431	rs10164193; rs7226575	1.02e-06			√									√																2
ATF1	12	ENSG00000123268	rs4768862	3.26e-16	√		√		√		√			√																		5
ATG7	3	ENSG00000197548	rs2594992; rs2606736; rs346079; rs6442259; rs7624086; rs904475; rs9837162; rs9848170	1.65e-26					√					√	√	√																4
ATP10A	15	ENSG00000206190	rs10873612	2.65e-07							√				√																	2
ATP1B1	1	ENSG00000143153	rs12138150; rs12731646	1.79e-21	√	√	√					√																				4
ATP2B1	12	ENSG00000070961	rs10550903; rs10580742; rs10745511; rs10858914; rs10858917; rs10858918; rs11105337; rs11105352; rs11105353; rs11105354; rs11105358; rs11105364; rs11105368; rs11105375; rs11105376; rs11105378; rs11105379; rs111337717; rs111478946; rs117742247; rs12230074; rs12579302; rs1358350; rs1401982; rs143087380; rs17249754; rs2070759; rs2113894; rs2681472; rs2681485; rs2681492; rs4842675; rs4842676; rs574810…	1.58e-18	√		√						√																			3
B9D2	19	ENSG00000123810	rs4803457	9.59e-07			√								√			√														3
BAG6	6	ENSG00000233348, ENSG00000227761, ENSG00000204463, ENSG00000228760, ENSG00000234651, ENSG00000096155	rs805303	8.96e-40	√	√	√																									3
BAHCC1	17	ENSG00000266074	rs113458760	5e-09									√					√				√	√									4
BAZ1B	7	ENSG00000009954	rs1178979	0.000224398									√																			1
BCAR3	1	ENSG00000137936	rs7514579	1.19e-19	√		√							√										√								4
BCKDHB	6	ENSG00000083123	rs7753695	1.68e-07									√			√					√			√		√						5
BCL2	18	ENSG00000171791	rs12454712	6.3e-08					√																							1
BCL7C	16	ENSG00000099385	rs80095680	5.54e-06									√																			1
BDNF	11	ENSG00000176697	rs11030119	0.000111085					√																							1
BEND7	10	ENSG00000165626	rs10906391	9.12e-17			√	√	√		√			√				√		√	√											8
BICC1	10	ENSG00000122870	rs2393455; rs4141671; rs4948524	1.27e-13	√	√	√						√	√	√			√			√			√					√			10
BLK	8	ENSG00000136573	rs1042701; rs11783065; rs2409784; rs34190028; rs36048422; rs6983727	2.24e-09							√																					1
BMP6	6	ENSG00000153162	rs1923409; rs71542879	2.22e-06														√														1
BMPR1B	4	ENSG00000138696	rs1347345; rs3821964	2.91e-10					√												√			√								3
BNC1	15	ENSG00000169594	rs11259905	3.57e-06				√																								1
BNIP1	5	ENSG00000113734	rs255299	5.5e-15	√	√	√	√			√		√	√	√		√	√						√	√							12
BORCS7	10	ENSG00000166275	rs4409766	0.00017033							√																					1
BRD1	22	ENSG00000100425	rs77692990	3.41e-05			√				√																					2
BRD4	19	ENSG00000141867	rs8104223	8.85e-05											√																	1
BTBD3	20	ENSG00000132640	rs1232482	2.51e-06																					√							1
BZW2	7	ENSG00000136261	rs818508	2.77e-13			√											√														2
C19orf47	19	ENSG00000160392	rs4803327; rs55710016	1.91e-13			√	√	√				√	√	√			√	√		√		√	√								11
C1GALT1	7	ENSG00000106392	rs11771259	4.93e-71	√	√	√	√	√	√		√	√	√	√	√	√	√	√	√	√	√	√	√	√	√	√	√	√	√	√	26
C1orf21	1	ENSG00000116667	rs4651224; rs749214	1.34e-15	√		√						√		√	√	√	√														7
C1QTNF7	4	ENSG00000163145	rs13122790	5.98e-07	√																											1
C20orf203	20	ENSG00000198547	rs6141766; rs6141767	9.81e-12														√														1
C7orf50	7	ENSG00000146540	rs78399431	1.53e-09																	√			√	√			√				4
CABCOCO1	10	ENSG00000183346	rs10509158; rs10994876; rs111830174; rs12244842; rs12246717; rs139899765; rs140151858; rs145104304; rs1530440; rs16916504; rs16916563; rs16916567; rs16916568; rs17210692; rs1992625; rs2120702; rs2166122; rs2244860; rs2247787; rs2248518; rs2393833; rs2588992; rs2675612; rs35265670; rs3750727; rs4072625; rs4590817; rs57541197; rs57946343; rs58291719; rs60129878; rs60457246; rs61564865; rs61850467; …	8.36e-18	√	√	√	√				√	√		√	√		√		√					√	√		√				13
CACNA1D	3	ENSG00000157388	rs12715461	5.56e-05														√														1
CACNA2D2	3	ENSG00000007402	rs12494849	0.00032218				√																								1
CACNB2	10	ENSG00000165995	rs10740993; rs10764331; rs11014166; rs11014267; rs11014313; rs12243859; rs12258967; rs138978463; rs150446556; rs35255031; rs6482423; rs7070847; rs7091067; rs72095579; rs7897101; rs976785	3.42e-06									√								√											2
CACNB3	12	ENSG00000167535	rs150857355	4e-30	√		√	√	√		√		√		√	√		√														9
CADM2	3	ENSG00000284780, ENSG00000175161	rs1375564; rs1449386; rs62250714; rs76508707	1.75e-15					√					√	√	√		√														5
CAMTA1	1	ENSG00000171735	rs4908678	2.11e-11									√		√	√		√														4
CAPZA1	1	ENSG00000116489	rs10745332	8e-17			√						√		√	√		√				√	√	√	√			√				10
CASQ2	1	ENSG00000118729	rs4073778	4.37e-25		√	√	√	√																							4
CATSPER2	15	ENSG00000166762	rs2957636	3.1e-05							√												√									2
CAV1	7	ENSG00000105974	rs1997571	3.51e-06				√										√														2
CCDC141	2	ENSG00000163492	rs11693319; rs17362588	3.47e-09										√																		1
CCDC157	22	ENSG00000187860	rs5753103	1.25e-08				√	√																							2
CCDC30	1	ENSG00000186409	rs12116637; rs61777387; rs72659998	1.03e-44	√	√	√						√		√	√		√														7
CCDC6	10	ENSG00000108091	rs1177701; rs2440907; rs7099368	2.22e-10	√		√				√				√																	4
CCDC65	12	ENSG00000139537	rs138650910	7.23e-05																			√									1
CCN3	8	ENSG00000136999	rs2071518	1.42e-15	√		√		√						√			√														5
CCND2	12	ENSG00000118971	rs76895963	7.89e-22			√						√	√	√			√				√	√									7
CCNE1	19	ENSG00000105173	rs7257694	1.19e-09			√	√					√	√	√																	5
CCT6A	7	ENSG00000146731	rs6593297	2.26e-09	√			√	√					√	√																	5
CD151	11	ENSG00000177697	rs28648546	1.79e-170	√	√	√	√	√		√	√	√	√	√	√	√	√	√	√	√	√	√	√	√	√	√	√	√	√	√	26
CDC123	10	ENSG00000151465	rs12248718; rs57062879; rs7910938	6.01e-06	√			√			√																					3
CDC16	13	ENSG00000130177	rs11617448; rs7331680; rs9314907	6.44e-127	√	√	√	√	√		√	√	√	√	√	√	√	√			√	√	√	√					√			18
CDC42BPA	1	ENSG00000143776	rs10916082; rs6426595	3.31e-24				√						√																		2
CDH13	16	ENSG00000140945	rs7500448	1.75e-28	√		√																									2
CDK14	7	ENSG00000058091	rs10245696; rs67617547	4.64e-09			√															√	√									3
CDKL1	14	ENSG00000100490	rs3783412	8.34e-08			√						√					√														3
CELA2A	1	ENSG00000142615	rs1042010; rs3820068; rs72865183	4.16e-07								√																				1
CENPP	9	ENSG00000188312	rs2761679; rs7045409	1.84e-37	√	√	√	√	√		√	√	√	√	√	√		√		√	√	√	√	√	√	√	√	√	√			22
CEP120	5	ENSG00000168944	rs1864046; rs28891214	1.32e-09	√		√		√					√	√	√		√														7
CEP164	11	ENSG00000110274	rs12418678; rs1261744; rs12797557; rs573455; rs693147; rs8258	1.5e-10	√		√	√			√		√			√							√					√				8
CEP170	1	ENSG00000143702, ENSG00000276725	rs10926962; rs10926963; rs10926965; rs10926971; rs10926972; rs10926973; rs12067429; rs12072595; rs12079702; rs12080886; rs12097743; rs12723863; rs12744216; rs12746953; rs12749011; rs1565440; rs200248716; rs2171972; rs2171973; rs2171974; rs3904685; rs4546902; rs4565697; rs4658548; rs4658552; rs6662118; rs6668649; rs6669104; rs6689352; rs68145916; rs71537331; rs7518350; rs7528764	3.3e-17	√			√	√		√				√	√		√														7
CEP68	2	ENSG00000011523	rs111524356; rs2249105; rs74181299	2.72e-79	√	√	√	√	√		√	√	√	√	√	√	√	√														13
CEP83	12	ENSG00000173588	rs140276234	2.36e-16									√	√				√														3
CERS5	12	ENSG00000139624	rs7302981	1.18e-37				√					√		√			√	√		√	√	√	√	√	√	√	√	√		√	15
CFDP1	16	ENSG00000153774	rs1010630; rs12449170; rs1549306; rs2865531; rs35261357; rs4888408; rs4888411	2.68e-22							√			√	√	√		√			√	√	√	√		√						10
CHD2	15	ENSG00000173575	rs11632112	3.24e-05			√																									1
CLCN6	1	ENSG00000011021	rs1023252; rs111479605; rs111650969; rs112140974; rs112859107; rs113289271; rs12567119; rs12567136; rs13306560; rs138115811; rs138460149; rs138473600; rs139473956; rs142005893; rs142489028; rs143800963; rs145302823; rs145724263; rs146777460; rs147124396; rs149002827; rs149764880; rs17037425; rs17037427; rs17037429; rs17037452; rs17376328; rs2050265; rs2236796; rs2236797; rs41275472; rs41275474; r…	4.99e-47	√	√	√	√	√		√		√	√	√	√		√					√					√	√	√		15
CLCNKA	1	ENSG00000186510	rs3738633	2.18e-37	√			√	√				√	√				√		√	√			√	√		√	√	√	√	√	15
CLEC16A	16	ENSG00000038532	rs11642631; rs9937309	2.08e-08									√				√															2
CLN8	8	ENSG00000278220, ENSG00000182372	rs4875958	3.85e-17			√	√	√		√	√	√	√	√	√		√				√	√					√				13
CLOCK	4	ENSG00000134852	rs57826934	1.39e-08				√					√	√				√														4
CMIP	16	ENSG00000153815	rs12928482; rs12929303	1.89e-09								√	√																			2
CNNM2	10	ENSG00000148842	rs10430665; rs10458729; rs10509759; rs10786736; rs10883806; rs10883808; rs10883815; rs11191472; rs11191474; rs11191475; rs11191479; rs11191484; rs11191499; rs11191502; rs11191505; rs11191514; rs11191515; rs11191517; rs11191519; rs11191521; rs11191522; rs11191531; rs11191534; rs11191543; rs11191548; rs112314091; rs112390216; rs112699822; rs113554404; rs113970872; rs12219027; rs12219901; rs12221335…	3.73e-06			√																		√							2
CNNM4	2	ENSG00000158158	rs1318597; rs6576983; rs6576984; rs6730773; rs6741561; rs7582249; rs7586317; rs7608661; rs994430	8.94e-09							√			√		√							√					√				5
CNOT1	16	ENSG00000125107	rs37060	1.41e-06											√																	1
CNTRL	9	ENSG00000119397	rs7856420	7.1e-08			√				√													√		√				√		5
COBLL1	2	ENSG00000082438	rs6712203	3.07e-05									√										√									2
COL15A1	9	ENSG00000204291	rs10988442; rs2075665	4.24e-08														√														1
COL21A1	6	ENSG00000124749	rs12201429; rs12203179; rs1474698; rs1925148; rs1925153; rs4140574; rs4712120	5.86e-42			√						√		√			√														4
COL4A4	2	ENSG00000081052	rs10182307	3.37e-07									√			√																2
COL6A1	21	ENSG00000142156	rs35796750	2.08e-27	√		√						√	√	√	√		√		√			√	√	√	√		√				13
COL9A3	20	ENSG00000092758	rs66658258	2.94e-21	√						√			√		√	√															5
COX14	12	ENSG00000178449	rs10747570; rs7967705	2.14e-09	√		√					√	√	√		√		√														7
COX5A	15	ENSG00000178741	rs11072513; rs11072514; rs11072516; rs1133322; rs1133323; rs11854704; rs12898539; rs12899430; rs12909335; rs12912839; rs59945415; rs62029167	5.56e-06					√																							1
CPEB4	5	ENSG00000113742	rs7705507	2.17e-06					√		√																					2
CPLX3	15	ENSG00000213578	rs3935077	4.17e-05							√																					1
CRACR2B	11	ENSG00000177685	rs7126805	3.96e-07							√																					1
CREB5	7	ENSG00000146592	rs917275	5.49e-06	√																											1
CRIP3	6	ENSG00000146215	rs2242416; rs2254303	5.83e-16				√	√								√															3
CRK	17	ENSG00000167193	rs10852858; rs11650511; rs12941318; rs34457140	6.15e-11	√		√						√				√	√														5
CRTAC1	10	ENSG00000095713	rs11599481	3.69e-11			√								√	√		√														4
CRTC3	15	ENSG00000140577	rs145778816	1.59e-21	√		√	√							√	√		√														6
CSK	15	ENSG00000103653	rs12442901; rs12898997; rs1350193; rs1378940; rs1378941; rs1378942; rs2168518; rs2168519; rs2301249; rs3784789; rs3784790; rs7085; rs72730503; rs8033381	1.36e-08	√				√		√		√	√	√																	6
CSNK1G3	5	ENSG00000151292	rs1579036; rs4530754	2.11e-09									√				√					√										3
CUBN	10	ENSG00000107611	rs6602177	2.16e-05	√																											1
CYBRD1	2	ENSG00000071967	rs151054210	1.09e-58	√	√	√	√	√		√	√	√	√	√	√		√			√		√	√	√			√	√			18
CYP51A1	7	ENSG00000001630	rs4729021	5.91e-25										√																		1
CYTH1	17	ENSG00000108669	rs62075585	3.17e-35				√	√					√	√	√																5
DCAF4	14	ENSG00000119599	rs76891117	3.33e-08	√		√				√		√		√			√					√									7
DCBLD1	6	ENSG00000164465	rs10457315; rs35189230	1.97e-37					√		√		√		√	√		√						√								7
DCDC1	11	ENSG00000170959	rs919045	1.02e-07									√																			1
DDI2	1	ENSG00000197312	rs2104038; rs78873257	1.42e-10	√		√				√		√					√				√	√									7
DDX5	17	ENSG00000108654	rs1991401	5e-44	√		√	√	√		√		√		√			√								√						9
DEFB134	8	ENSG00000205882	rs1132195; rs12542040; rs6601647	2.74e-10																		√	√	√								3
DENND2A	7	ENSG00000146966	rs12703989	3.1e-05									√																			1
DIEXF	1	ENSG00000117597	rs3766612	4.08e-13			√				√				√	√								√	√		√					7
DIP2A	21	ENSG00000160305	rs11701512	1.71e-09							√																					1
DNAJC13	3	ENSG00000138246	rs2369796	2.43e-09	√		√	√			√		√		√	√		√														8
DNAJC16	1	ENSG00000116138	rs57440988	1.71e-05													√															1
DNAJC18	5	ENSG00000170464	rs3923059	4.52e-117	√	√	√	√	√	√	√	√	√	√	√	√	√	√			√	√	√	√			√					19
DNAL1	14	ENSG00000119661	rs45508195	4.06e-15	√		√						√		√			√			√			√	√				√			9
DNM2	19	ENSG00000079805	rs1529744	8.03e-09									√		√	√		√														4
DNMT3B	20	ENSG00000088305	rs2424908; rs910085	2.18e-11	√		√	√										√				√	√									6
DOT1L	19	ENSG00000104885	rs12459507; rs55678414; rs740405; rs740406	2.65e-08			√														√	√	√					√	√			6
DPEP1	16	ENSG00000015413	rs460105	2.31e-05																							√					1
DPF3	14	ENSG00000205683	rs2215590; rs4903064	1.97e-34	√	√	√																									3
DRC3	17	ENSG00000171962	rs3935506	1.37e-18			√					√	√	√								√						√				6
DUSP16	12	ENSG00000280962, ENSG00000111266	rs11609905	3.91e-05							√																					1
DVL1	1	ENSG00000107404	rs307359	7.87e-08														√														1
EHBP1L1	11	ENSG00000173442	rs10896018; rs4601790	3.87e-06				√	√																							2
EHD4	15	ENSG00000103966	rs8035074	1.22e-24				√	√																							2
EHMT2	6	ENSG00000227333, ENSG00000204371, ENSG00000232045, ENSG00000236759, ENSG00000206376, ENSG00000238134	rs112947839	1.91e-05																	√											1
EIF2AK4	15	ENSG00000128829	rs11629850; rs3736290; rs937213	7.62e-31			√				√	√	√		√	√	√	√														8
ELFN1	7	ENSG00000225968	rs12670854	5.55e-07					√																							1
ELL	19	ENSG00000105656	rs8111708	1.75e-32							√				√	√		√					√									5
EML6	2	ENSG00000214595	rs17046380; rs72806698	1.89e-42			√				√		√		√	√																5
EMP2	16	ENSG00000213853	rs9937170	1.88e-40	√	√	√	√	√				√	√	√	√		√					√									11
ENPEP	4	ENSG00000138792	rs33966350	2.05e-19			√	√	√				√	√	√	√	√	√										√				10
EPB41	1	ENSG00000159023	rs56906456	4.81e-07							√																					1
EPB41L2	6	ENSG00000079819	rs9885632	1.07e-10	√		√																									2
EPN2	17	ENSG00000072134	rs12938803; rs7502046	5.53e-67	√	√	√		√				√	√	√	√		√														9
ERAP1	5	ENSG00000164307	rs42398	2.09e-80	√	√	√	√	√	√	√	√	√	√	√	√	√	√	√	√	√			√	√	√	√	√	√	√	√	25
ERBB4	2	ENSG00000178568	rs12694277	8.31e-06																			√									1
ERG	21	ENSG00000157554	rs117870289	9.43e-07			√																									1
ESR1	6	ENSG00000091831	rs13192976; rs34375271; rs36083386; rs7766549; rs9340995	8.04e-07	√																											1
EVA1C	21	ENSG00000166979	rs11701033; rs2833834	4.23e-08											√			√														2
EVL	14	ENSG00000196405	rs7158754	3.88e-08									√					√														2
EXOC6B	2	ENSG00000144036	rs10193543	4.9e-08	√								√		√			√				√	√									6
FADS2	11	ENSG00000134824	rs174564	5.4e-54	√		√	√	√		√		√	√	√	√		√														10
FAM117B	2	ENSG00000138439	rs72926986	2.26e-49							√				√	√																3
FAM118A	22	ENSG00000100376	rs6007594	7.26e-42	√	√	√	√	√		√	√	√	√	√	√	√	√		√	√	√	√	√			√					19
FAM120B	6	ENSG00000112584	rs2144249	8.13e-16	√	√	√	√	√		√	√			√	√		√						√								11
FAM13A	4	ENSG00000138640	rs13149209; rs57400569	4.42e-06			√								√																	2
FAM162A	3	ENSG00000114023	rs9834975; rs9882772	5.48e-07			√						√		√																	3
FAM167A	8	ENSG00000154319	rs11775640; rs12156009; rs13255193; rs28680779; rs4841531	1.56e-11							√							√			√			√	√				√			6
FAM174A	5	ENSG00000174132	rs26030	2.01e-05			√																									1
FAM193A	4	ENSG00000125386	rs3733215; rs4690028	7.96e-06									√																			1
FAM219B	15	ENSG00000178761	rs1127796; rs4886636; rs6495127	3.43e-10					√				√	√	√																	4
FAM83E	19	ENSG00000105523	rs1236093	6.5e-14														√				√	√	√								4
FBF1	17	ENSG00000188878	rs2608882	6.37e-89	√	√	√	√	√			√	√	√	√	√		√	√	√	√	√	√	√	√	√	√	√	√			22
FBLN5	14	ENSG00000140092	rs149364745; rs8023114	6.78e-14							√																					1
FBN2	5	ENSG00000138829	rs17677603; rs6595838; rs6864831; rs6892983; rs7705439	5.74e-32	√		√	√	√		√	√	√		√	√		√														10
FBRSL1	12	ENSG00000112787	rs117206641; rs75312918	5.44e-09							√																					1
FBXL7	5	ENSG00000183580	rs7707563	6.23e-17	√		√																									2
FBXO17	19	ENSG00000269190	rs12983238	4.57e-13	√		√	√					√		√	√		√														7
FDFT1	8	ENSG00000079459	rs10903343	9.01e-25	√		√				√				√																	4
FER	5	ENSG00000151422	rs10477931; rs112668446; rs62361303; rs62361338; rs79409628	1.28e-15	√		√	√	√																							4
FERMT2	14	ENSG00000073712	rs12887631; rs7161281; rs7161323; rs9888615	1.02e-06									√					√														2
FES	15	ENSG00000182511	rs11330240; rs11638635; rs12909124; rs138682554; rs1894400; rs1894401; rs2071382; rs2071384; rs2521501; rs34029266; rs35346340; rs4932179; rs4932373; rs4932376; rs7497304	1.59e-49	√	√	√	√			√	√	√		√	√		√														10
FGD4	12	ENSG00000139132	rs10771962; rs5006548	6.53e-05																		√						√				2
FGD5	3	ENSG00000154783	rs1687295; rs2342883	1.46e-05					√						√			√														3
FGD6	12	ENSG00000180263	rs7977311	1.52e-16	√		√	√							√																	4
FGF5	4	ENSG00000138675	rs36034102	1.24e-07						√												√										2
FGR	1	ENSG00000000938	rs3737801	1.19e-12			√		√				√	√	√			√														6
FHL5	6	ENSG00000112214	rs11153071; rs3798293	1.17e-08	√		√																						√			3
FNDC1	6	ENSG00000164694	rs371417	1.4e-12	√																	√	√									3
FOSL2	2	ENSG00000075426	rs7562	1.5e-06							√																					1
FRK	6	ENSG00000111816	rs36061333; rs3822857	2.29e-29	√		√					√	√	√		√																6
FRS2	12	ENSG00000166225	rs513177; rs521033	5.18e-09									√	√				√														3
FRYL	4	ENSG00000075539	rs10030106	8.15e-05										√										√								2
FTO	16	ENSG00000140718	rs10468280; rs11075985; rs11075988; rs11075989; rs11075990; rs11075991; rs11075992; rs11075993; rs1121980; rs11642015; rs11642841; rs11649091; rs12149574; rs12149832; rs1421085; rs1421086; rs1558901; rs1558902; rs17817449; rs17817497; rs17817712; rs17817964; rs199952722; rs201940822; rs28429148; rs28562191; rs28567725; rs3751812; rs3751813; rs3751814; rs55872725; rs56094641; rs56137030; rs5631353…	2.43e-12										√																		1
FURIN	15	ENSG00000140564	rs11372849; rs1573643; rs17514846; rs2071410; rs4702; rs6224; rs6227; rs8027450; rs8032315; rs8039305	1.83e-09	√		√																		√							3
FUT10	8	ENSG00000172728	rs7845722	6.22e-68	√	√	√	√	√		√	√	√	√	√	√	√	√					√	√	√			√		√		18
G6PC2	2	ENSG00000152254, ENSG00000278373	rs560887	1.91e-22									√		√	√		√														4
GAB2	11	ENSG00000033327	rs2450128	1.96e-12			√					√		√			√	√														5
GABBR1	6	ENSG00000204681, ENSG00000232569, ENSG00000237051, ENSG00000237112, ENSG00000206466, ENSG00000206511, ENSG00000232632	rs1233393	0.000320436							√																					1
GALK2	15	ENSG00000156958	rs11857515	2.35e-09							√																					1
GATA4	8	ENSG00000136574	rs36038176	2.46e-06								√																				1
GATAD2A	19	ENSG00000167491	rs8111093	1.35e-12							√																					1
GDF7	2	ENSG00000143869	rs3072; rs7255	1.16e-10	√		√				√				√																	4
GLYR1	16	ENSG00000140632	rs11076849	3.41e-06							√																					1
GNA11	19	ENSG00000088256	rs2629103; rs28625082	1.01e-17							√		√																			2
GNAO1	16	ENSG00000087258	rs56143613; rs62039274; rs9937815	6.21e-71	√	√	√							√																		4
GNB4	3	ENSG00000114450	rs7611674	4.7e-61	√			√	√				√	√																		5
GOSR2	17	ENSG00000108433	rs17608766	1.03e-06								√																				1
GPC6	13	ENSG00000183098	rs4287430	1.58e-38	√	√	√	√	√																							5
GPN1	2	ENSG00000198522	rs11692692; rs7564625	2.48e-10								√										√	√									3
GPR137B	1	ENSG00000077585	rs1885018; rs6428947	3.57e-35				√										√														2
GPR39	2	ENSG00000183840	rs10188442; rs13420028	1.35e-06																			√									1
GRM7	3	ENSG00000196277	rs6771707; rs9865843	1.88e-06											√																	1
GSDME	7	ENSG00000105928	rs12979	3.64e-07	√										√											√						3
GTF2I	7	ENSG00000263001	rs34324971; rs36044436	2.41e-49	√	√	√	√	√	√	√	√	√	√	√	√	√	√			√	√	√	√	√		√	√	√	√		23
GUCY1A1	4	ENSG00000164116	rs11725969; rs11737895; rs13139571; rs13143871; rs2306557; rs3796592; rs56329057; rs6839022; rs72685791; rs7692387	2.07e-08			√								√			√														3
GUCY1B1	4	ENSG00000061918	rs2219538	6.85e-10			√											√					√									3
HAUS6	9	ENSG00000147874	rs4977492	2.95e-26	√	√	√		√				√	√	√	√		√														9
HDAC7	12	ENSG00000061273	rs11168244; rs11168245	0.000136243			√																									1
HDGFL3	15	ENSG00000166503	rs2034618	4.46e-22	√										√			√														3
HFE	6	ENSG00000010704	rs1799945; rs2032451; rs2794719; rs2858993	7.04e-10	√		√						√		√			√														5
HHIPL1	14	ENSG00000182218	rs10149871; rs17562391; rs7158073	5.3e-22	√							√		√	√	√		√														6
HIBADH	7	ENSG00000106049	rs12700814	3.88e-08			√							√																		2
HIVEP3	1	ENSG00000127124	rs12034218; rs1408945; rs1890083; rs783621	5.37e-16							√						√					√	√									4
HLA-DPA1	6	ENSG00000168384, ENSG00000231389, ENSG00000228163, ENSG00000229685, ENSG00000206291, ENSG00000235844, ENSG00000236177	rs2856830	9.72e-05			√						√																			2
HOMEZ	14	ENSG00000215271	rs12050260	1.93e-05			√											√														2
HOXA3	7	ENSG00000105997	rs6969780	1.66e-06			√								√																	2
HOXC4	12	ENSG00000198353	rs10747689; rs10876528; rs10876530; rs12319419; rs12422600; rs12426399; rs2071449; rs2071450; rs4759318; rs4759319; rs4759320; rs56270790; rs61921797; rs7308105; rs736825; rs754133; rs765634; rs894737; rs894738	4.97e-06										√																		1
HOXC6	12	ENSG00000197757	rs10876528; rs10876529; rs12319419; rs12426399; rs4759318; rs7308105; rs736825; rs754133; rs894736; rs894737; rs894738	5.41e-08										√																		1
HRCT1	9	ENSG00000196196	rs76452347	1.27e-32	√	√	√	√	√			√	√	√	√	√	√	√			√			√			√					15
HS6ST3	13	ENSG00000185352	rs7491529; rs7996639	4.41e-08	√		√								√			√														4
HSPA12A	10	ENSG00000165868	rs11592166	2.49e-16	√		√						√	√	√	√		√														7
HSPA4	5	ENSG00000170606	rs55747751	1.8e-15			√				√				√													√				4
HSPB7	1	ENSG00000173641	rs1048238	1.24e-61			√	√				√	√	√																		5
IFIT1	10	ENSG00000185745	rs303217	5.75e-06																			√									1
IGFBP3	7	ENSG00000146674	rs2854746	5.94e-09	√		√		√				√	√									√									6
IGFBP7	4	ENSG00000163453	rs1718845	1.14e-07			√														√			√	√							4
ING1	13	ENSG00000153487	rs3742182	4.17e-06							√																					1
INPP5A	10	ENSG00000068383	rs12412313; rs12770172	1.97e-10	√		√																							√		3
INPP5B	1	ENSG00000204084	rs871524	6.22e-08			√																									1
INSR	19	ENSG00000171105	rs10410204; rs12463278; rs12972004; rs66496113; rs67731056; rs7248104; rs934099	3.81e-16	√		√				√		√					√														5
INTS11	1	ENSG00000127054	rs1886773	1.15e-07			√						√	√	√			√				√	√									7
IP6K2	3	ENSG00000068745	rs76398786	4.34e-05			√							√																		2
ITGA1	5	ENSG00000213949	rs6867399; rs73754057	1.06e-07			√											√														2
ITGA9	3	ENSG00000144668	rs267517; rs267539; rs267540; rs539108	9.5e-20							√	√										√	√							√		5
ITGB5	3	ENSG00000082781	rs11928547; rs3772840; rs4141663; rs6438857	8.2e-47	√	√	√							√				√									√					6
ITSN1	21	ENSG00000205726	rs2834253	1.07e-13				√			√										√											3
JARID2	6	ENSG00000008083	rs2282823	2.98e-05																	√											1
JAZF1	7	ENSG00000153814	rs10274928; rs702814	1.3e-19	√		√	√						√	√	√	√	√														8
JCAD	10	ENSG00000165757	rs2505084; rs9337951	1.77e-25	√		√		√																							3
JPH2	20	ENSG00000149596	rs6017281; rs6031431; rs6031435	3.27e-15								√			√																	2
KANK2	19	ENSG00000197256	rs12976810	1.85e-20		√	√				√							√														4
KANK3	19	ENSG00000186994	rs2009733	7.17e-08			√															√	√									3
KANSL1	17	ENSG00000120071	rs4792830	8.86e-15	√		√				√		√	√	√	√		√		√			√									10
KCNIP3	2	ENSG00000115041	rs115528323	1.29e-06			√							√	√			√														4
KCNJ11	11	ENSG00000187486	rs5215; rs5219	6.76e-05	√								√																			2
KCNJ5	11	ENSG00000120457	rs66518071	1.13e-06				√				√																				2
KCNK3	2	ENSG00000171303	rs1275923; rs1275978; rs1275979; rs1275980; rs1275982; rs13394970; rs1731243; rs1731249; rs2586886	1.56e-06				√													√											2
KCNK5	6	ENSG00000164626	rs4714224	1.84e-07											√																	1
KDM2B	12	ENSG00000089094	rs10444491	2e-22			√	√	√				√	√	√			√														7
KDM5A	12	ENSG00000073614	rs11062385; rs4980877; rs78998485	7.34e-27	√		√				√			√	√																	5
KIAA0040	1	ENSG00000235750	rs3766694	2.35e-14	√		√				√				√	√		√														6
KIAA0355	19	ENSG00000166398	rs379862	5.86e-11	√								√	√																		3
KIF15	3	ENSG00000163808, ENSG00000280610	rs141979279; rs6792918	4.88e-09														√							√		√	√	√			5
KIF1B	1	ENSG00000054523	rs111869679	5.2e-05			√																									1
KIF26A	14	ENSG00000066735	rs34161718	2.72e-12							√																					1
KIF5B	10	ENSG00000170759	rs211359	5.2e-17				√	√		√			√	√																	5
KLB	4	ENSG00000134962	rs58015370	4.68e-25											√	√																2
KLF2	19	ENSG00000127528	rs3745318	4.02e-09							√																					1
KLF7	2	ENSG00000118263	rs1263671	9.18e-06									√																			1
KPNA4	3	ENSG00000186432	rs62272800	3.52e-06							√			√	√	√																4
LACTB	15	ENSG00000103642	rs2729835	1.14e-31	√	√	√	√	√		√	√	√	√	√	√		√			√					√			√	√	√	17
LAMC1	1	ENSG00000135862	rs41475048	8.61e-14			√				√			√				√				√	√									6
LCA5L	21	ENSG00000157578	rs2277788	4.28e-13	√				√		√		√	√	√			√														7
LCORL	4	ENSG00000178177	rs2610990; rs2707450; rs979532	1.48e-05																			√									1
LEF1	4	ENSG00000138795	rs7665304; rs7694643	8.57e-05									√																			1
LIG3	17	ENSG00000005156	rs3135967	1.54e-92	√	√	√	√	√		√	√	√	√	√	√	√	√		√	√	√	√	√	√	√	√	√	√	√	√	25
LIMA1	12	ENSG00000050405	rs4883481	6.38e-08							√		√																			2
LIMD1	3	ENSG00000144791	rs34877991	9.98e-22	√		√		√				√		√	√		√														7
LMAN2L	2	ENSG00000114988	rs56351161; rs56361249; rs6727384; rs67570263; rs68026712; rs72941253	2.38e-31	√	√	√	√	√		√	√	√	√	√	√		√			√		√					√	√		√	17
LMO1	11	ENSG00000166407	rs110419; rs4315061	1.77e-11										√																		1
LOXL1	15	ENSG00000129038	rs1078967	1.19e-13	√		√																			√						3
LRBA	4	ENSG00000198589	rs6823767	4.41e-10														√					√									2
LRCH1	13	ENSG00000136141	rs17355629; rs78838977; rs912434	1.74e-13	√		√		√		√			√	√			√														7
LRP1	12	ENSG00000123384	rs7968719	1.65e-12	√		√		√																							3
LRRC10B	11	ENSG00000204950	rs10897164; rs10897165; rs11230728; rs751984	1.12e-06			√																									1
LRRC69	8	ENSG00000214954	rs7009170	2.25e-13				√	√				√	√																		4
LSM1	8	ENSG00000175324	rs145151767	5.51e-06											√																	1
LSP1	11	ENSG00000130592	rs10734623; rs12418543; rs592373; rs612652; rs673791; rs7938342	5.48e-10														√														1
LTBP1	2	ENSG00000049323	rs1545552	8.4e-14									√																			1
LTBP2	14	ENSG00000119681	rs11159091	9.24e-11	√						√																					2
LUZP1	1	ENSG00000169641	rs150266910	0.000138922										√																		1
MAD1L1	7	ENSG00000002822	rs3996330; rs6959688; rs6963853	2.66e-11				√			√							√														3
MAP3K11	11	ENSG00000173327	rs1078457	3.66e-10	√		√				√		√		√			√														6
MAP4	3	ENSG00000047849	rs319690; rs35979968; rs6442094; rs6771917	1.99e-14							√		√																			2
MAPK1	22	ENSG00000100030	rs62235149	3.63e-10							√			√				√														3
MAPK4	18	ENSG00000141639	rs57091267; rs58693787; rs61148001; rs745821	2.56e-06				√																								1
MAPKAP1	9	ENSG00000119487	rs7852065	4.51e-05									√			√																2
MAPKAPK5	12	ENSG00000089022	rs10849979; rs4346023; rs7137386; rs7309970	1.05e-05										√																		1
MAPKBP1	15	ENSG00000137802	rs4923910	9.5e-10	√		√								√			√			√	√	√	√	√							9
MAPT	17	ENSG00000276155, ENSG00000186868, ENSG00000277956	rs3785880	1.49e-09	√				√				√																			3
MARK3	14	ENSG00000075413	rs17679259; rs8014182	7.6e-14									√																			1
MAST4	5	ENSG00000069020	rs1159201; rs4286632; rs71626484	2.85e-32			√				√			√				√														4
MBNL2	13	ENSG00000139793	rs55684003	1.26e-13														√														1
MCC	5	ENSG00000171444	rs2112453	3.35e-14	√						√																					2
MCF2L	13	ENSG00000126217	rs1317507; rs9549328	2.22e-07													√												√			2
MDM4	1	ENSG00000198625	rs10900595; rs2169137; rs4245739; rs4252684	1.79e-08							√							√														2
MECR	1	ENSG00000116353	rs1565716	5.62e-09	√		√	√	√			√	√	√		√																8
MEF2A	15	ENSG00000068305	rs2581468; rs34756251; rs4965529; rs78350132	4.21e-06														√														1
MEF2B	19	ENSG00000213999	rs58190593	2.04e-05										√																		1
MEI1	22	ENSG00000167077	rs55906059	2.32e-06											√																	1
MEIS1	2	ENSG00000143995	rs2300481	7.33e-07																	√			√		√						3
MERTK	2	ENSG00000153208	rs10207726; rs28377357	3e-05									√																			1
MET	7	ENSG00000105976	rs193686	1.66e-42	√	√	√											√			√		√			√		√	√	√		10
MFHAS1	8	ENSG00000147324	rs10102462; rs10103163	4.01e-06							√																					1
MGA	15	ENSG00000174197	rs4924570	0.000132426			√																									1
MICAL3	22	ENSG00000243156	rs5992134; rs5992929; rs8139817	7.78e-24							√		√					√											√			4
MKRN2	3	ENSG00000075975	rs9849171	1.62e-24	√	√	√	√	√			√		√	√	√							√	√	√							12
MLF1	3	ENSG00000178053	rs1435642; rs34234841; rs34976879; rs78151625	1.92e-17	√		√	√	√			√	√	√	√																	8
MLIP	6	ENSG00000146147	rs499594; rs631441; rs670463	6.87e-07	√		√									√																3
MLXIP	12	ENSG00000281178, ENSG00000175727	rs28498002; rs75596315	5.53e-08										√				√														2
MORC3	21	ENSG00000159256	rs62229372	6.61e-07			√	√																								2
MPHOSPH9	12	ENSG00000051825	rs1727311	1.01e-17	√		√	√	√				√	√		√		√														8
MPI	15	ENSG00000178802	rs1127796; rs1130741; rs11633472; rs11638130; rs12913293; rs6495127; rs67411922; rs7495739; rs7497201; rs8025447	3.39e-25	√		√				√	√	√		√	√		√	√	√	√		√	√	√	√	√	√	√			18
MPP6	7	ENSG00000105926	rs2529090	3.96e-19	√		√						√	√				√														5
MPPED2	11	ENSG00000066382	rs544625	6.16e-07														√														1
MRAS	3	ENSG00000158186	rs2306374; rs9864898	4.46e-66	√	√	√	√	√				√	√	√			√														9
MSH5	6	ENSG00000230293, ENSG00000227314, ENSG00000204410, ENSG00000235222	rs409558	4.18e-06							√																					1
MSRA	8	ENSG00000175806	rs111889058; rs11786677; rs11986122; rs11993089; rs12678797; rs12678800; rs13249929; rs13254175; rs13264586; rs13282106; rs1351876; rs1484639; rs1484640; rs17689674; rs17693945; rs2062331; rs2062332; rs2062333; rs35130171; rs4841282; rs4841317; rs6601414; rs6601415; rs6601427; rs6983332; rs6986885; rs6986911; rs6995837; rs6995859; rs7005363; rs7831557; rs7832708; rs7833387; rs7837316; rs7843924; …	1.92e-12			√							√	√			√								√				√		6
MTAP	9	ENSG00000099810	rs3900787; rs4615669	1.29e-72	√		√	√	√		√		√	√	√	√		√			√				√			√	√			14
MTF1	1	ENSG00000188786	rs12751325; rs9729719	2.13e-10					√				√																			2
MTHFR	1	ENSG00000177000	rs13306556; rs13306561; rs17037388; rs17037390; rs17367504; rs17375901; rs1801131; rs3753584; rs45439601; rs45553335; rs45603435; rs4846049	2.87e-46	√		√				√	√	√	√	√	√				√	√	√	√	√		√		√	√			16
MUC1	1	ENSG00000185499	rs4072037	0.000101717														√														1
MXD4	4	ENSG00000123933	rs9992013	3.3e-09			√											√														2
MXRA7	17	ENSG00000182534	rs35504735; rs7219390	4.07e-114	√	√	√	√	√		√	√	√	√	√	√	√	√	√				√	√	√		√	√		√	√	21
MYH11	16	ENSG00000276480, ENSG00000133392	rs3915499	2.43e-05				√																								1
MYO1E	15	ENSG00000157483	rs3191402	2.76e-05			√																									1
MYO6	6	ENSG00000196586	rs3798440; rs9350602	2.54e-12			√						√					√				√	√	√	√			√				8
MYO9B	19	ENSG00000099331	rs1077795; rs1379281; rs3745348; rs4808569; rs7246865; rs8101673	8.77e-12			√	√	√		√			√	√									√								7
MYRFL	12	ENSG00000166268	rs1152958	3.76e-05			√	√																								2
NAA25	12	ENSG00000111300	rs10774649; rs17696736; rs4767364	9.18e-06																	√		√	√				√				4
NADK	1	ENSG00000008130	rs139385870; rs2076328; rs7796	1.29e-10	√		√	√	√					√		√		√		√	√	√	√	√								12
NAV1	1	ENSG00000134369	rs10920250; rs12037669; rs527725; rs650720; rs882624	5.74e-10			√	√				√																				3
NBEAL1	2	ENSG00000144426	rs17408550	8.69e-06			√																									1
NCAM1	11	ENSG00000149294	rs10891499; rs1245102; rs7128707	5.89e-06			√							√																		2
NCR3LG1	11	ENSG00000188211	rs12146652	7.21e-28	√		√	√	√			√	√	√	√	√		√														10
NDUFA2	5	ENSG00000131495	rs778593	4.05e-14			√				√			√	√	√																5
NEDD4L	18	ENSG00000049759	rs7235890	3.83e-20	√		√					√																				3
NEK10	3	ENSG00000163491	rs640065	1.66e-14				√	√					√			√															4
NEK6	9	ENSG00000119408	rs7861040	1.25e-37									√					√														2
NFAT5	16	ENSG00000102908	rs33063	8.27e-05									√					√														2
NFU1	2	ENSG00000169599	rs13383272	5.53e-09								√	√	√		√	√															5
NGF	1	ENSG00000134259	rs11466111; rs145339349	1.31e-05			√																									1
NIPSNAP2	7	ENSG00000146729	rs35844144	2.33e-12								√	√		√			√			√											5
NME7	1	ENSG00000143156	rs2179490; rs4656180; rs7519279	2.53e-63	√	√	√		√	√	√	√	√	√	√	√	√	√	√									√	√			16
NMT1	17	ENSG00000136448	rs12951622; rs2301597; rs6503413; rs7213273	4.05e-41	√	√	√	√	√			√	√	√	√	√	√	√		√	√	√	√	√	√	√		√	√	√		22
NOTCH4	6	ENSG00000204301, ENSG00000234876, ENSG00000223355	rs3132956	7.98e-12			√		√				√	√	√	√		√														7
NPPA	1	ENSG00000175206	rs5068; rs61764044	9.06e-07				√																								1
NPR3	5	ENSG00000113389	rs1158715; rs1421811; rs2287661; rs3792765	7.33e-17				√										√														2
NRCAM	7	ENSG00000091129	rs12536606	2.28e-10																		√	√									2
NREP	5	ENSG00000134986	rs3797737; rs529279	1.06e-08							√																					1
NRG1	8	ENSG00000157168	rs11991469; rs28594215	7.49e-81							√		√		√	√	√															5
NRG4	15	ENSG00000169752	rs11634028; rs11636251	4.24e-08																	√	√	√	√	√	√	√	√				8
NSD3	8	ENSG00000147548	rs11785041; rs1906672	6.92e-09														√														1
NT5C2	10	ENSG00000076685	rs10430665; rs1060240; rs10786736; rs10883832; rs10883835; rs11191551; rs11191555; rs11191557; rs11191558; rs11191559; rs11191560; rs11191568; rs11191574; rs11191575; rs11191580; rs11191582; rs11191587; rs11191593; rs12217501; rs12219304; rs12220375; rs12220743; rs12412038; rs12413046; rs12416331; rs17094683; rs201946787; rs3215816; rs34747231; rs732998; rs74233809; rs77420391; rs79082900; rs7923…	6.42e-11			√				√													√		√						4
NUCB2	11	ENSG00000070081	rs214071; rs757081	4.81e-11							√	√	√		√	√	√	√				√	√									9
NUDC	1	ENSG00000090273	rs182050989	2.76e-07	√																			√				√				3
NUP160	11	ENSG00000030066	rs79145982	2.43e-05							√																					1
NUP93	16	ENSG00000102900	rs12919839	5.45e-11	√																			√	√					√		4
NUS1	6	ENSG00000153989	rs2498586	2.49e-06			√		√					√									√									4
ODF2L	1	ENSG00000122417	rs385437	4.24e-16											√			√														2
OLA1	2	ENSG00000138430	rs11694601	3.68e-09										√										√			√					3
OMD	9	ENSG00000127083	rs2761679	1.86e-09										√																		1
OPRL1	20	ENSG00000125510	rs8126001	1.82e-32	√	√	√	√	√		√	√	√	√	√	√		√				√	√									14
OR51E1	11	ENSG00000180785	rs17224476	1.71e-11					√				√	√	√	√		√														6
PALLD	4	ENSG00000129116	rs13129779; rs62334289; rs869396; rs869397; rs869398; rs999958	1.26e-06														√														1
PAQR5	15	ENSG00000137819	rs117539635; rs7173953; rs72756346	5.23e-32	√		√	√	√			√	√		√	√		√														9
PBRM1	3	ENSG00000163939	rs10433615	6.71e-57			√						√																			2
PBX3	9	ENSG00000167081	rs13288002	4.65e-10	√		√	√	√						√			√														6
PCNX1	14	ENSG00000100731	rs8003103	6.95e-68	√	√	√	√			√	√	√	√	√	√		√				√	√	√	√	√	√	√				18
PDE11A	2	ENSG00000128655	rs1837164	2.15e-05	√									√																		2
PDE1A	2	ENSG00000115252	rs115966519; rs11689230; rs12468743; rs12693306; rs12693307; rs13397213; rs13418736; rs1370669; rs1430161; rs1560371; rs1560372; rs1897104; rs2887202; rs4018730; rs4091077; rs6740889; rs78411735; rs934264	9.51e-09									√		√						√			√		√		√	√			7
PDE3A	12	ENSG00000172572	rs4762755; rs7488780	1.79e-07											√																	1
PDE5A	4	ENSG00000138735	rs66887589	4.71e-05										√																		1
PDE8A	15	ENSG00000073417	rs2290273	1.7e-06										√																		1
PDGFC	4	ENSG00000145431	rs10517653; rs7672622	2.07e-06											√																	1
PDLIM5	4	ENSG00000163110	rs12511169	8.91e-06	√										√			√			√											4
PDP2	16	ENSG00000172840	rs45474499	0.000113502																			√									1
PEPD	19	ENSG00000124299	rs33842; rs7256564	3.04e-09					√					√	√										√	√						5
PGPEP1	19	ENSG00000130517	rs12459965; rs66978877	1.29e-06								√		√																		2
PHACTR1	6	ENSG00000282833, ENSG00000112137	rs9349379	7.98e-42	√	√	√	√																								4
PHACTR4	1	ENSG00000204138	rs143167197; rs61748637	2.11e-34					√				√	√	√	√		√											√	√		8
PHF13	1	ENSG00000116273	rs14057; rs9661802	1.26e-07							√																					1
PHIP	6	ENSG00000146247	rs10943605; rs1984195; rs2050663; rs6454092	6.84e-13	√		√		√		√		√	√	√	√		√														9
PIAS1	15	ENSG00000033800	rs62004794	4.12e-11							√					√																2
PIGL	17	ENSG00000108474	rs35565381; rs9893005	6.74e-17	√		√	√	√		√	√	√	√	√	√		√								√						12
PIP5K1B	9	ENSG00000107242	rs7042283	5.68e-13	√		√																									2
PKD2L1	10	ENSG00000107593	rs603424	1.54e-06																					√							1
PKP4	2	ENSG00000144283	rs72936986	1.55e-07							√																					1
PLCE1	10	ENSG00000138193	rs11187838; rs57866767; rs7080472	7.19e-07			√											√				√										3
PLEC	8	ENSG00000178209	rs73715570	2.19e-18			√				√	√	√		√	√		√					√									8
PLEKHA1	10	ENSG00000107679	rs4752693	3.26e-25	√								√		√	√		√														5
PLEKHA7	11	ENSG00000166689	rs11024074; rs12418111; rs16933675; rs177546; rs177551; rs381815; rs413858; rs414992; rs416258; rs422272; rs428840; rs448671; rs61882038; rs7926335	1.76e-12					√				√																			2
PLEKHH1	14	ENSG00000054690	rs731681	2.34e-23	√	√	√	√	√				√	√	√	√		√				√	√									12
PLPP3	1	ENSG00000162407	rs2404715; rs55869368; rs72664332	2.84e-08							√												√	√								3
PLXNB2	22	ENSG00000196576	rs28578714	1.67e-11									√	√				√														3
PNKD	2	ENSG00000127838	rs1870123; rs2382818	5.27e-26				√			√	√	√		√	√					√			√				√	√			10
POC1B	12	ENSG00000139323	rs75615848	1.01e-05				√								√		√														3
POC5	5	ENSG00000152359	rs2307111	3.54e-11									√	√	√							√										4
POLN	4	ENSG00000130997	rs55829085	1.77e-05														√														1
POLR1A	2	ENSG00000068654	rs72847885	1.48e-06			√		√					√	√	√																5
POLR2L	11	ENSG00000177700	rs35702851	2.57e-12							√			√	√	√		√														5
POM121C	7	ENSG00000272391	rs6963105	5.02e-22	√		√	√			√	√	√	√	√	√	√	√												√		12
PPARD	6	ENSG00000112033	rs2395622	9.15e-05									√																			1
PPCDC	15	ENSG00000138621	rs1108059	7.15e-05									√																			1
PPM1E	17	ENSG00000175175	rs34430710	1.31e-12						√		√																				2
PPP1R1C	2	ENSG00000150722	rs11694699; rs12474446	2.71e-10										√	√			√				√	√									5
PPP2R2D	10	ENSG00000175470	rs7096563; rs7894027; rs7912283	1.37e-38	√	√	√		√		√		√	√	√	√		√														10
PPP3CC	8	ENSG00000120910	rs73227871	1.25e-05																					√							1
PPP6C	9	ENSG00000119414	rs139703184; rs16927927	2.96e-05			√	√																								2
PRDM11	11	ENSG00000019485	rs10838433; rs11442819; rs4755947	5.77e-11			√							√																		2
PRDM16	1	ENSG00000142611	rs2493288; rs2493292; rs2493296	1.67e-06																										√		1
PRDM6	5	ENSG00000061455	rs13359291; rs1422279; rs1644318; rs555625; rs6890251	5.3e-08			√						√					√														3
PRELID1	5	ENSG00000169230	rs28362590	2.59e-23			√	√		√	√		√		√		√	√														8
PREX1	20	ENSG00000124126	rs6019378; rs6095241; rs80346118	1.27e-09	√						√			√																		3
PREX2	8	ENSG00000046889	rs13253358	0.000111778										√																		1
PRKD3	2	ENSG00000115825	rs13420463; rs72792829	1.19e-14	√		√						√					√														4
PROCR	20	ENSG00000101000	rs867186	4.37e-12			√							√	√			√														4
PROM1	4	ENSG00000007062	rs11730129	9.48e-97	√	√	√	√	√																							5
PRPH2	6	ENSG00000112619	rs649472	5.12e-10				√	√			√	√	√	√	√				√		√	√	√								11
PRRC2A	6	ENSG00000225164, ENSG00000231370, ENSG00000226618, ENSG00000204469, ENSG00000231825, ENSG00000225748, ENSG00000206427	rs2844465; rs7889	4.08e-10							√			√																		2
PRXL2A	10	ENSG00000122378	rs7096715	2.13e-11							√	√																				2
PSMD11	17	ENSG00000108671	rs4523973	2.67e-06			√																									1
PSMD5	9	ENSG00000095261	rs10760117	4.62e-129			√	√	√	√	√	√	√	√		√	√				√											11
PSMG2	18	ENSG00000128789	rs963920	3.92e-19	√		√	√					√	√	√	√		√														8
PTCD2	5	ENSG00000049883	rs62364788	3.5e-05									√																			1
PTK2	8	ENSG00000169398	rs10087782; rs13256088	1.36e-13														√	√	√	√	√	√	√				√	√			9
PTPMT1	11	ENSG00000110536, ENSG00000285206	rs11537751	1.43e-05		√							√		√																	3
PXMP4	20	ENSG00000101417	rs13042148	6.18e-07											√	√		√														3
QSOX1	1	ENSG00000116260	rs10913934; rs3767199	4.18e-46	√		√				√		√								√	√	√					√			√	9
RABGAP1	9	ENSG00000011454	rs10760260; rs10818775; rs6478585; rs700082; rs7854147	1.35e-07	√			√			√		√	√				√			√	√	√	√								10
RAD52	12	ENSG00000002016	rs10849594; rs11571376; rs12822733	5.49e-49	√	√	√	√	√		√	√	√	√	√	√	√	√		√	√	√	√	√	√		√	√	√			22
RAF1	3	ENSG00000132155	rs3729931	1.39e-05									√	√																		2
RALGPS1	9	ENSG00000136828	rs4837127	2.11e-11			√					√		√	√	√		√														6
RAPSN	11	ENSG00000165917	rs7103648	2.27e-05														√														1
RARRES1	3	ENSG00000118849	rs9849301	1.77e-07													√					√	√	√	√		√					6
RASIP1	19	ENSG00000105538	rs439523; rs479486	2.29e-06	√																											1
RDH10	8	ENSG00000121039	rs7837090	6.67e-08									√																			1
REEP3	10	ENSG00000165476	rs6479908; rs7090758	2.67e-09									√			√					√			√								4
RERE	1	ENSG00000142599	rs159960; rs2252865; rs301819; rs302714	4.19e-47					√		√		√	√	√	√		√		√	√			√		√		√	√			13
REXO1	19	ENSG00000079313	rs749109	1.26e-05								√																				1
RGS17	6	ENSG00000091844	rs9479509	3.04e-13									√		√	√						√	√									5
RGS3	9	ENSG00000138835	rs111296842	1.33e-32			√				√		√																			3
RGS6	14	ENSG00000182732	rs1009017; rs11623535; rs2238280	7.33e-10							√							√														2
RGS7BP	5	ENSG00000186479	rs16892892	1.73e-06					√									√														2
RHOC	1	ENSG00000155366	rs2279500	7.24e-06							√							√														2
RIN3	14	ENSG00000100599	rs11160085	0.000138049			√																									1
RNASEH2B	13	ENSG00000136104	rs9526707	2.22e-27			√	√				√	√	√	√	√	√	√		√	√			√	√	√	√		√			16
RNASEH2C	11	ENSG00000172922	rs2236683	1.52e-08			√						√	√	√			√					√					√				7
RNF130	5	ENSG00000113269	rs12153395	1.68e-35	√	√	√	√	√			√	√	√	√	√																10
RNF207	1	ENSG00000158286	rs709209	6.55e-06									√																			1
RP1L1	8	ENSG00000183638	rs11778453; rs11787278; rs13259086; rs28459259; rs28722737; rs4841401; rs7386213; rs7821092; rs9969466	7.1e-07									√		√			√														3
RPP25	15	ENSG00000178718	rs34063670	7.49e-129	√	√	√	√	√				√	√	√	√		√														10
RRP15	1	ENSG00000067533	rs17047574	2.44e-08				√	√				√	√						√	√			√	√			√	√	√		11
RRP1B	21	ENSG00000160208	rs9306160	7.8e-09							√		√	√									√									4
RSRC1	3	ENSG00000174891	rs12636560; rs12696067; rs56053780; rs6799272; rs827102	1.04e-14			√				√		√	√	√	√		√				√	√			√			√		√	12
RTEL1	20	ENSG00000258366	rs6062302	3.38e-36	√	√	√						√	√	√									√								7
RYK	3	ENSG00000163785	rs4077158; rs55688777; rs7431604; rs9880098	1.23e-25	√		√						√		√	√		√														6
S1PR2	19	ENSG00000267534	rs10409243; rs2116941; rs2116942	1.2e-09	√		√					√				√	√															5
SBF2	11	ENSG00000133812	rs10840378; rs11607447; rs117518788; rs1470260; rs4430500; rs4909923; rs61877263; rs78514621	5.9e-12	√								√		√																	3
SCAI	9	ENSG00000173611	rs11458422; rs142378207; rs72765283; rs72765298	3.04e-43	√		√							√																		3
SCAMP2	15	ENSG00000140497	rs11072511; rs11630918; rs12900662; rs12902515; rs12902690; rs12906946; rs3765066; rs4643278; rs4886608; rs4886613; rs6495124; rs6938; rs6939; rs7180432; rs936230	3.12e-36			√				√		√	√	√			√				√	√									8
SCN10A	3	ENSG00000185313	rs6801957	5.29e-06					√																							1
SDCCAG8	1	ENSG00000276111, ENSG00000054282	rs10158537; rs10557582; rs10803131; rs10803132; rs10926978; rs10926979; rs10926985; rs10926987; rs10926988; rs10926989; rs10926991; rs10926994; rs11809042; rs12061451; rs12065580; rs12074660; rs12079656; rs12084733; rs12085949; rs12091558; rs12740033; rs12741781; rs12755452; rs12758920; rs12759571; rs150419043; rs2275154; rs2275155; rs2484640; rs2992632; rs34967691; rs35702682; rs3897821; rs39430…	1.66e-55	√	√	√	√	√		√		√	√	√	√		√			√		√	√	√	√			√	√		18
SEMA3C	7	ENSG00000075223	rs3807101	8.28e-05							√																					1
SEMA4A	1	ENSG00000196189	rs76719272	2.92e-11			√		√		√		√	√	√			√					√									8
SENP2	3	ENSG00000163904	rs12374077; rs4686683; rs4687477	1.51e-08	√		√						√		√	√							√									6
SENP3	17	ENSG00000161956	rs4968212	1.44e-05																				√								1
SENP7	3	ENSG00000138468	rs56290975	1.58e-30	√		√	√	√		√	√	√	√	√	√		√				√						√				13
SEPTIN9	17	ENSG00000184640	rs1436138; rs57927100	5.36e-07										√																		1
SF3A3	1	ENSG00000183431	rs12569027	8.58e-33	√		√	√	√		√	√	√		√	√		√														10
SGCD	5	ENSG00000170624	rs256837; rs280471	1.64e-21	√	√	√	√	√			√	√																			7
SGIP1	1	ENSG00000118473	rs12136922; rs20354; rs6662330; rs7547570	1.48e-32	√		√	√	√		√		√	√	√	√		√												√		11
SH3TC2	5	ENSG00000169247	rs1036190; rs9687065	3.32e-12	√			√	√				√		√	√		√														7
SHROOM3	4	ENSG00000138771	rs55940751; rs7675258	6.07e-08													√						√									2
SIK2	11	ENSG00000170145	rs12362593	9.25e-14							√																					1
SIPA1	11	ENSG00000213445	rs2075660; rs2306363; rs3782086	2.94e-17					√		√		√	√	√			√				√	√									8
SKAP1	17	ENSG00000141293	rs2325885	3.21e-05							√							√						√								3
SKI	1	ENSG00000157933	rs260508	1.53e-05																			√									1
SLC12A9	7	ENSG00000146828	rs7801190	5.06e-07			√						√		√			√														4
SLC15A2	3	ENSG00000163406	rs2141615; rs9842387	9.41e-45	√	√	√	√	√					√	√			√				√	√	√		√	√	√				14
SLC17A1	6	ENSG00000124568	rs3799354	1.78e-24								√					√															2
SLC17A3	6	ENSG00000124564	rs12664474; rs56027330; rs62394289	2.56e-12						√		√					√															3
SLC20A2	8	ENSG00000168575	rs10958717; rs2978456	1.4e-32	√		√				√	√	√		√	√		√														8
SLC22A3	6	ENSG00000146477	rs555754	2.18e-12					√				√		√	√	√	√			√			√	√			√	√			11
SLC22A5	5	ENSG00000197375	rs10060615	1.44e-29			√				√		√		√	√		√														6
SLC24A3	20	ENSG00000185052	rs1109605; rs11696394; rs3790227; rs3790228; rs6035355; rs6081613	2.07e-22	√		√																									2
SLC25A26	3	ENSG00000144741	rs7630745	3.68e-09				√	√																							2
SLC25A37	8	ENSG00000147454	rs2280861; rs35410017; rs62503324	4.76e-32	√		√					√			√			√														5
SLC26A7	8	ENSG00000147606	rs10956797	0.000253455														√														1
SLC2A4	17	ENSG00000181856	rs5417; rs5418	3.52e-11										√	√						√			√								4
SLC35F1	6	ENSG00000196376	rs1630266	1.42e-05			√																									1
SLC35F3	1	ENSG00000183780	rs12759054	1.67e-17									√																			1
SLC45A4	8	ENSG00000022567	rs6987335	3.73e-12									√		√			√														3
SLC4A1AP	2	ENSG00000163798	rs9678851	1.33e-16	√		√				√		√	√	√	√									√							8
SLC4A7	3	ENSG00000033867	rs11708710; rs11709954; rs11716531; rs11717669; rs11718991; rs11719386; rs13063291; rs13075550; rs13078172; rs13078798; rs13081368; rs13089870; rs13096477; rs13100751; rs148478197; rs17019721; rs17682229; rs17682751; rs2131205; rs2172297; rs2172298; rs2370995; rs2371065; rs2840088; rs34098124; rs34209332; rs34307140; rs34316374; rs34329926; rs34422761; rs34423734; rs34427037; rs34671636; rs347720…	1.58e-08	√				√				√				√															4
SLC6A6	3	ENSG00000131389	rs6442457	3e-06							√												√									2
SLC7A1	13	ENSG00000139514	rs7338758; rs9508495	1.95e-07								√																				1
SLC8A1	2	ENSG00000183023	rs12611608	0.000134828										√																		1
SMAD3	15	ENSG00000166949	rs11638064; rs2289261	4.34e-15									√																			1
SMCR8	17	ENSG00000176994	rs12949119; rs7221807	6.19e-16							√			√																		2
SMOC1	14	ENSG00000198732	rs227426	1.35e-55	√	√	√						√					√														5
SMOC2	6	ENSG00000112562	rs4342401	4.9e-08			√													√	√	√	√	√		√						7
SND1	7	ENSG00000197157	rs13246286; rs6953231	5.42e-42	√	√	√	√	√				√	√	√	√		√	√		√	√		√		√			√	√		17
SNX19	11	ENSG00000120451	rs11222386	3.57e-144	√	√	√	√	√	√	√	√	√		√	√	√	√	√		√	√	√	√		√	√		√	√	√	23
SORBS1	10	ENSG00000095637	rs12221125	2.61e-05			√																									1
SORBS3	8	ENSG00000120896	rs1047030	1.13e-07	√		√	√				√		√	√	√	√	√			√											10
SOX6	11	ENSG00000110693	rs10430890; rs10430891; rs10766309; rs10832571; rs10832573; rs10832582; rs10832585; rs10832586; rs11023906; rs11023907; rs11023908; rs11023909; rs11023910; rs11023912; rs1156725; rs11822790; rs12798653; rs12798854; rs12798980; rs12799126; rs12800659; rs12801635; rs1401454; rs1437633; rs1519125; rs16932862; rs16932899; rs2014408; rs2218001; rs35326692; rs36074970; rs4757391; rs7101502; rs7118275; …	2.77e-26											√		√															2
SOX7	8	ENSG00000171056	rs10100209; rs10100333; rs4841434; rs6601512; rs6991641; rs6995692; rs7005905; rs7018288; rs7836366	1.05e-08									√	√	√		√					√		√								6
SPECC1	17	ENSG00000128487	rs7218708	7.45e-08			√				√			√	√	√		√						√								7
SPON1	11	ENSG00000262655	rs7479680	2.86e-11			√	√	√													√	√									5
SPTBN4	19	ENSG00000160460	rs12982298; rs8102344	3.45e-05																				√								1
SSPO	7	ENSG00000197558	rs73727605	5.43e-08	√			√			√				√																	4
ST5	11	ENSG00000166444	rs10743086	6.06e-05									√			√		√														3
ST7L	1	ENSG00000007341	rs10857961; rs10857964; rs11102496; rs11458151; rs12029985; rs12045227; rs12118370; rs12125361; rs12137269; rs12140506; rs12143068; rs12401734; rs12406906; rs34412446; rs35147679; rs35857935; rs36107520; rs3790612; rs56135413; rs60900293; rs61818800; rs6537740; rs6537741; rs6537742; rs6537745; rs6658555; rs6671645; rs6673930; rs7552692	1.31e-20	√	√	√	√	√		√	√	√	√	√	√		√			√	√		√				√				16
STAM2	2	ENSG00000115145	rs4664080	6.66e-11										√	√			√														3
STAMBPL1	10	ENSG00000138134	rs6421389	1.16e-05											√	√																2
STARD13	13	ENSG00000133121	rs1998727	2.07e-07			√							√	√																	3
STARD6	18	ENSG00000174448	rs1657880; rs34163044	3.2e-11											√			√						√	√			√		√		6
STN1	10	ENSG00000107960	rs11191847; rs4387287; rs911547; rs9419958	2.66e-14				√	√		√			√	√			√														6
SUFU	10	ENSG00000107882	rs17114641	0.00029531			√																									1
SUGCT	7	ENSG00000175600	rs12538229; rs17171703; rs17171710; rs76206723; rs77024938	1.55e-21	√		√																									2
SWAP70	11	ENSG00000133789	rs2649044; rs360153; rs360158; rs4910498	7.88e-15	√		√																									2
SYNPO2L	10	ENSG00000166317	rs12247028; rs34163229	1.65e-07				√						√																		2
SZT2	1	ENSG00000198198	rs6954; rs839755	2.61e-09							√		√					√				√	√									5
TAFA2	12	ENSG00000198673	rs17713040	3.9e-08	√															√												2
TASOR	3	ENSG00000163946	rs9845655	2.34e-14	√	√	√				√		√		√			√														7
TBX2	17	ENSG00000121068	rs2240736; rs8068318	3.26e-12			√		√				√	√	√	√		√					√	√								9
TCEA2	20	ENSG00000171703	rs35213536; rs6090040	8.74e-19	√		√	√	√			√	√		√			√				√	√	√								11
TCF7L1	2	ENSG00000152284	rs11689667; rs2366264; rs62162674	5.91e-29	√		√																									2
TCF7L2	10	ENSG00000148737	rs10885409; rs34872471; rs4575195; rs7903146	3.58e-16	√																											1
TEX14	17	ENSG00000121101	rs2611774	6.64e-27	√	√	√	√	√			√	√	√	√	√		√			√		√	√		√	√	√	√	√	√	20
THSD4	15	ENSG00000187720	rs11631778; rs11853359; rs28529655	4.02e-12	√								√					√														3
TM6SF1	15	ENSG00000136404	rs2034618	3.8e-09	√																											1
TMBIM1	2	ENSG00000135926	rs2382818	5.34e-35	√		√	√	√				√	√	√	√		√														9
TMBIM6	12	ENSG00000139644	rs6580721	1.67e-07														√														1
TMEM107	17	ENSG00000179029	rs8069739	9.71e-10														√														1
TMEM116	12	ENSG00000198270	rs2339907; rs3752630; rs4767284; rs7300252	1.06e-21	√	√	√	√	√		√	√	√	√	√	√	√	√							√							14
TMEM170A	16	ENSG00000166822	rs2161684; rs34996006	9.43e-12								√	√	√				√														4
TMEM87B	2	ENSG00000153214	rs7581849	4.79e-12			√		√		√		√	√		√		√														7
TMX2	11	ENSG00000213593	rs11607056	1.36e-08							√							√														2
TNFRSF17	16	ENSG00000048462	rs1126889	1.72e-06									√					√				√							√			4
TNFSF12	17	ENSG00000239697	rs9899183	1.1e-27							√					√		√				√					√			√		6
TNKS	8	ENSG00000173273	rs4383974	5.98e-07														√														1
TNNT3	11	ENSG00000130595	rs3781956; rs540710; rs542362; rs643753; rs735955; rs909116	4.24e-14	√			√	√		√		√	√	√																	7
TNS2	12	ENSG00000111077	rs12369033; rs73099903; rs7315980	2.74e-36	√		√	√	√		√		√	√	√	√		√	√	√	√	√	√	√	√	√	√	√	√	√	√	23
TNS3	7	ENSG00000136205	rs12668436	5.66e-18	√	√	√																									3
TOP3A	17	ENSG00000177302	rs4925159	1.48e-24	√	√	√	√	√		√		√	√	√	√		√						√				√		√		14
TP53	17	ENSG00000141510	rs78378222	8.69e-10											√																	1
TPRA1	3	ENSG00000163870	rs62264113	1.53e-49	√	√	√	√	√		√		√	√	√	√		√				√	√	√				√				15
TRAF1	9	ENSG00000056558	rs2241003	1.08e-21	√	√	√		√		√			√			√	√	√		√	√	√	√	√	√	√	√	√	√	√	20
TRANK1	3	ENSG00000168016	rs4678915	6.3e-07							√																					1
TRIM38	6	ENSG00000112343	rs1130000; rs72832602; rs7752351; rs7766267	5.06e-31							√		√		√																	3
TRIOBP	22	ENSG00000100106	rs4396807; rs5750482	1.06e-65	√	√	√	√	√		√	√	√	√	√	√		√	√		√			√	√	√	√	√	√	√	√	22
TRIP12	2	ENSG00000153827	rs1044822	2.43e-15	√		√							√																		3
TRIP6	7	ENSG00000087077	rs12705090	3.55e-11	√		√	√						√	√			√														6
TRPM7	15	ENSG00000092439	rs2899463	5.21e-09										√																		1
TSNARE1	8	ENSG00000171045	rs12675715; rs4129585	5.65e-06											√			√														2
TSPAN14	10	ENSG00000108219	rs10887914	1.07e-11							√		√									√	√									4
TTC28	22	ENSG00000100154	rs9608690	9.13e-05											√																	1
UBAP1	9	ENSG00000165006	rs4553000	1.18e-06										√																		1
UBASH3B	11	ENSG00000154127	rs1106243; rs4427576	5.39e-07									√																			1
UBE2D3	4	ENSG00000109332	rs223361	1.61e-08				√					√	√																		3
UBE2E3	2	ENSG00000170035	rs10167839	6.03e-25	√						√					√		√					√									5
UBE2I	16	ENSG00000103275	rs11248866; rs2281226	2.18e-13			√				√	√		√																		4
UBN1	16	ENSG00000118900	rs12446456	2.88e-12	√		√		√			√			√			√														6
ULK3	15	ENSG00000140474	rs12898397; rs2290573; rs2290574; rs4886615; rs9210; rs936228; rs936229	1.51e-47	√		√	√	√		√	√	√	√	√	√	√	√														12
ULK4	3	ENSG00000168038	rs1016669; rs10212536; rs1052501; rs10662179; rs10707754; rs10716860; rs10865914; rs111749243; rs111877184; rs1125203; rs112868731; rs113449797; rs114714860; rs114960066; rs11705749; rs11711210; rs11717170; rs11917248; rs11928580; rs12107296; rs12107693; rs12185908; rs12186076; rs12330363; rs13076952; rs13087719; rs13088394; rs13321282; rs138239252; rs138421212; rs139635297; rs141948713; rs142020…	2.32e-92	√	√	√		√		√	√	√	√	√	√	√	√	√	√	√	√	√	√	√	√	√	√	√	√	√	25
UMODL1	21	ENSG00000177398	rs1571737	1.38e-44									√																			1
UNC13D	17	ENSG00000092929	rs3744009; rs3744010	2.38e-23							√																					1
UPF3A	13	ENSG00000169062	rs7320104	2.78e-48	√	√	√	√	√		√	√	√	√	√	√	√	√			√								√			15
UST	6	ENSG00000111962	rs13211840	9.21e-06									√																			1
VCL	10	ENSG00000035403	rs10824058; rs1908339; rs55947600; rs6480716	1.15e-07	√		√				√		√		√									√	√			√				8
VPS53	17	ENSG00000141252	rs71355297	8.82e-73	√	√	√	√	√		√		√		√	√		√					√									11
VSIG2	11	ENSG00000019102	rs11604175	2.83e-10									√		√	√									√							4
VTN	17	ENSG00000109072	rs704	6.59e-05																	√											1
WARS	14	ENSG00000140105	rs17554326	6.72e-55							√			√		√	√					√	√									6
WASF2	1	ENSG00000158195	rs2504776	0.000221473							√																					1
WBP1L	10	ENSG00000166272	rs12571643; rs284844; rs4147157; rs999867	1.97e-17			√						√		√			√														4
WDPCP	2	ENSG00000143951	rs112028067	8.42e-11		√	√						√		√			√														5
WDR1	4	ENSG00000071127	rs3796822; rs3822239	8.54e-07					√					√				√														3
WDR66	12	ENSG00000158023	rs1169078	4.31e-15	√	√	√	√	√						√			√				√	√									9
WDR72	15	ENSG00000166415	rs17730281	5.71e-10	√			√																								2
WDR90	16	ENSG00000161996	rs9932866	1.63e-12	√		√						√		√	√	√	√				√										8
WIPF1	2	ENSG00000115935	rs13024657; rs72914576	1.26e-17	√		√	√	√				√	√	√	√										√						9
WNT2B	1	ENSG00000134245	rs11102484; rs12136566; rs12401734; rs1759695; rs351361; rs351364; rs351365; rs35147679; rs3790605; rs3790606; rs3828074; rs6668533	3.57e-20	√		√						√		√			√				√	√	√	√							9
WT1	11	ENSG00000184937	rs5030179	6.26e-05					√																							1
WWP2	16	ENSG00000198373	rs62053262; rs77870048	3.75e-20	√																											1
XKR6	8	ENSG00000171044	rs60240827; rs60724652	0.000105638									√																			1
YAP1	11	ENSG00000137693	rs12807220	6.29e-10														√														1
YEATS2	3	ENSG00000163872	rs262986; rs263017	1.58e-09									√					√					√									3
YES1	18	ENSG00000176105	rs12955644; rs34413141; rs6506537; rs66563455; rs8084192; rs9961091	3.05e-09			√						√					√			√			√			√		√			7
YOD1	1	ENSG00000180667	rs2629665	0.000130692										√																		1
ZBTB38	3	ENSG00000177311	rs55715288	0.000104679	√																											1
ZBTB7A	19	ENSG00000178951	rs56356382	5.19e-09							√																					1
ZC2HC1C	14	ENSG00000119703	rs11546525	4.37e-07																				√								1
ZCCHC2	18	ENSG00000141664	rs12172847	6.38e-05									√										√									2
ZDHHC18	1	ENSG00000204160	rs71636784; rs75460349	4.32e-37							√		√					√														3
ZFAND2A	7	ENSG00000178381	rs73033340	2.44e-09			√						√	√	√																	4
ZFAT	8	ENSG00000066827	rs12680655; rs1372662; rs4909314; rs7012866; rs7827545; rs894344; rs894348	4.08e-10			√							√	√	√																4
ZFHX4	8	ENSG00000091656	rs6985531	1.87e-05									√																			1
ZFP91	11	ENSG00000186660	rs7102852	7.07e-07				√			√			√																		3
ZFPM1	16	ENSG00000179588	rs35613341	1.95e-06	√												√															2
ZFPM2	8	ENSG00000169946	rs17210179	7.36e-06	√		√	√							√																	4
ZKSCAN1	7	ENSG00000106261	rs1015538	6.74e-22			√							√	√	√		√			√					√						7
ZNF268	12	ENSG00000090612	rs12828318	6.5e-08									√																			1
ZNF318	6	ENSG00000171467	rs10948071; rs1563788; rs2125737; rs2125738; rs2279087; rs2469; rs2611336; rs2841642; rs4398731; rs4714677; rs6930689; rs7692; rs9296413; rs9369407; rs9369408; rs9381237; rs9394948; rs9394949	1.43e-10								√																				1
ZNF438	10	ENSG00000183621	rs3006576	5.78e-05	√																											1
ZNF462	9	ENSG00000148143	rs7020564	1.67e-26									√																			1
ZNF516	18	ENSG00000101493	rs1047922	3.6e-05														√														1
ZNF618	9	ENSG00000157657	rs10448275; rs10982007; rs13290326	5.35e-15																		√	√									2
ZNF638	2	ENSG00000075292	rs3771371; rs4852780; rs7578166; rs7605066	4.15e-21	√	√	√						√	√	√			√														7
ZNF652	17	ENSG00000198740	rs12940887; rs9889262	4.25e-10	√		√						√	√	√																	5
ZNF827	4	ENSG00000151612	rs13128814; rs4835266; rs7666150	1.28e-21	√		√									√																3
ZSCAN2	15	ENSG00000176371	rs7180952	9.47e-05			√																									1
