# Supplementary material for: Protein–protein interaction network-based integration of GWAS and functional data for blood pressure regulation analysis
Source: Hum Genomics. 2024 Feb 8;18:15. doi: 10.1186/s40246-023-00565-6 (PMC11465932; doi:10.1186/s40246-023-00565-6)
Supplement: Supplementary file 4 — Additional file 4. The BP-proteins in the GWAS-RbSP PPI network and their attributes. [file 40246_2023_565_MOESM4_ESM.xlsx]

## Sheet: Additional file 4
Additional file 4: The BP-proteins in the GWAS-RbSP PPI network and their attributes
Notes:	[1] The PPI network reconstructions were made based on PICKLE 2.4
	[2] In the Node-Type column, GNs that are not connected to the largest human PPI network component are shown with *; GNs that are more than third neighbours of BNs are shown with **
	[3] BP-enriched GAD phenotypes containing at least one of the five BP GAD terms are shown in bold
UniProt ID	Entry_name	Protein_name	Gene Symbol	Node_Type	Self Loops	Degree in PICKLE	Degree in GWAS-deduced "BN" PPI network	Degree in GWAS-RbSP PPI network	Degree & L-hindex in GWAS-RbSP	Neighboorhood Connectivity & ClusterRank in GWAS-RbSP	Betweenness Centrality & Collective Influence in GWAS-RbSP PPI network	[1-100] Scaled IVI in the GWAS-RbSP BP PPI Network	IVI Ranking		BP-enriched KEGG Pathways	# BP-enriched KEGG Pathways	Antihypertensive Drug(s) targeting the protein	OMIM Disease terms related to BP proteins which are Antihypertensive Drug Targets	BP-enriched GAD Phenotype Term(s)	GAD Phenotype Cluster
A0A096LP55	QCR6L_HUMAN	Cytochrome b-c1 complex subunit 6-like, mitochondrial	UQCRHL	YN	0	2		2	2.46798	4.95062	4.53361	1.00415	2422		hsa01100 Metabolic pathways	1
A0A1B0GVS7	MDFI2_HUMAN	MyoD family inhibitor domain-containing protein 2	MDFIC2	no_interactions
A0AV96	RBM47_HUMAN	RNA-binding protein 47 (RNA-binding motif protein 47)	RBM47	BN	0	10	1	1	2.1457	7.19662	2	1.00197	2461						Coronary Artery Disease; Tobacco Use Disorder	heart failure related, cardiovascular, stroke; tobaco and alcohol use
A0AVI2	FR1L5_HUMAN	Fer-1-like protein 5	FER1L5	GN	0	1		1	2.19427	9.04626	2	1.00276	2441
A0MZ66	SHOT1_HUMAN	Shootin-1 (Shootin1)	SHTN1	YN	1	22		14	9.81279	22.0363	20.1533	1.38676	1329						Alzheimer's disease ; Heart Failure; Tobacco Use Disorder	heart failure related, cardiovascular, stroke; neurological and mood disorders; tobaco and alcohol use
A0PK00	T120B_HUMAN	Transmembrane protein 120B	TMEM120B	YN	0	56		22	11.3128	15.4211	41.011	1.63546	1105						Tobacco Use Disorder	tobaco and alcohol use
A1KZ92	PXDNL_HUMAN	Peroxidasin-like protein (EC 1.11.1.7) (Cardiac peroxidase) (Vascular peroxidase 2) (polysomal ribonuclease 1) (PRM1)	PXDNL	unfiltered															Blood Pressure; Tobacco Use Disorder	BP-related; tobaco and alcohol use
A1Z1Q3	MACD2_HUMAN	ADP-ribose glycohydrolase MACROD2 (MACRO domain-containing protein 2) (O-acetyl-ADP-ribose deacetylase MACROD2) (EC 3.5.1.-) ([Protein ADP-ribosylaspartate] hydrolase MACROD2) (EC 3.2.2.-) ([Protein ADP-ribosylglutamate] hydrolase MACROD2) (EC 3.2.2.-)	MACROD2	GN	0	3		3	3.77133	29.4741	5.65657	1.05514	2085						Alcoholism; Blood Pressure; Coronary Artery Disease; Obesity; Schizophrenia; Tobacco Use Disorder	BP-related; diabetes, metabolic syndrome related; heart failure related, cardiovascular, stroke; neurological and mood disorders; tobaco and alcohol use
A2A2Y4	FRMD3_HUMAN	FERM domain-containing protein 3 (Band 4.1-like protein 4O) (Ovary type protein 4.1) (4.1O)	FRMD3	BN	0	12	1	4	3.33596	6.20574	5.56402	1.00947	2359						diabetes, type 1 ; Tobacco Use Disorder; Type 2 diabetes	diabetes, metabolic syndrome related; tobaco and alcohol use
A2RU14	TM218_HUMAN	Transmembrane protein 218	TMEM218	YN	0	59		13	7.71294	14.3169	24.2882	1.23773	1592						Alcoholism	tobaco and alcohol use
A2VEC9	SSPO_HUMAN	SCO-spondin	SSPO	GN	0	3		2	2.54569	7.59297	3.57878	1.00538	2413						Type 2 Diabetes| edema | rosiglitazone	diabetes, metabolic syndrome related
A3KN83	SBNO1_HUMAN	Protein strawberry notch homolog 1 (Monocyte protein 3) (MOP-3)	SBNO1	GN	0	9		9	6.11298	25.679	16.8898	1.23499	1596						Body Height; Tobacco Use Disorder	other; tobaco and alcohol use
A5D8V7	CC151_HUMAN	Coiled-coil domain-containing protein 151	CCDC151	BN	0	12	1	7	5.75011	23.1293	12.6032	1.14828	1786
A5PL33	KRBA1_HUMAN	Protein KRBA1	KRBA1	GN	0	2		1	2.36911	22.7865	2	1.00883	2371
A5YKK6	CNOT1_HUMAN	CCR4-NOT transcription complex subunit 1 (CCR4-associated factor 1) (Negative regulator of transcription subunit 1 homolog) (NOT1H) (hNOT1)	CNOT1	BN	0	25	2	8	6.20838	23.156	14.158	1.18022	1716
A6NE01	F186A_HUMAN	Protein FAM186A	FAM186A	unfiltered
A6NHY2	AKD1B_HUMAN	Ankyrin repeat and death domain-containing protein 1B	ANKDD1B	no_interactions															Tobacco Use Disorder	tobaco and alcohol use
A6NI28	RHG42_HUMAN	Rho GTPase-activating protein 42 (Rho GTPase-activating protein 10-like) (Rho-type GTPase-activating protein 42)	ARHGAP42	unfiltered															Blood Pressure; Coronary Artery Disease; hypertension	BP-related; heart failure related, cardiovascular, stroke
A6NIK2	LR10B_HUMAN	Leucine-rich repeat-containing protein 10B	LRRC10B	no_interactions
A6NK75	ZNF98_HUMAN	Zinc finger protein 98 (Zinc finger protein 739) (Zinc finger protein F7175)	ZNF98	GN	0	1		1	2.24284	11.4244	2	1.00378	2429		hsa05168 Herpes simplex virus 1 infection	1
A6NMS7	L37A1_HUMAN	Leucine-rich repeat-containing protein 37A	LRRC37A	no_interactions
A8CG34	P121C_HUMAN	Nuclear envelope pore membrane protein POM 121C (Nuclear pore membrane protein 121-2) (POM121-2) (Pore membrane protein of 121 kDa C)	POM121C	GN	0	9		8	5.19818	12.6438	15.3894	1.08917	1953
A8MQ03	CRTP1_HUMAN	Cysteine-rich tail protein 1	CYSRT1	YN	1	512		117	62.3667	42.3438	89.1255	21.9294	36
A9UHW6	MI4GD_HUMAN	MIF4G domain-containing protein (SLBP-interacting protein 1) (hSLIP1)	MIF4GD	YN	1	25		11	8.74881	22.1762	17.8502	1.3072	1458
A9YTQ3	AHRR_HUMAN	Aryl hydrocarbon receptor repressor (AhR repressor) (AhRR) (Class E basic helix-loop-helix protein 77) (bHLHe77)	AHRR	BN	0	5	2	4	4.67642	59.2749	6.55799	1.16088	1758						Bladder Cancer; chronic obstructive pulmonary disease; Endometriosis; esophageal adenocarcinoma; Lung Cancer	cancer related; PCOS, abortion, endometriosis; pulmonary diseases
B2RXH8	HNRC2_HUMAN	Heterogeneous nuclear ribonucleoprotein C-like 2 (hnRNP C-like-2)	HNRNPCL2	YN	1	31		6	4.77703	10.6131	14.9767	1.06675	2036
F2Z3F1	CE067_HUMAN	Uncharacterized protein C5orf67	C5orf67	no_interactions
F8WCM5	INSR2_HUMAN	Insulin, isoform 2 (INS-IGF2 readthrough transcript protein)	INS-IGF2	GN	0	2		2	2.70111	18.0255	3.7761	1.01558	2316
G2XKQ0	SUMO5_HUMAN	Small ubiquitin-related modifier 5 (SUMO-5) (SUMO1 pseudogene 1) (Ubiquitin-like 2) (Ubiquitin-like 6)	SUMO1P1	YN	1	81		29	17.9884	27.6777	31.0252	2.37285	726
M0R2J8	DCDC1_HUMAN	Doublecortin domain-containing protein 1 (Doublecortin domain-containing 5 protein)	DCDC1	BN	0	9	1	6	4.92273	15.5137	11.2674	1.07575	2003
O00148	DX39A_HUMAN	ATP-dependent RNA helicase DDX39A (EC 3.6.4.13) (DEAD box protein 39) (Nuclear RNA helicase URH49)	DDX39A	YN	1	18		13	9.33509	24.901	21.0565	1.43449	1267
O00155	GPR25_HUMAN	Probable G-protein coupled receptor 25	GPR25	YN	0	29		13	7.46039	11.5739	24.5951	1.18808	1696
O00159	MYO1C_HUMAN	Unconventional myosin-Ic (Myosin I beta) (MMI-beta) (MMIb)	MYO1C	BN	0	21	3	10	8.2614	27.9483	13.4336	1.27505	1514		hsa05130 Pathogenic Escherichia coli infection	1
O00165	HAX1_HUMAN	HCLS1-associated protein X-1 (HS1-associating protein X-1) (HAX-1) (HS1-binding protein 1) (HSP1BP-1)	HAX1	BN	0	45	7	25	15.8834	20.6654	26.7796	1.78089	1012
O00192	ARVC_HUMAN	Armadillo repeat protein deleted in velo-cardio-facial syndrome	ARVCF	GN	0	5		4	3.7245	16.0485	7.80199	1.0407	2171						Bladder Cancer; Chronic renal failure|Kidney Failure, Chronic; Cleft Lip|Cleft Palate; Heart Failure; hypertension; Schizophrenia; Tobacco Use Disorder	BP-related; cancer related; Chronic renal failure|Kidney Failure, Chronic; heart failure related, cardiovascular, stroke; neurological and mood disorders; other; tobaco and alcohol use
O00194	RB27B_HUMAN	Ras-related protein Rab-27B (EC 3.6.5.2) (C25KG)	RAB27B	YN	0	12		4	3.49137	10.1693	7.94066	1.0243	2249						Tobacco Use Disorder	tobaco and alcohol use
O00203	AP3B1_HUMAN	AP-3 complex subunit beta-1 (Adaptor protein complex AP-3 subunit beta-1) (Adaptor-related protein complex 3 subunit beta-1) (Beta-3A-adaptin) (Clathrin assembly protein complex 3 beta-1 large chain)	AP3B1	YN	0	31		9	6.36553	14.296	16.1123	1.12961	1841						Schizophrenia; Tobacco Use Disorder; Type 2 Diabetes| edema | rosiglitazone	diabetes, metabolic syndrome related; neurological and mood disorders; tobaco and alcohol use
O00204	ST2B1_HUMAN	Sulfotransferase 2B1 (EC 2.8.2.2) (Alcohol sulfotransferase) (Hydroxysteroid sulfotransferase 2) (Sulfotransferase family 2B member 1) (Sulfotransferase family cytosolic 2B member 1) (ST2B1)	SULT2B1	YN	1	12		9	5.56903	9.77009	21.5992	1.10373	1913						Breast Cancer; Chronic renal failure|Kidney Failure, Chronic	cancer related; Chronic renal failure|Kidney Failure, Chronic
O00206	TLR4_HUMAN	Toll-like receptor 4 (hToll) (CD antigen CD284)	TLR4	YN	1	52		15	12.0001	43.7057	18.6414	1.86864	960		hsa04066 HIF-1 signaling pathway; hsa04151 PI3K-Akt signaling pathway; hsa05130 Pathogenic Escherichia coli infection; hsa05142 Chagas disease (American trypanosomiasis); hsa05145 Toxoplasmosis; hsa05161 Hepatitis B; hsa05205 Proteoglycans in cancer	7			Acute Coronary Syndrome|; Alzheimer's disease ; atherosclerosis; Bladder Cancer; Blood Pressure; Bone Mineral Density; Brain Ischemia|Stroke; breast cancer ; bronchodilator response; chronic obstructive pulmonary disease; Chronic renal failure|Kidney Failure, Chronic; Colorectal Cancer; Coronary Disease; diabetes, type 1 ; diabetes, type 2; Endometrial Neoplasms; Glaucoma, Open-Angle; Heart Failu…	BP-related; cancer related; Chronic renal failure|Kidney Failure, Chronic; diabetes, metabolic syndrome related; glaucoma, myopia, retinopathy diabetic; heart failure related, cardiovascular, stroke; HIV; neurological and mood disorders; osteoporosis, bone density; pulmonary diseases
O00212	RHOD_HUMAN	Rho-related GTP-binding protein RhoD (Rho-related protein HP1) (RhoHP1)	RHOD	YN	0	13		8	6.11125	21.0967	14.0084	1.15983	1759		hsa04360 Axon guidance	1			Body Height	other
O00231	PSD11_HUMAN	26S proteasome non-ATPase regulatory subunit 11 (26S proteasome regulatory subunit RPN6) (26S proteasome regulatory subunit S9) (26S proteasome regulatory subunit p44.5)	PSMD11	BN	1	63	2	45	30.3232	52.1582	24.5558	4.45289	411		hsa05169 Epstein-Barr virus infection	1
O00233	PSMD9_HUMAN	26S proteasome non-ATPase regulatory subunit 9 (26S proteasome regulatory subunit p27)	PSMD9	YN	0	65		24	14.4829	36.6049	28.6354	2.34921	738						Depression; diabetes, type 2	diabetes, metabolic syndrome related; neurological and mood disorders
O00238	BMR1B_HUMAN	Bone morphogenetic protein receptor type-1B (BMP type-1B receptor) (BMPR-1B) (EC 2.7.11.30) (CD antigen CDw293)	BMPR1B	BN	1	71	3	23	14.8697	32.8917	27.015	2.17419	801		hsa04350 TGF-beta signaling pathway; hsa04360 Axon guidance; hsa04390 Hippo signaling pathway; hsa04550 Signaling pathways regulating pluripotency of stem cells	4			Alcoholism; Bone Mineral Density; Cleft Lip|Cleft Palate; hypertension	BP-related; osteoporosis, bone density; other; tobaco and alcohol use
O00244	ATOX1_HUMAN	Copper transport protein ATOX1 (Metal transport protein ATX1)	ATOX1	GN	1	8		5	3.58053	4.32778	13.6064	1.01798	2296
O00257	CBX4_HUMAN	E3 SUMO-protein ligase CBX4 (EC 2.3.2.-) (Chromobox protein homolog 4) (Polycomb 2 homolog) (Pc2) (hPc2)	CBX4	YN	1	66		34	23.5727	48.5198	29.8169	4.03186	444						Heart Rate	heart failure related, cardiovascular, stroke
O00267	SPT5H_HUMAN	Transcription elongation factor SPT5 (hSPT5) (DRB sensitivity-inducing factor 160 kDa subunit) (DSIF p160) (DRB sensitivity-inducing factor large subunit) (DSIF large subunit) (Tat-cotransactivator 1 protein) (Tat-CT1 protein)	SUPT5H	YN	1	62		27	18.0627	27.6462	25.0613	2.11211	831
O00308	WWP2_HUMAN	NEDD4-like E3 ubiquitin-protein ligase WWP2 (EC 2.3.2.26) (Atrophin-1-interacting protein 2) (AIP2) (HECT-type E3 ubiquitin transferase WWP2) (WW domain-containing protein 2)	WWP2	BN	1	99	9	38	24.143	32.8067	31.6522	3.22862	552		hsa04120 Ubiquitin mediated proteolysis	1			Tobacco Use Disorder	tobaco and alcohol use
O00327	BMAL1_HUMAN	Aryl hydrocarbon receptor nuclear translocator-like protein 1 (Basic-helix-loop-helix-PAS protein MOP3) (Brain and muscle ARNT-like 1) (Class E basic helix-loop-helix protein 5) (bHLHe5) (Member of PAS protein 3) (PAS domain-containing protein 3) (bHLH-PAS protein JAP3)	ARNTL	BN	0	63	8	33	22.279	66.8964	26.5028	4.51175	405		hsa04710 Circadian rhythm; hsa04728 Dopaminergic synapse; hsa05168 Herpes simplex virus 1 infection	3			Alcoholism; Depression; Heart Failure; hypertension; Obesity; prostate cancer; Type 2 Diabetes| edema | rosiglitazone	BP-related; cancer related; diabetes, metabolic syndrome related; heart failure related, cardiovascular, stroke; neurological and mood disorders; tobaco and alcohol use
O00337	S28A1_HUMAN	Sodium/nucleoside cotransporter 1 (Concentrative nucleoside transporter 1) (CNT 1) (hCNT1) (Na(+)/nucleoside cotransporter 1) (Sodium-coupled nucleoside transporter 1) (Solute carrier family 28 member 1)	SLC28A1	no_interactions															Chronic renal failure|Kidney Failure, Chronic; lung cancer ; pancreatic cancer	cancer related; Chronic renal failure|Kidney Failure, Chronic
O00391	QSOX1_HUMAN	Sulfhydryl oxidase 1 (hQSOX) (EC 1.8.3.2) (Quiescin Q6)	QSOX1	BN	0	7	1	3	3.37307	16.5329	5.84858	1.02823	2226
O00401	WASL_HUMAN	Neural Wiskott-Aldrich syndrome protein (N-WASP)	WASL	YN	0	75		34	21.9311	48.6437	23.6664	3.24439	546		hsa04062 Chemokine signaling pathway; hsa04144 Endocytosis; hsa04520 Adherens junction; hsa04666 Fc gamma R-mediated phagocytosis; hsa04810 Regulation of actin cytoskeleton; hsa05100 Bacterial invasion of epithelial cells; hsa05130 Pathogenic Escherichia coli infection; hsa05231 Choline metabolism in cancer	8
O00422	SAP18_HUMAN	Histone deacetylase complex subunit SAP18 (18 kDa Sin3-associated polypeptide) (2HOR0202) (Cell growth-inhibiting gene 38 protein) (Sin3-associated polypeptide p18)	SAP18	YN	0	42		15	9.85338	18.9974	21.049	1.34961	1378
O00463	TRAF5_HUMAN	TNF receptor-associated factor 5 (RING finger protein 84)	TRAF5	YN	1	82		34	22.1156	40.6972	27.6553	3.21269	556		hsa04668 TNF signaling pathway; hsa05168 Herpes simplex virus 1 infection; hsa05169 Epstein-Barr virus infection; hsa05200 Pathways in cancer; hsa05203 Viral carcinogenesis; hsa05222 Small cell lung cancer	6			Alzheimer's disease ; HIV; multiple myeloma	cancer related; HIV; neurological and mood disorders
O00470	MEIS1_HUMAN	Homeobox protein Meis1	MEIS1	BN	0	27	4	7	4.64277	7.78588	13.541	1.04275	2156		hsa04550 Signaling pathways regulating pluripotency of stem cells; hsa05202 Transcriptional misregulation in cancer	2			Tobacco Use Disorder; Type 2 Diabetes| edema | rosiglitazone	diabetes, metabolic syndrome related; tobaco and alcohol use
O00476	NPT4_HUMAN	Sodium-dependent phosphate transport protein 4 (Na(+)/PI cotransporter 4) (Sodium/phosphate cotransporter 4) (Solute carrier family 17 member 3)	SLC17A3	no_interactions															Abortion, Spontaneous; Schizophrenia; Tobacco Use Disorder	neurological and mood disorders; PCOS, abortion, endometriosis; tobaco and alcohol use
O00478	BT3A3_HUMAN	Butyrophilin subfamily 3 member A3	BTN3A3	GN	0	3		3	3.07196	15.7402	5.98179	1.02495	2242
O00487	PSDE_HUMAN	26S proteasome non-ATPase regulatory subunit 14 (EC 3.4.19.-) (26S proteasome regulatory subunit RPN11) (26S proteasome-associated PAD1 homolog 1)	PSMD14	YN	1	77		36	23.3042	51.4272	33.5819	4.57821	402		hsa05169 Epstein-Barr virus infection	1			Coronary Artery Disease	heart failure related, cardiovascular, stroke
O00499	BIN1_HUMAN	Myc box-dependent-interacting protein 1 (Amphiphysin II) (Amphiphysin-like protein) (Box-dependent myc-interacting protein 1) (Bridging integrator 1)	BIN1	YN	1	104		46	28.4308	36.4874	30.5001	3.81283	469		hsa04144 Endocytosis; hsa04666 Fc gamma R-mediated phagocytosis	2			Alzheimer's Disease; hypertension; Insulin Resistance	BP-related; diabetes, metabolic syndrome related; neurological and mood disorders
O00560	SDCB1_HUMAN	Syntenin-1 (Melanoma differentiation-associated protein 9) (MDA-9) (Pro-TGF-alpha cytoplasmic domain-interacting protein 18) (TACIP18) (Scaffold protein Pbp1) (Syndecan-binding protein 1)	SDCBP	YN	1	344		93	51.6305	27.4996	42.8384	6.40795	283
O00567	NOP56_HUMAN	Nucleolar protein 56 (Nucleolar protein 5A)	NOP56	YN	0	84		27	16.1783	23.1956	30.3376	2.01162	878
O00592	PODXL_HUMAN	Podocalyxin (GCTM-2 antigen) (Gp200) (Podocalyxin-like protein 1) (PC) (PCLP-1)	PODXL	BN	0	6	1	4	3.49137	10.1032	7.49908	1.02275	2260						ovarian cancer; prostate cancer	cancer related
O00622	CCN1_HUMAN	CCN family member 1 (Cellular communication network factor 1) (Cysteine-rich angiogenic inducer 61) (Insulin-like growth factor-binding protein 10) (IBP-10) (IGF-binding protein 10) (IGFBP-10) (Protein CYR61) (Protein GIG1)	CCN1	BN	0	4	1	2	2.86624	16.577	3.83832	1.01544	2317						breast cancer ; ovarian cancer	cancer related
O00629	IMA3_HUMAN	Importin subunit alpha-3 (Importin alpha Q1) (Qip1) (Karyopherin subunit alpha-4)	KPNA4	BN	0	40	6	23	16.8707	46.0141	19.539	2.34805	740
O00635	TRI38_HUMAN	E3 ubiquitin-protein ligase TRIM38 (EC 2.3.2.27) (RING finger protein 15) (RING-type E3 ubiquitin transferase TRIM38) (Tripartite motif-containing protein 38) (Zinc finger protein RoRet)	TRIM38	BN	1	37	5	18	13.5011	34.6481	22.5004	1.93521	919
O00716	E2F3_HUMAN	Transcription factor E2F3 (E2F-3)	E2F3	YN	0	38		13	10.0248	31.3794	18.1738	1.50761	1188		hsa04110 Cell cycle; hsa05160 Hepatitis C; hsa05161 Hepatitis B; hsa05166 Human T-cell leukemia virus 1 infection; hsa05169 Epstein-Barr virus infection; hsa05200 Pathways in cancer; hsa05212 Pancreatic cancer; hsa05214 Glioma; hsa05215 Prostate cancer; hsa05218 Melanoma; hsa05219 Bladder cancer; hsa05220 Chronic myeloid leukemia; hsa05222 Small cell lung cancer; hsa05223 Non-small cell lung canc…	14			ovarian cancer	cancer related
O00743	PPP6_HUMAN	Serine/threonine-protein phosphatase 6 catalytic subunit (PP6C) (EC 3.1.3.16) [Cleaved into: Serine/threonine-protein phosphatase 6 catalytic subunit, N-terminally processed]	PPP6C	BN	0	23	1	9	7.18147	26.1345	12.4438	1.20691	1651
O00767	ACOD_HUMAN	Acyl-CoA desaturase (EC 1.14.19.1) (Delta(9)-desaturase) (Delta-9 desaturase) (Fatty acid desaturase) (Stearoyl-CoA desaturase) (hSCD1)	SCD	YN	0	42		17	10.7214	32.2951	20.5402	1.63167	1109		hsa01100 Metabolic pathways	1			Alzheimer's disease ; diabetes, type 2; plasma HDL cholesterol (HDL-C) levels; Type 2 Diabetes| edema | rosiglitazone	diabetes, metabolic syndrome related; neurological and mood disorders
O14495	PLPP3_HUMAN	Phospholipid phosphatase 3 (EC 3.1.3.4) (Lipid phosphate phosphohydrolase 3) (PAP2-beta) (Phosphatidate phosphohydrolase type 2b) (Phosphatidic acid phosphatase 2b) (PAP-2b) (PAP2b) (Vascular endothelial growth factor and type I collagen-inducible protein) (VCIP)	PLPP3	BN	1	9	1	4	4.27817	29.9267	10.354	1.11711	1878		hsa01100 Metabolic pathways; hsa04666 Fc gamma R-mediated phagocytosis; hsa05231 Choline metabolism in cancer	3			Coronary Artery Disease; Type 2 Diabetes| edema | rosiglitazone	diabetes, metabolic syndrome related; heart failure related, cardiovascular, stroke
O14497	ARI1A_HUMAN	AT-rich interactive domain-containing protein 1A (ARID domain-containing protein 1A) (B120) (BRG1-associated factor 250) (BAF250) (BRG1-associated factor 250a) (BAF250A) (Osa homolog 1) (hOSA1) (SWI-like protein) (SWI/SNF complex protein p270) (SWI/SNF-related, matrix-associated, actin-dependent regulator of chromatin subfamily F member 1) (hELD)	ARID1A	YN	0	39		29	21.1065	78.257	25.0264	4.67516	394
O14503	BHE40_HUMAN	Class E basic helix-loop-helix protein 40 (bHLHe40) (Class B basic helix-loop-helix protein 2) (bHLHb2) (Differentially expressed in chondrocytes protein 1) (DEC1) (Enhancer-of-split and hairy-related protein 2) (SHARP-2) (Stimulated by retinoic acid gene 13 protein)	BHLHE40	YN	1	109		51	31.8295	39.6087	32.4426	4.6364	397		hsa04710 Circadian rhythm	1			Depression; Type 2 Diabetes| edema | rosiglitazone	diabetes, metabolic syndrome related; neurological and mood disorders
O14511	NRG2_HUMAN	Pro-neuregulin-2, membrane-bound isoform (Pro-NRG2) [Cleaved into: Neuregulin-2 (NRG-2) (Divergent of neuregulin-1) (DON-1) (Neural- and thymus-derived activator for ERBB kinases) (NTAK)]	NRG2	BN	0	2	1	2	2.9148	20.7665	3.78852	1.01962	2284		hsa04012 ErbB signaling pathway	1			Schizophrenia	neurological and mood disorders
O14529	CUX2_HUMAN	Homeobox protein cut-like 2 (Homeobox protein cux-2)	CUX2	GN	0	2		2	3.1965	45.0444	3.8239	1.04819	2123						Cleft Lip|Cleft Palate	other
O14544	SOCS6_HUMAN	Suppressor of cytokine signaling 6 (SOCS-6) (Cytokine-inducible SH2 protein 4) (CIS-4) (Suppressor of cytokine signaling 4) (SOCS-4)	SOCS6	YN	0	43		26	18.5078	45.8692	21.5646	2.62719	667		hsa04917 Prolactin signaling pathway	1			Tobacco Use Disorder; Type 2 Diabetes| edema | rosiglitazone	diabetes, metabolic syndrome related; tobaco and alcohol use
O14556	G3PT_HUMAN	Glyceraldehyde-3-phosphate dehydrogenase, testis-specific (EC 1.2.1.12) (Spermatogenic cell-specific glyceraldehyde 3-phosphate dehydrogenase 2) (GAPDH-2) (Spermatogenic glyceraldehyde-3-phosphate dehydrogenase)	GAPDHS	GN	0	5		4	3.7245	29.1942	7.5499	1.07223	2014		hsa01100 Metabolic pathways	1			Alzheimer's Disease	neurological and mood disorders
O14578	CTRO_HUMAN	Citron Rho-interacting kinase (CRIK) (EC 2.7.11.1) (Serine/threonine-protein kinase 21)	CIT	BN	0	13	2	8	6.20838	22.0886	13.0006	1.15777	1764						Tobacco Use Disorder; Type 2 Diabetes| edema | rosiglitazone	diabetes, metabolic syndrome related; tobaco and alcohol use
O14593	RFXK_HUMAN	DNA-binding protein RFXANK (Ankyrin repeat family A protein 1) (Regulatory factor X subunit B) (RFX-B) (Regulatory factor X-associated ankyrin-containing protein)	RFXANK	YN	1	23		12	9.03224	21.2547	18.4831	1.31476	1441
O14617	AP3D1_HUMAN	AP-3 complex subunit delta-1 (AP-3 complex subunit delta) (Adaptor-related protein complex 3 subunit delta-1) (Delta-adaptin)	AP3D1	GN	0	24		17	10.5077	21.4445	22.7391	1.45487	1244						hypertension; Schizophrenia; Tobacco Use Disorder	BP-related; neurological and mood disorders; tobaco and alcohol use
O14640	DVL1_HUMAN	Segment polarity protein dishevelled homolog DVL-1 (Dishevelled-1) (DSH homolog 1)	DVL1	BN	1	51	3	21	14.8177	31.4166	24.381	2.00852	881		hsa04310 Wnt signaling pathway; hsa04390 Hippo signaling pathway; hsa04550 Signaling pathways regulating pluripotency of stem cells; hsa04916 Melanogenesis; hsa05166 Human T-cell leukemia virus 1 infection; hsa05200 Pathways in cancer	6			Alzheimer's Disease; Bone Mineral Density; Cleft Lip|Cleft Palate	neurological and mood disorders; osteoporosis, bone density; other
O14647	CHD2_HUMAN	Chromodomain-helicase-DNA-binding protein 2 (CHD-2) (EC 3.6.4.12) (ATP-dependent helicase CHD2)	CHD2	BN	0	15	2	8	6.40265	20.5855	13.3332	1.1555	1771						hypertension; Tobacco Use Disorder	BP-related; tobaco and alcohol use
O14649	KCNK3_HUMAN	Potassium channel subfamily K member 3 (Acid-sensitive potassium channel protein TASK-1) (TWIK-related acid-sensitive K(+) channel 1) (Two pore potassium channel KT3.1) (Two pore K(+) channel KT3.1)	KCNK3	GN	0	10		10	8.46538	43.871	14.8336	1.48912	1202		hsa04925 Aldosterone synthesis and secretion	1
O14653	GOSR2_HUMAN	Golgi SNAP receptor complex member 2 (27 kDa Golgi SNARE protein) (Membrin)	GOSR2	BN	0	50	3	17	9.2449	18.1391	29.1291	1.43361	1270						Blood Pressure; hypertension; Tobacco Use Disorder	BP-related; tobaco and alcohol use
O14672	ADA10_HUMAN	Disintegrin and metalloproteinase domain-containing protein 10 (ADAM 10) (EC 3.4.24.81) (CDw156) (Kuzbanian protein homolog) (Mammalian disintegrin-metalloprotease) (CD antigen CD156c)	ADAM10	YN	0	22		8	6.49979	32.3211	13.1563	1.24501	1574						Alzheimer's disease ; Insulin Resistance; Narcolepsy; Type 2 Diabetes| edema | rosiglitazone	diabetes, metabolic syndrome related; neurological and mood disorders
O14713	ITBP1_HUMAN	Integrin beta-1-binding protein 1 (Integrin cytoplasmic domain-associated protein 1) (ICAP-1)	ITGB1BP1	YN	0	20		11	8.00087	27.7146	15.4437	1.30375	1464						breast cancer	cancer related
O14744	ANM5_HUMAN	Protein arginine N-methyltransferase 5 (EC 2.1.1.320) (72 kDa ICln-binding protein) (Histone-arginine N-methyltransferase PRMT5) (Jak-binding protein 1) (Shk1 kinase-binding protein 1 homolog) (SKB1 homolog) (SKB1Hs) [Cleaved into: Protein arginine N-methyltransferase 5, N-terminally processed]	PRMT5	YN	1	134		55	35.4402	40.5818	31.4273	5.01864	364
O14746	TERT_HUMAN	Telomerase reverse transcriptase (EC 2.7.7.49) (HEST2) (Telomerase catalytic subunit) (Telomerase-associated protein 2) (TP2)	TERT	BN	1	105	15	62	42.3489	66.2113	35.6307	9.88361	139		hsa05166 Human T-cell leukemia virus 1 infection; hsa05200 Pathways in cancer	2			Bladder Cancer; Brain Neoplasms|Glioma; Breast Cancer; chronic obstructive pulmonary disease; Endometrial Neoplasms; esophageal adenocarcinoma; lung cancer ; myocardial infarct; ovarian cancer; Pancreatic Neoplasms; prostate cancer; Tobacco Use Disorder; Type 2 Diabetes| edema | rosiglitazone	cancer related; diabetes, metabolic syndrome related; heart failure related, cardiovascular, stroke; pulmonary diseases; tobaco and alcohol use
O14770	MEIS2_HUMAN	Homeobox protein Meis2 (Meis1-related protein 1)	MEIS2	YN	1	53		17	12.5086	38.8669	20.2656	1.87538	955						Chronic renal failure|Kidney Failure, Chronic; Tobacco Use Disorder; Type 2 Diabetes| edema | rosiglitazone	Chronic renal failure|Kidney Failure, Chronic; diabetes, metabolic syndrome related; tobaco and alcohol use
O14771	ZN213_HUMAN	Zinc finger protein 213 (Putative transcription factor CR53) (Zinc finger protein with KRAB and SCAN domains 21)	ZNF213	YN	0	8		6	5.32098	28.9053	9.28268	1.12619	1850
O14775	GNB5_HUMAN	Guanine nucleotide-binding protein subunit beta-5 (Gbeta5) (Transducin beta chain 5)	GNB5	YN	0	41		19	11.8904	22.7596	24.3349	1.58485	1143		hsa04014 Ras signaling pathway; hsa04062 Chemokine signaling pathway; hsa04151 PI3K-Akt signaling pathway; hsa04713 Circadian entrainment; hsa04725 Cholinergic synapse; hsa04728 Dopaminergic synapse; hsa05200 Pathways in cancer	7
O14786	NRP1_HUMAN	Neuropilin-1 (Vascular endothelial cell growth factor 165 receptor) (CD antigen CD304)	NRP1	YN	1	30		10	6.58096	11.4688	21.3294	1.14238	1797		hsa04360 Axon guidance; hsa05166 Human T-cell leukemia virus 1 infection	2			Alcoholism; Alzheimer's disease ; Chronic renal failure|Kidney Failure, Chronic; diabetes, type 1 ; Schizophrenia	Chronic renal failure|Kidney Failure, Chronic; diabetes, metabolic syndrome related; neurological and mood disorders; tobaco and alcohol use
O14787	TNPO2_HUMAN	Transportin-2 (Karyopherin beta-2b)	TNPO2	YN	0	47		17	10.5562	15.5518	22.2779	1.32446	1421
O14807	RASM_HUMAN	Ras-related protein M-Ras (Ras-related protein R-Ras3)	MRAS	BN	1	15	2	8	6.12096	11.9366	16.9697	1.10948	1894		hsa04010 MAPK signaling pathway; hsa04014 Ras signaling pathway; hsa04015 Rap1 signaling pathway; hsa04810 Regulation of actin cytoskeleton; hsa05166 Human T-cell leukemia virus 1 infection; hsa05205 Proteoglycans in cancer	6			Coronary Artery Disease; Parkinson's disease	heart failure related, cardiovascular, stroke; neurological and mood disorders
O14867	BACH1_HUMAN	Transcription regulator protein BACH1 (BTB and CNC homolog 1) (HA2303)	BACH1	BN	1	30	4	11	9.07907	35.8095	16.1996	1.46758	1227						breast cancer ; breast cancer; ovarian cancer; epithelial ovarian cancer ; Pancreatic Neoplasms	cancer related
O14879	IFIT3_HUMAN	Interferon-induced protein with tetratricopeptide repeats 3 (IFIT-3) (CIG49) (ISG-60) (Interferon-induced 60 kDa protein) (IFI-60K) (Interferon-induced protein with tetratricopeptide repeats 4) (IFIT-4) (Retinoic acid-induced gene G protein) (P60) (RIG-G)	IFIT3	YN	1	32		15	10.7762	39.5042	20.0542	1.7584	1027						Alzheimer's disease	neurological and mood disorders
O14896	IRF6_HUMAN	Interferon regulatory factor 6 (IRF-6)	IRF6	GN	0	4		4	3.18054	4.48821	6.86147	1.00794	2379						Cleft Lip|Cleft Palate	other
O14904	WNT9A_HUMAN	Protein Wnt-9a (Protein Wnt-14)	WNT9A	GN	0	1		1	2.15542	6.66815	2	1.00178	2465		hsa04310 Wnt signaling pathway; hsa04390 Hippo signaling pathway; hsa04550 Signaling pathways regulating pluripotency of stem cells; hsa04916 Melanogenesis; hsa05166 Human T-cell leukemia virus 1 infection; hsa05200 Pathways in cancer; hsa05205 Proteoglycans in cancer	7			Bone Mineral Density	osteoporosis, bone density
O14908	GIPC1_HUMAN	PDZ domain-containing protein GIPC1 (GAIP C-terminus-interacting protein) (RGS-GAIP-interacting protein) (RGS19-interacting protein 1) (Synectin) (Tax interaction protein 2) (TIP-2)	GIPC1	YN	1	42		20	10.8431	10.5248	35.6052	1.36056	1366						Type 2 Diabetes| edema | rosiglitazone	diabetes, metabolic syndrome related
O14920	IKKB_HUMAN	Inhibitor of nuclear factor kappa-B kinase subunit beta (I-kappa-B-kinase beta) (IKK-B) (IKK-beta) (IkBKB) (EC 2.7.11.10) (I-kappa-B kinase 2) (IKK2) (Nuclear factor NF-kappa-B inhibitor kinase beta) (NFKBIKB)	IKBKB	YN	1	176		94	63.7644	95.1304	30.5851	17.4974	57		hsa04010 MAPK signaling pathway; hsa04014 Ras signaling pathway; hsa04062 Chemokine signaling pathway; hsa04068 FoxO signaling pathway; hsa04151 PI3K-Akt signaling pathway; hsa04380 Osteoclast differentiation; hsa04660 T cell receptor signaling pathway; hsa04662 B cell receptor signaling pathway; hsa04668 TNF signaling pathway; hsa04722 Neurotrophin signaling pathway; hsa04920 Adipocytokine signa…	26			Bone Mineral Density; Colorectal Cancer; diabetes, type 2; HIV; multiple myeloma; thyroid cancer	cancer related; diabetes, metabolic syndrome related; HIV; osteoporosis, bone density
O14931	NCTR3_HUMAN	Natural cytotoxicity triggering receptor 3 (Activating natural killer receptor p30) (Natural killer cell p30-related protein) (NK-p30) (NKp30) (CD antigen CD337)	NCR3	YN	1	8		4	3.56908	8.87011	11.9198	1.03278	2204						Abortion, Spontaneous; Obesity; Type 2 Diabetes| edema | rosiglitazone	diabetes, metabolic syndrome related; PCOS, abortion, endometriosis
O14933	UB2L6_HUMAN	Ubiquitin/ISG15-conjugating enzyme E2 L6 (EC 2.3.2.23) (E2 ubiquitin-conjugating enzyme L6) (Retinoic acid-induced gene B protein) (RIG-B) (UbcH8) (Ubiquitin carrier protein L6) (Ubiquitin-protein ligase L6)	UBE2L6	YN	1	52		21	14.7885	27.9362	26.4411	1.97063	903		hsa04120 Ubiquitin mediated proteolysis	1
O14936	CSKP_HUMAN	Peripheral plasma membrane protein CASK (hCASK) (EC 2.7.11.1) (Calcium/calmodulin-dependent serine protein kinase) (Protein lin-2 homolog)	CASK	YN	1	95		24	13.7253	14.9106	29.9283	1.54389	1170
O14950	ML12B_HUMAN	Myosin regulatory light chain 12B (MLC-2A) (MLC-2) (Myosin regulatory light chain 2-B, smooth muscle isoform) (Myosin regulatory light chain 20 kDa) (MLC20) (Myosin regulatory light chain MRLC2) (SHUJUN-1)	MYL12B	YN	0	18		11	7.96202	17.7385	16.6072	1.2078	1649		hsa04360 Axon guidance; hsa04510 Focal adhesion; hsa04810 Regulation of actin cytoskeleton	3
O14958	CASQ2_HUMAN	Calsequestrin-2 (Calsequestrin, cardiac muscle isoform)	CASQ2	BN	0	16	1	10	7.96028	40.1426	15.7384	1.44645	1259		hsa04020 Calcium signaling pathway	1			Heart Failure	heart failure related, cardiovascular, stroke
O14964	HGS_HUMAN	Hepatocyte growth factor-regulated tyrosine kinase substrate (Hrs) (Protein pp110)	HGS	YN	0	367		116	65.4345	41.9994	37.6681	10.2048	131		hsa04144 Endocytosis	1
O14965	AURKA_HUMAN	Aurora kinase A (EC 2.7.11.1) (Aurora 2) (Aurora/IPL1-related kinase 1) (ARK-1) (Aurora-related kinase 1) (hARK1) (Breast tumor-amplified kinase) (Serine/threonine-protein kinase 15) (Serine/threonine-protein kinase 6) (Serine/threonine-protein kinase aurora-A)	AURKA	YN	1	183		74	47.9938	64.0883	32.863	9.98801	137		hsa04114 Oocyte meiosis; hsa04914 Progesterone-mediated oocyte maturation	2			Bladder Cancer; breast cancer ; chronic obstructive pulmonary disease; Colorectal Cancer; esophageal adenocarcinoma; Esophageal Cancer; lung cancer ; ovarian cancer ; pancreatic cancer; prostate cancer; Tobacco Use Disorder	cancer related; pulmonary diseases; tobaco and alcohol use
O14967	CLGN_HUMAN	Calmegin	CLGN	GN	0	7		4	2.94742	2.9028	4.7897	1.00287	2440						Tobacco Use Disorder	tobaco and alcohol use
O14980	XPO1_HUMAN	Exportin-1 (Exp1) (Chromosome region maintenance 1 protein homolog)	XPO1	BN	1	123	12	56	36.6269	44.1549	34.0274	5.89292	318		hsa05166 Human T-cell leukemia virus 1 infection	1
O14986	PI51B_HUMAN	Phosphatidylinositol 4-phosphate 5-kinase type-1 beta (PIP5K1-beta) (PtdIns(4)P-5-kinase 1 beta) (EC 2.7.1.68) (Phosphatidylinositol 4-phosphate 5-kinase type I beta) (PIP5KIbeta) (Protein STM-7) (Type I phosphatidylinositol 4-phosphate 5-kinase beta)	PIP5K1B	GN	0	3		2	2.93423	16.4448	3.95357	1.01619	2311		hsa01100 Metabolic pathways; hsa04144 Endocytosis; hsa04510 Focal adhesion; hsa04666 Fc gamma R-mediated phagocytosis; hsa04810 Regulation of actin cytoskeleton; hsa05231 Choline metabolism in cancer	6			Chronic renal failure|Kidney Failure, Chronic; Heart Rate; Schizophrenia; Tobacco Use Disorder	Chronic renal failure|Kidney Failure, Chronic; heart failure related, cardiovascular, stroke; neurological and mood disorders; tobaco and alcohol use
O15018	PDZD2_HUMAN	PDZ domain-containing protein 2 (Activated in prostate cancer protein) (PDZ domain-containing protein 3) [Cleaved into: Processed PDZ domain-containing protein 2]	PDZD2	YN	0	10		5	3.85251	9.08129	9.67906	1.02934	2218						Tobacco Use Disorder	tobaco and alcohol use
O15021	MAST4_HUMAN	Microtubule-associated serine/threonine-protein kinase 4 (EC 2.7.11.1)	MAST4	GN	0	2		2	2.87595	15.6521	3.92706	1.01495	2319						Body Height; Tobacco Use Disorder	other; tobaco and alcohol use
O15031	PLXB2_HUMAN	Plexin-B2 (MM1)	PLXNB2	BN	0	12	3	8	5.65471	17.324	15.2734	1.13228	1834		hsa04360 Axon guidance	1
O15050	TRNK1_HUMAN	TPR and ankyrin repeat-containing protein 1 (Lupus brain antigen 1 homolog)	TRANK1	GN	0	3		3	3.51878	28.8183	5.84817	1.05196	2102
O15062	ZBTB5_HUMAN	Zinc finger and BTB domain-containing protein 5	ZBTB5	YN	0	11		3	3.28565	11.9528	5.73504	1.01925	2286
O15063	K0355_HUMAN	Uncharacterized protein KIAA0355	KIAA0355	unfiltered															Tobacco Use Disorder	tobaco and alcohol use
O15066	KIF3B_HUMAN	Kinesin-like protein KIF3B (HH0048) (Microtubule plus end-directed kinesin motor 3B) [Cleaved into: Kinesin-like protein KIF3B, N-terminally processed]	KIF3B	YN	0	26		14	8.79287	21.7972	19.9487	1.33922	1396
O15068	MCF2L_HUMAN	Guanine nucleotide exchange factor DBS (DBL's big sister) (MCF2-transforming sequence-like protein)	MCF2L	BN	0	13	2	7	6.01238	24.995	11.3076	1.15034	1781						Tobacco Use Disorder	tobaco and alcohol use
O15072	ATS3_HUMAN	A disintegrin and metalloproteinase with thrombospondin motifs 3 (ADAM-TS 3) (ADAM-TS3) (ADAMTS-3) (EC 3.4.24.-) (Procollagen II N-proteinase) (PC II-NP) (Procollagen II amino propeptide-processing enzyme)	ADAMTS3	GN	0	2		2	2.9148	17.766	3.8919	1.01715	2303						Body Height	other
O15084	ANR28_HUMAN	Serine/threonine-protein phosphatase 6 regulatory ankyrin repeat subunit A (PP6-ARS-A) (Serine/threonine-protein phosphatase 6 regulatory subunit ARS-A) (Ankyrin repeat domain-containing protein 28) (Phosphatase interactor targeting protein hnRNP K) (PITK)	ANKRD28	YN	1	37		13	8.70371	15.8618	21.9919	1.26922	1525
O15116	LSM1_HUMAN	U6 snRNA-associated Sm-like protein LSm1 (Cancer-associated Sm-like) (Small nuclear ribonuclear CaSm)	LSM1	BN	0	36	2	9	6.48209	21.5315	14.2619	1.17623	1724						Chronic renal failure|Kidney Failure, Chronic; Schizophrenia; Tobacco Use Disorder	Chronic renal failure|Kidney Failure, Chronic; neurological and mood disorders; tobaco and alcohol use
O15123	ANGP2_HUMAN	Angiopoietin-2 (ANG-2)	ANGPT2	BN	1	10	1	5	5.00841	20.1523	11.9058	1.10609	1907		hsa04010 MAPK signaling pathway; hsa04014 Ras signaling pathway; hsa04015 Rap1 signaling pathway; hsa04066 HIF-1 signaling pathway; hsa04151 PI3K-Akt signaling pathway	5			BMI- Edema rosiglitazone or pioglitazone; Tobacco Use Disorder	diabetes, metabolic syndrome related; tobaco and alcohol use
O15127	SCAM2_HUMAN	Secretory carrier-associated membrane protein 2 (Secretory carrier membrane protein 2)	SCAMP2	BN	0	7	1	3	3.5382	22.6984	5.59401	1.03918	2180
O15145	ARPC3_HUMAN	Actin-related protein 2/3 complex subunit 3 (Arp2/3 complex 21 kDa subunit) (p21-ARC)	ARPC3	YN	0	41		10	6.9695	13.4054	17.2802	1.14279	1796		hsa04144 Endocytosis; hsa04666 Fc gamma R-mediated phagocytosis; hsa04810 Regulation of actin cytoskeleton; hsa05100 Bacterial invasion of epithelial cells; hsa05130 Pathogenic Escherichia coli infection	5
O15151	MDM4_HUMAN	Protein Mdm4 (Double minute 4 protein) (Mdm2-like p53-binding protein) (Protein Mdmx) (p53-binding protein Mdm4)	MDM4	BN	1	88	8	46	34.0064	83.9942	25.8566	7.56686	213						breast cancer ; Narcolepsy; Neoplasms; ovarian cancer; prostate cancer; Tobacco Use Disorder; Type 2 Diabetes| edema | rosiglitazone	cancer related; diabetes, metabolic syndrome related; neurological and mood disorders; tobaco and alcohol use
O15160	RPAC1_HUMAN	DNA-directed RNA polymerases I and III subunit RPAC1 (DNA-directed RNA polymerase I subunit C) (RNA polymerases I and III subunit AC1) (AC40) (DNA-directed RNA polymerases I and III 40 kDa polypeptide) (RPA40) (RPA39) (RPC40)	POLR1C	YN	0	114		43	24.6374	20.2227	41.681	2.84594	620		hsa01100 Metabolic pathways	1
O15162	PLS1_HUMAN	Phospholipid scramblase 1 (PL scramblase 1) (Ca(2+)-dependent phospholipid scramblase 1) (Erythrocyte phospholipid scramblase) (MmTRA1b)	PLSCR1	YN	0	126		43	27.5223	41.9858	28.3527	3.91269	457
O15182	CETN3_HUMAN	Centrin-3	CETN3	YN	0	31		16	10.3214	16.759	23.1079	1.35467	1371						Breast Cancer	cancer related
O15198	SMAD9_HUMAN	Mothers against decapentaplegic homolog 9 (MAD homolog 9) (Mothers against DPP homolog 9) (Madh6) (SMAD family member 9) (SMAD 9) (Smad9)	SMAD9	YN	1	124		34	20.1535	19.4879	33.0551	2.15369	812		hsa04350 TGF-beta signaling pathway; hsa04550 Signaling pathways regulating pluripotency of stem cells	2			Tobacco Use Disorder	tobaco and alcohol use
O15230	LAMA5_HUMAN	Laminin subunit alpha-5 (Laminin-10 subunit alpha) (Laminin-11 subunit alpha) (Laminin-15 subunit alpha)	LAMA5	YN	0	19		13	8.67457	21.7987	18.0547	1.30282	1468		hsa04151 PI3K-Akt signaling pathway; hsa04510 Focal adhesion; hsa05145 Toxoplasmosis; hsa05200 Pathways in cancer; hsa05222 Small cell lung cancer	5			Colorectal Neoplasms; Type 2 Diabetes| edema | rosiglitazone	cancer related; diabetes, metabolic syndrome related
O15265	ATX7_HUMAN	Ataxin-7 (Spinocerebellar ataxia type 7 protein)	ATXN7	BN	0	83	6	35	22.9042	34.7873	27.5084	2.94831	600
O15287	FANCG_HUMAN	Fanconi anemia group G protein (Protein FACG) (DNA repair protein XRCC9)	FANCG	YN	1	66		24	15.26	26.4254	28.4872	2.02076	874						Adenocarcinoma|Pancreatic Neoplasms; Bladder Cancer; breast cancer ; Colorectal Cancer; Colorectal Neoplasms; epithelial ovarian cancer ; Esophageal Neoplasms|Head and Neck Neoplasms|Laryngeal Neoplasms|Mouth Neoplasms|Pharyngeal Neoplasms; Lung Cancer; prostate cancer; Type 2 Diabetes| edema | rosiglitazone	cancer related; diabetes, metabolic syndrome related
O15294	OGT1_HUMAN	UDP-N-acetylglucosamine--peptide N-acetylglucosaminyltransferase 110 kDa subunit (EC 2.4.1.255) (O-GlcNAc transferase subunit p110) (O-linked N-acetylglucosamine transferase 110 kDa subunit) (OGT)	OGT	YN	1	53		25	16.8742	31.1664	24.0274	2.12291	823		hsa04931 Insulin resistance	1			ovarian cancer	cancer related
O15344	TRI18_HUMAN	E3 ubiquitin-protein ligase Midline-1 (EC 2.3.2.27) (Midin) (Putative transcription factor XPRF) (RING finger protein 59) (RING finger protein Midline-1) (RING-type E3 ubiquitin transferase Midline-1) (Tripartite motif-containing protein 18)	MID1	YN	1	70		37	24.5978	39.616	27.8648	3.41386	522		hsa04120 Ubiquitin mediated proteolysis	1
O15354	GPR37_HUMAN	Prosaposin receptor GPR37 (Endothelin B receptor-like protein 1) (ETBR-LP-1) (G-protein coupled receptor 37) (Parkin-associated endothelin receptor-like receptor) (PAELR)	GPR37	YN	1	61		22	13.6052	18.5166	30.69	1.68676	1069
O15360	FANCA_HUMAN	Fanconi anemia group A protein (Protein FACA)	FANCA	YN	1	84		41	27.7228	48.6913	29.9185	4.59057	401						Adenocarcinoma|Pancreatic Neoplasms; Bladder Cancer; Breast Cancer; breast cancer; ovarian cancer; chronic obstructive pulmonary disease; Chronic renal failure|Kidney Failure, Chronic; epithelial ovarian cancer ; esophageal adenocarcinoma; lung cancer ; Type 2 Diabetes| edema | rosiglitazone	cancer related; Chronic renal failure|Kidney Failure, Chronic; diabetes, metabolic syndrome related; pulmonary diseases
O15409	FOXP2_HUMAN	Forkhead box protein P2 (CAG repeat protein 44) (Trinucleotide repeat-containing gene 10 protein)	FOXP2	YN	1	18		8	6.71348	26.8568	14.2393	1.22753	1611						Cleft Lip|Cleft Palate; Obesity; Schizophrenia; Type 2 Diabetes| edema | rosiglitazone	diabetes, metabolic syndrome related; neurological and mood disorders; other
O15481	MAGB4_HUMAN	Melanoma-associated antigen B4 (MAGE-B4 antigen)	MAGEB4	YN	1	40		10	7.23177	18.4136	19.2549	1.22723	1612
O15492	RGS16_HUMAN	Regulator of G-protein signaling 16 (RGS16) (A28-RGS14P) (Retinal-specific RGS) (RGS-r) (hRGS-r) (Retinally abundant regulator of G-protein signaling)	RGS16	YN	0	14		12	7.63349	20.6336	19.9726	1.27897	1509						bronchodilator response; Schizophrenia	neurological and mood disorders; pulmonary diseases
O15499	GSC2_HUMAN	Homeobox protein goosecoid-2 (GSC-2) (Homeobox protein goosecoid-like) (GSC-L)	GSC2	YN	0	56		17	10.8671	17.663	24.4999	1.41741	1281
O15516	CLOCK_HUMAN	Circadian locomoter output cycles protein kaput (hCLOCK) (EC 2.3.1.48) (Class E basic helix-loop-helix protein 8) (bHLHe8)	CLOCK	BN	1	61	7	25	15.9417	45.0746	32.9367	3.10385	569		hsa04710 Circadian rhythm; hsa04728 Dopaminergic synapse; hsa05168 Herpes simplex virus 1 infection	3			alcohol consumption; Alcoholism; Depression; Endometriosis; Esophageal Cancer; major depressive disorder; Metabolic Syndrome X; Obesity; prostate cancer; Schizophrenia; Type 2 Diabetes| edema | rosiglitazone	cancer related; diabetes, metabolic syndrome related; neurological and mood disorders; PCOS, abortion, endometriosis; tobaco and alcohol use
O15535	ZSC9_HUMAN	Zinc finger and SCAN domain-containing protein 9 (Cell proliferation-inducing gene 12 protein) (PRD51) (Zinc finger protein 193)	ZSCAN9	YN	0	15		7	5.57527	15.1992	12.624	1.09435	1937
O15552	FFAR2_HUMAN	Free fatty acid receptor 2 (G-protein coupled receptor 43)	FFAR2	YN	0	83		23	11.1592	7.1687	44.0476	1.31257	1448		hsa04024 cAMP signaling pathway	1
O43164	PJA2_HUMAN	E3 ubiquitin-protein ligase Praja-2 (Praja2) (EC 2.3.2.27) (RING finger protein 131) (RING-type E3 ubiquitin transferase Praja-2)	PJA2	YN	1	21		14	8.79287	11.2757	27.5091	1.24176	1581
O43166	SI1L1_HUMAN	Signal-induced proliferation-associated 1-like protein 1 (SIPA1-like protein 1) (High-risk human papilloma viruses E6 oncoproteins targeted protein 1) (E6-targeted protein 1)	SIPA1L1	YN	0	75		36	21.0215	56.6432	53.0553	6.61707	271		hsa04015 Rap1 signaling pathway	1
O43169	CYB5B_HUMAN	Cytochrome b5 type B (Cytochrome b5 outer mitochondrial membrane isoform)	CYB5B	BN	0	49	8	23	12.791	22.2271	32.8017	1.82853	978
O43184	ADA12_HUMAN	Disintegrin and metalloproteinase domain-containing protein 12 (ADAM 12) (EC 3.4.24.-) (Meltrin-alpha)	ADAM12	YN	0	42		26	16.7108	41.9251	33.0018	3.05529	581						Alzheimer's disease ; Tobacco Use Disorder	neurological and mood disorders; tobaco and alcohol use
O43194	GPR39_HUMAN	G-protein coupled receptor 39	GPR39	GN	0	1		1	2.5051	29.9208	2	1.01256	2335						Heart Failure; Tobacco Use Disorder	heart failure related, cardiovascular, stroke; tobaco and alcohol use
O43196	MSH5_HUMAN	MutS protein homolog 5 (hMSH5)	MSH5	GN	0	3		2	3.05079	24.2398	3.87163	1.02469	2245						Abortion, Spontaneous; diabetes, type 1 ; Lung Cancer	cancer related; diabetes, metabolic syndrome related; PCOS, abortion, endometriosis
O43237	DC1L2_HUMAN	Cytoplasmic dynein 1 light intermediate chain 2 (Dynein light intermediate chain 2, cytosolic) (LIC-2) (LIC53/55)	DYNC1LI2	GN	0	5		4	3.64679	37.4311	7.57556	1.09118	1948
O43255	SIAH2_HUMAN	E3 ubiquitin-protein ligase SIAH2 (EC 2.3.2.27) (RING-type E3 ubiquitin transferase SIAH2) (Seven in absentia homolog 2) (Siah-2) (hSiah2)	SIAH2	YN	1	77		30	21.0596	37.5623	26.669	2.87525	617						thyroid cancer	cancer related
O43301	HS12A_HUMAN	Heat shock 70 kDa protein 12A	HSPA12A	BN	0	3	1	2	2.37085	3.36521	2.84917	1.00125	2474
O43303	CP110_HUMAN	Centriolar coiled-coil protein of 110 kDa (Centrosomal protein of 110 kDa) (CP110) (Cep110)	CCP110	YN	0	33		13	8.92712	23.1894	20.8443	1.38295	1337
O43318	M3K7_HUMAN	Mitogen-activated protein kinase kinase kinase 7 (EC 2.7.11.25) (Transforming growth factor-beta-activated kinase 1) (TGF-beta-activated kinase 1)	MAP3K7	YN	1	160		71	46.6579	61.3155	32.4368	9.2513	155		hsa04010 MAPK signaling pathway; hsa04310 Wnt signaling pathway; hsa04380 Osteoclast differentiation; hsa04520 Adherens junction; hsa04660 T cell receptor signaling pathway; hsa04668 TNF signaling pathway; hsa05130 Pathogenic Escherichia coli infection; hsa05145 Toxoplasmosis; hsa05161 Hepatitis B; hsa05168 Herpes simplex virus 1 infection; hsa05169 Epstein-Barr virus infection	11			Body Height; Heart Rate; Narcolepsy; Tobacco Use Disorder	heart failure related, cardiovascular, stroke; neurological and mood disorders; other; tobaco and alcohol use
O43365	HXA3_HUMAN	Homeobox protein Hox-A3 (Homeobox protein Hox-1E)	HOXA3	GN	0	9		8	5.39245	12.6309	15.4005	1.0925	1942						Bone Mineral Density	osteoporosis, bone density
O43439	MTG8R_HUMAN	Protein CBFA2T2 (ETO homologous on chromosome 20) (MTG8-like protein) (MTG8-related protein 1) (Myeloid translocation-related protein 1) (p85)	CBFA2T2	YN	1	45		25	15.0869	22.7927	28.8376	1.88105	951
O43464	HTRA2_HUMAN	Serine protease HTRA2, mitochondrial (EC 3.4.21.108) (High temperature requirement protein A2) (HtrA2) (Omi stress-regulated endoprotease) (Serine protease 25) (Serine proteinase OMI)	HTRA2	YN	1	52		24	15.1143	24.6239	27.8448	1.92078	929						Parkinson's disease	neurological and mood disorders
O43490	PROM1_HUMAN	Prominin-1 (Antigen AC133) (Prominin-like protein 1) (CD antigen CD133)	PROM1	GN	0	10		9	7.64771	30.1119	12.8497	1.26237	1546		hsa05202 Transcriptional misregulation in cancer	1			Blood Pressure; head and neck cancer; Tobacco Use Disorder	BP-related; cancer related; tobaco and alcohol use
O43491	E41L2_HUMAN	Band 4.1-like protein 2 (Generally expressed protein 4.1) (4.1G)	EPB41L2	BN	0	24	2	16	11.6715	40.934	18.6414	1.79121	1003						Tobacco Use Disorder	tobaco and alcohol use
O43504	LTOR5_HUMAN	Ragulator complex protein LAMTOR5 (Hepatitis B virus X-interacting protein) (HBV X-interacting protein) (HBX-interacting protein) (Late endosomal/lysosomal adaptor and MAPK and MTOR activator 5)	LAMTOR5	YN	0	72		26	16.1085	19.1158	26.952	1.73725	1036		hsa05161 Hepatitis B	1
O43508	TNF12_HUMAN	Tumor necrosis factor ligand superfamily member 12 (APO3 ligand) (TNF-related weak inducer of apoptosis) (TWEAK) [Cleaved into: Tumor necrosis factor ligand superfamily member 12, membrane form; Tumor necrosis factor ligand superfamily member 12, secreted form]	TNFSF12	GN	0	8		7	4.73991	10.5562	13.6114	1.05979	2069
O43516	WIPF1_HUMAN	WAS/WASL-interacting protein family member 1 (Protein PRPL-2) (Wiskott-Aldrich syndrome protein-interacting protein) (WASP-interacting protein)	WIPF1	BN	0	34	2	15	10.4362	28.6097	21.161	1.56108	1161		hsa04144 Endocytosis; hsa05130 Pathogenic Escherichia coli infection	2
O43521	B2L11_HUMAN	Bcl-2-like protein 11 (Bcl2-L-11) (Bcl2-interacting mediator of cell death)	BCL2L11	BN	1	52	7	29	19.3678	30.5568	25.7497	2.35438	736		hsa04068 FoxO signaling pathway; hsa04151 PI3K-Akt signaling pathway; hsa05169 Epstein-Barr virus infection; hsa05200 Pathways in cancer; hsa05210 Colorectal cancer	5			Coronary Disease	heart failure related, cardiovascular, stroke
O43525	KCNQ3_HUMAN	Potassium voltage-gated channel subfamily KQT member 3 (KQT-like 3) (Potassium channel subunit alpha KvLQT3) (Voltage-gated potassium channel subunit Kv7.3)	KCNQ3	YN	1	6		5	4.73644	30.322	13.3933	1.17028	1737		hsa04725 Cholinergic synapse	1			Body Height; Heart Failure; Tobacco Use Disorder; Type 2 Diabetes| edema | rosiglitazone	diabetes, metabolic syndrome related; heart failure related, cardiovascular, stroke; other; tobaco and alcohol use
O43526	KCNQ2_HUMAN	Potassium voltage-gated channel subfamily KQT member 2 (KQT-like 2) (Neuroblastoma-specific potassium channel subunit alpha KvLQT2) (Voltage-gated potassium channel subunit Kv7.2)	KCNQ2	BN	0	8	2	6	5.60267	39.6127	10.9945	1.21621	1630		hsa04725 Cholinergic synapse	1
O43561	LAT_HUMAN	Linker for activation of T-cells family member 1 (36 kDa phospho-tyrosine adapter protein) (pp36) (p36-38)	LAT	YN	0	95		31	19.7695	41.9988	30.3035	3.23668	549		hsa04014 Ras signaling pathway; hsa04015 Rap1 signaling pathway; hsa04660 T cell receptor signaling pathway; hsa04664 Fc epsilon RI signaling pathway; hsa04666 Fc gamma R-mediated phagocytosis	5
O43678	NDUA2_HUMAN	NADH dehydrogenase [ubiquinone] 1 alpha subcomplex subunit 2 (Complex I-B8) (CI-B8) (NADH-ubiquinone oxidoreductase B8 subunit)	NDUFA2	GN	0	3		2	3.30334	62.9502	3.72676	1.06814	2033		hsa01100 Metabolic pathways	1
O43711	TLX3_HUMAN	T-cell leukemia homeobox protein 3 (Homeobox protein Hox-11L2)	TLX3	YN	0	102		21	12.7001	17.8911	28.8459	1.58208	1144		hsa05202 Transcriptional misregulation in cancer	1
O43715	TRIA1_HUMAN	TP53-regulated inhibitor of apoptosis 1 (Protein 15E1.1) (WF-1) (p53-inducible cell-survival factor) (p53CSV)	TRIAP1	YN	0	9		4	4.20046	21.9312	7.6152	1.06161	2063
O43747	AP1G1_HUMAN	AP-1 complex subunit gamma-1 (Adaptor protein complex AP-1 subunit gamma-1) (Adaptor-related protein complex 1 subunit gamma-1) (Clathrin assembly protein complex 1 gamma-1 large chain) (Gamma1-adaptin) (Golgi adaptor HA1/AP1 adaptin subunit gamma-1)	AP1G1	YN	1	37		12	8.19688	20.4182	19.9734	1.29649	1478						Tobacco Use Disorder	tobaco and alcohol use
O43763	TLX2_HUMAN	T-cell leukemia homeobox protein 2 (Homeobox protein Hox-11L1) (Neural crest homeobox protein)	TLX2	YN	0	11		7	4.96332	9.86565	13.5201	1.0581	2074
O43765	SGTA_HUMAN	Small glutamine-rich tetratricopeptide repeat-containing protein alpha (Alpha-SGT) (Vpu-binding protein) (UBP)	SGTA	YN	1	189		55	28.563	19.2118	50.2962	3.45358	513
O43781	DYRK3_HUMAN	Dual specificity tyrosine-phosphorylation-regulated kinase 3 (EC 2.7.12.1) (Regulatory erythroid kinase) (REDK)	DYRK3	BN	0	7	1	3	3.47992	18.2945	5.80675	1.0321	2207
O43791	SPOP_HUMAN	Speckle-type POZ protein (HIB homolog 1) (Roadkill homolog 1)	SPOP	YN	1	82		36	24.5961	38.4691	26.5232	3.2309	551						Heart Failure; Tobacco Use Disorder	heart failure related, cardiovascular, stroke; tobaco and alcohol use
O43795	MYO1B_HUMAN	Unconventional myosin-Ib (MYH-1c) (Myosin I alpha) (MMI-alpha) (MMIa)	MYO1B	YN	0	13		9	6.43353	13.5383	16.5003	1.12703	1846		hsa05130 Pathogenic Escherichia coli infection	1
O43822	CF410_HUMAN	Cilia- and flagella-associated protein 410 (C21orf-HUMF09G8.5) (Leucine-rich repeat-containing protein 76) (YF5/A2)	CFAP410	YN	0	11		6	4.57304	10.9437	11.5369	1.05057	2111
O43829	ZBT14_HUMAN	Zinc finger and BTB domain-containing protein 14 (Zinc finger protein 161 homolog) (Zfp-161) (Zinc finger protein 478) (Zinc finger protein 5 homolog) (ZF5) (Zfp-5) (hZF5)	ZBTB14	YN	1	47		19	12.2304	16.3565	28.2061	1.50099	1191						Myopia	glaucoma, myopia, retinopathy diabetic
O43889	CREB3_HUMAN	Cyclic AMP-responsive element-binding protein 3 (CREB-3) (cAMP-responsive element-binding protein 3) (Leucine zipper protein) (Luman) (Transcription factor LZIP-alpha) [Cleaved into: Processed cyclic AMP-responsive element-binding protein 3 (N-terminal Luman) (Transcriptionally active form)]	CREB3	YN	1	213		40	19.2217	14.4513	60.0001	2.48133	700		hsa04022 cGMP-PKG signaling pathway; hsa04024 cAMP signaling pathway; hsa04151 PI3K-Akt signaling pathway; hsa04261 Adrenergic signaling in cardiomyocytes; hsa04668 TNF signaling pathway; hsa04725 Cholinergic synapse; hsa04728 Dopaminergic synapse; hsa04911 Insulin secretion; hsa04915 Estrogen signaling pathway; hsa04916 Melanogenesis; hsa04918 Thyroid hormone synthesis; hsa04922 Glucagon signali…	18
O43900	PRIC3_HUMAN	Prickle planar cell polarity protein 3 (LIM domain only protein 6) (LMO-6) (Prickle-like protein 3) (Pk3) (Triple LIM domain protein 6)	PRICKLE3	YN	0	8		7	6.51748	66.9833	11.5724	1.44849	1255		hsa04310 Wnt signaling pathway	1
O43918	AIRE_HUMAN	Autoimmune regulator (Autoimmune polyendocrinopathy candidiasis ectodermal dystrophy protein) (APECED protein)	AIRE	YN	1	81		40	27.3519	41.8321	27.4398	3.79118	473		hsa04120 Ubiquitin mediated proteolysis	1			diabetes, type 1 ; Hypercholesterolemia|LDLC levels	diabetes, metabolic syndrome related
O43924	PDE6D_HUMAN	Retinal rod rhodopsin-sensitive cGMP 3',5'-cyclic phosphodiesterase subunit delta (GMP-PDE delta) (Protein p17)	PDE6D	YN	0	28		11	6.97124	9.95907	20.0794	1.12319	1865		hsa01100 Metabolic pathways	1			height	other
O60216	RAD21_HUMAN	Double-strand-break repair protein rad21 homolog (hHR21) (Nuclear matrix protein 1) (NXP-1) (SCC1 homolog) [Cleaved into: 64-kDa C-terminal product (64-kDa carboxy-terminal product) (65-kDa carboxy-terminal product)]	RAD21	YN	0	45		13	8.47059	15.9302	20.0632	1.23997	1584		hsa04110 Cell cycle	1
O60218	AK1BA_HUMAN	Aldo-keto reductase family 1 member B10 (EC 1.1.1.300) (EC 1.1.1.54) (ARL-1) (Aldose reductase-like) (Aldose reductase-related protein) (ARP) (hARP) (Small intestine reductase) (SI reductase)	AKR1B10	GN	0	3		3	3.11081	8.25356	5.58453	1.01198	2339		hsa01100 Metabolic pathways	1			Type 2 Diabetes| edema | rosiglitazone	diabetes, metabolic syndrome related
O60238	BNI3L_HUMAN	BCL2/adenovirus E1B 19 kDa protein-interacting protein 3-like (Adenovirus E1B19K-binding protein B5) (BCL2/adenovirus E1B 19 kDa protein-interacting protein 3A) (NIP3-like protein X) (NIP3L)	BNIP3L	BN	1	41	3	15	8.76547	11.5922	29.515	1.26592	1534						prostate cancer	cancer related
O60262	GBG7_HUMAN	Guanine nucleotide-binding protein G(I)/G(S)/G(O) subunit gamma-7	GNG7	BN	0	8	3	6	4.35934	8.47375	11.9107	1.03835	2184		hsa04014 Ras signaling pathway; hsa04062 Chemokine signaling pathway; hsa04151 PI3K-Akt signaling pathway; hsa04713 Circadian entrainment; hsa04725 Cholinergic synapse; hsa04728 Dopaminergic synapse; hsa05200 Pathways in cancer	7			Tobacco Use Disorder	tobaco and alcohol use
O60266	ADCY3_HUMAN	Adenylate cyclase type 3 (EC 4.6.1.1) (ATP pyrophosphate-lyase 3) (Adenylate cyclase type III) (AC-III) (Adenylate cyclase, olfactive type) (Adenylyl cyclase 3) (AC3)	ADCY3	BN	0	3	1	2	2.78853	17.1054	3.87589	1.01567	2314		hsa01100 Metabolic pathways; hsa04015 Rap1 signaling pathway; hsa04020 Calcium signaling pathway; hsa04022 cGMP-PKG signaling pathway; hsa04024 cAMP signaling pathway; hsa04062 Chemokine signaling pathway; hsa04114 Oocyte meiosis; hsa04261 Adrenergic signaling in cardiomyocytes; hsa04270 Vascular smooth muscle contraction; hsa04540 Gap junction; hsa04713 Circadian entrainment; hsa04725 Cholinergi…	24			height	other
O60271	JIP4_HUMAN	C-Jun-amino-terminal kinase-interacting protein 4 (JIP-4) (JNK-interacting protein 4) (Cancer/testis antigen 89) (CT89) (Human lung cancer oncogene 6 protein) (HLC-6) (JNK-associated leucine-zipper protein) (JLP) (Mitogen-activated protein kinase 8-interacting protein 4) (Proliferation-inducing protein 6) (Protein highly expressed in testis) (PHET) (Sperm surface protein) (Sperm-associated antige…	SPAG9	YN	1	40		22	13.4595	27.0769	30.5599	1.98962	891
O60312	AT10A_HUMAN	Probable phospholipid-transporting ATPase VA (EC 7.6.2.1) (ATPase class V type 10A) (Aminophospholipid translocase VA) (P4-ATPase flippase complex alpha subunit ATP10A)	ATP10A	GN	0	1		1	2.17484	11.4244	2	1.00364	2431						hypertension; Tobacco Use Disorder	BP-related; tobaco and alcohol use
O60333	KIF1B_HUMAN	Kinesin-like protein KIF1B (Klp)	KIF1B	BN	0	46	2	32	20.0432	43.6216	30.7698	3.39156	525						Chronic renal failure|Kidney Failure, Chronic; Tobacco Use Disorder	Chronic renal failure|Kidney Failure, Chronic; tobaco and alcohol use
O60336	MABP1_HUMAN	Mitogen-activated protein kinase-binding protein 1 (JNK-binding protein 1) (JNKBP-1)	MAPKBP1	BN	0	59	2	37	23.0339	49.7508	51.2006	6.21684	292						Chronic renal failure|Kidney Failure, Chronic; Type 2 Diabetes| edema | rosiglitazone	Chronic renal failure|Kidney Failure, Chronic; diabetes, metabolic syndrome related
O60341	KDM1A_HUMAN	Lysine-specific histone demethylase 1A (EC 1.-.-.-) (BRAF35-HDAC complex protein BHC110) (Flavin-containing amine oxidase domain-containing protein 2)	KDM1A	BN	1	345	26	107	63.0682	49.1564	42.8709	12.8183	90
O60343	TBCD4_HUMAN	TBC1 domain family member 4 (Akt substrate of 160 kDa) (AS160)	TBC1D4	YN	0	33		22	15.6645	41.3254	23.6414	2.36016	734		hsa04919 Thyroid hormone signaling pathway; hsa04931 Insulin resistance	2			Blood Pressure; Tobacco Use Disorder	BP-related; tobaco and alcohol use
O60437	PEPL_HUMAN	Periplakin (190 kDa paraneoplastic pemphigus antigen) (195 kDa cornified envelope precursor protein)	PPL	BN	0	57	4	20	13.8834	31.2869	18.7248	1.7225	1047						Bulimia; Tobacco Use Disorder	neurological and mood disorders; tobaco and alcohol use
O60443	GSDME_HUMAN	Gasdermin-E (Inversely correlated with estrogen receptor expression 1) (ICERE-1) (Non-syndromic hearing impairment protein 5) [Cleaved into: Gasdermin-E, N-terminal (GSDME-NT); Gasdermin-E, C-terminal (GSDME-CT)]	GSDME	GN	0	4		4	3.93819	21.2011	7.29683	1.0534	2100						Colorectal Cancer; Tobacco Use Disorder	cancer related; tobaco and alcohol use
O60478	G137B_HUMAN	Integral membrane protein GPR137B (Transmembrane 7 superfamily member 1 protein)	GPR137B	GN	0	1		1	2.29141	12.2171	2	1.0042	2421
O60486	PLXC1_HUMAN	Plexin-C1 (Virus-encoded semaphorin protein receptor) (CD antigen CD232)	PLXNC1	GN	0	1		1	2.02914	2.96886	2	1.0003	2498		hsa04360 Axon guidance	1			Parkinson's disease	neurological and mood disorders
O60494	CUBN_HUMAN	Cubilin (460 kDa receptor) (Intestinal intrinsic factor receptor) (Intrinsic factor-cobalamin receptor) (Intrinsic factor-vitamin B12 receptor)	CUBN	BN	1	11	1	6	4.67989	12.8184	14.3807	1.07594	2001						Alzheimer's disease ; Blood Pressure; Body Height; Colorectal Cancer; hypertension; prostate cancer; Tobacco Use Disorder; Type 2 Diabetes| edema | rosiglitazone	BP-related; cancer related; diabetes, metabolic syndrome related; neurological and mood disorders; other; tobaco and alcohol use
O60503	ADCY9_HUMAN	Adenylate cyclase type 9 (EC 4.6.1.1) (ATP pyrophosphate-lyase 9) (Adenylate cyclase type IX) (ACIX) (Adenylyl cyclase 9) (AC9)	ADCY9	GN	0	1		1	2.42739	24.6361	2	1.00986	2357		hsa01100 Metabolic pathways; hsa04015 Rap1 signaling pathway; hsa04020 Calcium signaling pathway; hsa04022 cGMP-PKG signaling pathway; hsa04024 cAMP signaling pathway; hsa04062 Chemokine signaling pathway; hsa04114 Oocyte meiosis; hsa04261 Adrenergic signaling in cardiomyocytes; hsa04270 Vascular smooth muscle contraction; hsa04540 Gap junction; hsa04713 Circadian entrainment; hsa04725 Cholinergi…	24			bronchodilator response; Heart Failure; hypertension; mood disorders	BP-related; heart failure related, cardiovascular, stroke; neurological and mood disorders; pulmonary diseases
O60504	VINEX_HUMAN	Vinexin (SH3-containing adapter molecule 1) (SCAM-1) (Sorbin and SH3 domain-containing protein 3)	SORBS3	BN	1	138	16	42	24.4899	22.1243	42.4344	3.04381	582						Blood Pressure	BP-related
O60547	GMDS_HUMAN	GDP-mannose 4,6 dehydratase (EC 4.2.1.47) (GDP-D-mannose dehydratase) (GMD)	GMDS	BN	1	3	1	2	2.82738	10.3014	7.68307	1.01913	2287		hsa01100 Metabolic pathways	1			Tobacco Use Disorder	tobaco and alcohol use
O60568	PLOD3_HUMAN	Multifunctional procollagen lysine hydroxylase and glycosyltransferase LH3 [Includes: Procollagen-lysine,2-oxoglutarate 5-dioxygenase 3 (EC 1.14.11.4) (Lysyl hydroxylase 3) (LH3); Procollagen glycosyltransferase (EC 2.4.1.50) (EC 2.4.1.66) (Galactosylhydroxylysine-glucosyltransferase) (Procollagen galactosyltransferase) (Procollagen glucosyltransferase)]	PLOD3	YN	1	20		9	5.98671	8.56584	20.4415	1.09244	1943		hsa01100 Metabolic pathways	1
O60645	EXOC3_HUMAN	Exocyst complex component 3 (Exocyst complex component Sec6)	EXOC3	YN	0	31		17	10.6339	40.2209	20.6689	1.78535	1008
O60658	PDE8A_HUMAN	High affinity cAMP-specific and IBMX-insensitive 3',5'-cyclic phosphodiesterase 8A (EC 3.1.4.53)	PDE8A	GN	0	1		1	2.04857	3.49733	2	1.0005	2492		hsa01100 Metabolic pathways	1			polycystic ovary syndrome; Type 2 Diabetes| edema | rosiglitazone	diabetes, metabolic syndrome related; PCOS, abortion, endometriosis
O60706	ABCC9_HUMAN	ATP-binding cassette sub-family C member 9 (Sulfonylurea receptor 2)	ABCC9	BN	0	6	1	3	3.01368	9.13434	5.80695	1.01344	2330						Cardiomyopathy, Dilated|DCM - Dilated cardiomyopathy; myocardial infarct; Type 2 Diabetes| edema | rosiglitazone	diabetes, metabolic syndrome related; heart failure related, cardiovascular, stroke
O60711	LPXN_HUMAN	Leupaxin	LPXN	BN	0	32	5	19	12.8424	17.3415	23.1736	1.45817	1241						Type 2 Diabetes| edema | rosiglitazone	diabetes, metabolic syndrome related
O60716	CTND1_HUMAN	Catenin delta-1 (Cadherin-associated Src substrate) (CAS) (p120 catenin) (p120(ctn)) (p120(cas))	CTNND1	BN	1	46	8	31	20.5854	42.6879	26.3864	3.06115	579		hsa04015 Rap1 signaling pathway; hsa04520 Adherens junction	2
O60725	ICMT_HUMAN	Protein-S-isoprenylcysteine O-methyltransferase (EC 2.1.1.100) (Isoprenylcysteine carboxylmethyltransferase) (Prenylated protein carboxyl methyltransferase) (PPMT) (Prenylcysteine carboxyl methyltransferase) (pcCMT)	ICMT	BN	0	11	2	5	4.44503	14.8594	9.50983	1.05508	2086
O60749	SNX2_HUMAN	Sorting nexin-2 (Transformation-related gene 9 protein) (TRG-9)	SNX2	YN	1	29		10	7.67859	18.9994	18.534	1.23967	1586		hsa04144 Endocytosis	1
O60832	DKC1_HUMAN	H/ACA ribonucleoprotein complex subunit DKC1 (EC 5.4.99.-) (CBF5 homolog) (Dyskerin) (Nopp140-associated protein of 57 kDa) (Nucleolar protein NAP57) (Nucleolar protein family A member 4) (snoRNP protein DKC1)	DKC1	YN	1	27		10	7.22206	16.2045	18.8179	1.19506	1683
O60861	GAS7_HUMAN	Growth arrest-specific protein 7 (GAS-7)	GAS7	YN	1	30		12	8.47857	15.1329	20.4598	1.23267	1600						Body Height; hypertension; Tobacco Use Disorder; Type 2 Diabetes| edema | rosiglitazone	BP-related; diabetes, metabolic syndrome related; other; tobaco and alcohol use
O60885	BRD4_HUMAN	Bromodomain-containing protein 4 (Protein HUNK1)	BRD4	BN	0	60	8	28	19.7254	45.0669	25.1528	2.98761	593
O60941	DTNB_HUMAN	Dystrobrevin beta (DTN-B) (Beta-dystrobrevin)	DTNB	YN	1	62		22	14.5474	28.8183	31.3221	2.16693	805						Coronary Disease; height; multiple myeloma	cancer related; heart failure related, cardiovascular, stroke; other
O75031	HSF2B_HUMAN	Heat shock factor 2-binding protein	HSF2BP	BN	1	274	21	75	42.0121	27.175	55.4769	6.63152	268						Tobacco Use Disorder	tobaco and alcohol use
O75081	MTG16_HUMAN	Protein CBFA2T3 (MTG8-related protein 2) (Myeloid translocation gene on chromosome 16 protein) (hMTG16) (Zinc finger MYND domain-containing protein 4)	CBFA2T3	YN	1	37		13	9.02426	19.9885	21.8538	1.34977	1376
O75083	WDR1_HUMAN	WD repeat-containing protein 1 (Actin-interacting protein 1) (AIP1) (NORI-1)	WDR1	GN	0	12		11	8.12715	23.7407	15.8609	1.27136	1522
O75084	FZD7_HUMAN	Frizzled-7 (Fz-7) (hFz7) (FzE3)	FZD7	YN	0	31		14	7.96722	10.7374	26.5598	1.20128	1669		hsa04310 Wnt signaling pathway; hsa04390 Hippo signaling pathway; hsa04550 Signaling pathways regulating pluripotency of stem cells; hsa04916 Melanogenesis; hsa05166 Human T-cell leukemia virus 1 infection; hsa05200 Pathways in cancer; hsa05205 Proteoglycans in cancer	7			Bladder Cancer; Bone Mineral Density; chronic obstructive pulmonary disease; Chronic renal failure|Kidney Failure, Chronic; Cleft Lip|Cleft Palate; Lung Cancer	cancer related; Chronic renal failure|Kidney Failure, Chronic; osteoporosis, bone density; other; pulmonary diseases
O75096	LRP4_HUMAN	Low-density lipoprotein receptor-related protein 4 (LRP-4) (Multiple epidermal growth factor-like domains 7)	LRP4	GN	0	2		2	2.46798	4.81851	3.16687	1.00257	2445
O75129	ASTN2_HUMAN	Astrotactin-2	ASTN2	GN	0	2		2	2.4777	4.95062	3.44799	1.00299	2438						Brain Ischemia|Stroke; Coronary Artery Disease; hypertension; Schizophrenia; Tobacco Use Disorder	BP-related; heart failure related, cardiovascular, stroke; neurological and mood disorders; tobaco and alcohol use
O75150	BRE1B_HUMAN	E3 ubiquitin-protein ligase BRE1B (BRE1-B) (EC 2.3.2.27) (95 kDa retinoblastoma-associated protein) (RBP95) (RING finger protein 40) (RING-type E3 ubiquitin transferase BRE1B)	RNF40	YN	1	46		24	16.7947	32.3292	23.1907	2.11895	825
O75157	T22D2_HUMAN	TSC22 domain family protein 2 (TSC22-related-inducible leucine zipper protein 4)	TSC22D2	YN	0	44		10	6.14386	8.06859	18.1636	1.0793	1991
O75159	SOCS5_HUMAN	Suppressor of cytokine signaling 5 (SOCS-5) (Cytokine-inducible SH2 protein 6) (CIS-6) (Cytokine-inducible SH2-containing protein 5)	SOCS5	YN	0	10		7	6.52719	54.551	9.21308	1.29094	1488		hsa04917 Prolactin signaling pathway	1			Neoplasms	cancer related
O75165	DJC13_HUMAN	DnaJ homolog subfamily C member 13 (Required for receptor-mediated endocytosis 8) (RME-8)	DNAJC13	BN	0	20	2	11	9.06936	37.9935	15.1363	1.46303	1234						Coronary Artery Disease	heart failure related, cardiovascular, stroke
O75323	NIPS2_HUMAN	Protein NipSnap homolog 2 (NipSnap2) (Glioblastoma-amplified sequence)	NIPSNAP2	BN	0	9	1	7	5.57527	20.4302	12.4471	1.1253	1853
O75326	SEM7A_HUMAN	Semaphorin-7A (CDw108) (JMH blood group antigen) (John-Milton-Hargen human blood group Ag) (Semaphorin-K1) (Sema K1) (Semaphorin-L) (Sema L) (CD antigen CD108)	SEMA7A	YN	1	5		5	4.91128	32.1557	13.1358	1.1837	1705		hsa04360 Axon guidance	1
O75365	TP4A3_HUMAN	Protein tyrosine phosphatase type IVA 3 (EC 3.1.3.48) (PRL-R) (Protein-tyrosine phosphatase 4a3) (Protein-tyrosine phosphatase of regenerating liver 3) (PRL-3)	PTP4A3	YN	1	70		15	8.83346	9.9988	28.4542	1.22271	1620
O75386	TULP3_HUMAN	Tubby-related protein 3 (Tubby-like protein 3)	TULP3	YN	0	76		20	10.7946	10.0334	31.9873	1.3073	1457						Cleft Lip|Cleft Palate	other
O75400	PR40A_HUMAN	Pre-mRNA-processing factor 40 homolog A (Fas ligand-associated factor 1) (Formin-binding protein 11) (Formin-binding protein 3) (Huntingtin yeast partner A) (Huntingtin-interacting protein 10) (HIP-10) (Huntingtin-interacting protein A) (Renal carcinoma antigen NY-REN-6)	PRPF40A	YN	1	137		49	28.4069	25.7163	37.7272	3.45007	514
O75420	GGYF1_HUMAN	GRB10-interacting GYF protein 1 (PERQ amino acid-rich with GYF domain-containing protein 1)	GIGYF1	YN	0	113		47	28.3549	57.0386	49.2484	8.08224	195
O75478	TAD2A_HUMAN	Transcriptional adapter 2-alpha (Transcriptional adapter 2-like) (ADA2-like protein)	TADA2A	YN	0	65		29	19.1832	37.6404	23.9555	2.53742	684						Hypercholesterolemia|LDLC levels	diabetes, metabolic syndrome related
O75528	TADA3_HUMAN	Transcriptional adapter 3 (ADA3 homolog) (hADA3) (STAF54) (Transcriptional adapter 3-like) (ADA3-like protein)	TADA3	YN	0	47		26	18.4398	60.0966	23.7389	3.33857	534						Type 2 Diabetes| edema | rosiglitazone	diabetes, metabolic syndrome related
O75531	BAF_HUMAN	Barrier-to-autointegration factor (Breakpoint cluster region protein 1) [Cleaved into: Barrier-to-autointegration factor, N-terminally processed]	BANF1	YN	1	66		33	20.958	28.9252	35.627	2.91981	608
O75564	JERKY_HUMAN	Jerky protein homolog	JRK	YN	0	35		13	10.0442	33.8678	17.1353	1.51758	1183						Tobacco Use Disorder	tobaco and alcohol use
O75604	UBP2_HUMAN	Ubiquitin carboxyl-terminal hydrolase 2 (EC 3.4.19.12) (41 kDa ubiquitin-specific protease) (Deubiquitinating enzyme 2) (Ubiquitin thioesterase 2) (Ubiquitin-specific-processing protease 2)	USP2	YN	0	179		75	47.0339	51.8993	29.0316	7.30114	224
O75643	U520_HUMAN	U5 small nuclear ribonucleoprotein 200 kDa helicase (EC 3.6.4.13) (Activating signal cointegrator 1 complex subunit 3-like 1) (BRR2 homolog) (U5 snRNP-specific 200 kDa protein) (U5-200KD)	SNRNP200	BN	1	52	4	25	17.1559	31.7828	22.1066	2.07113	851
O75674	TM1L1_HUMAN	TOM1-like protein 1 (Src-activating and signaling molecule protein) (Target of Myb-like protein 1)	TOM1L1	YN	0	35		18	13.4526	51.3574	18.1363	2.11348	830
O75688	PPM1B_HUMAN	Protein phosphatase 1B (EC 3.1.3.16) (Protein phosphatase 2C isoform beta) (PP2C-beta)	PPM1B	YN	0	31		19	13.5709	29.6035	23.0786	1.82372	984		hsa04010 MAPK signaling pathway	1			Tobacco Use Disorder	tobaco and alcohol use
O75751	S22A3_HUMAN	Solute carrier family 22 member 3 (Extraneuronal monoamine transporter) (EMT) (Organic cation transporter 3)	SLC22A3	GN	0	3		3	3.45078	26.0857	5.92568	1.04666	2136		hsa05231 Choline metabolism in cancer	1	Clonidine (DB00575); Phenoxybenzamine (DB00925); Prazosin (DB00457)		Chronic renal failure|Kidney Failure, Chronic; Coronary Artery Disease; hypertension; lung cancer ; methamphetamine use; prostate cancer; Tobacco Use Disorder	BP-related; cancer related; Chronic renal failure|Kidney Failure, Chronic; heart failure related, cardiovascular, stroke; tobaco and alcohol use
O75791	GRAP2_HUMAN	GRB2-related adapter protein 2 (Adapter protein GRID) (GRB-2-like protein) (GRB2L) (GRBLG) (GRBX) (Grf40 adapter protein) (Grf-40) (Growth factor receptor-binding protein) (Hematopoietic cell-associated adapter protein GrpL) (P38) (Protein GADS) (SH3-SH2-SH3 adapter Mona)	GRAP2	YN	0	80		36	23.3624	38.371	26.5531	3.11596	567		hsa04660 T cell receptor signaling pathway	1			Tobacco Use Disorder	tobaco and alcohol use
O75794	CD123_HUMAN	Cell division cycle protein 123 homolog (Protein D123) (HT-1080) (PZ32)	CDC123	GN	0	2		2	2.89538	17.1054	3.91162	1.01645	2307						Alzheimer's disease ; diabetes, type 2; Obesity; Tobacco Use Disorder; Type 2 diabetes	diabetes, metabolic syndrome related; neurological and mood disorders; tobaco and alcohol use
O75815	BCAR3_HUMAN	Breast cancer anti-estrogen resistance protein 3 (Novel SH2-containing protein 2) (SH2 domain-containing protein 3B)	BCAR3	BN	0	73	5	29	17.9593	21.4915	29.2227	2.00224	887						Type 2 Diabetes| edema | rosiglitazone	diabetes, metabolic syndrome related
O75840	KLF7_HUMAN	Krueppel-like factor 7 (Ubiquitous krueppel-like factor)	KLF7	GN	0	2		2	2.9148	76.7622	3.84917	1.07581	2002						diabetes, type 2	diabetes, metabolic syndrome related
O75886	STAM2_HUMAN	Signal transducing adapter molecule 2 (STAM-2) (Hrs-binding protein)	STAM2	BN	0	46	3	20	14.3594	53.343	20.8552	2.41978	716		hsa04144 Endocytosis	1
O75916	RGS9_HUMAN	Regulator of G-protein signaling 9 (RGS9)	RGS9	YN	0	8		5	3.7748	8.48915	9.70506	1.02688	2231						atherosclerosis; Schizophrenia; Tobacco Use Disorder	heart failure related, cardiovascular, stroke; neurological and mood disorders; tobaco and alcohol use
O75923	DYSF_HUMAN	Dysferlin (Dystrophy-associated fer-1-like protein) (Fer-1-like protein 1)	DYSF	YN	0	48		17	10.7116	15.1412	24.2967	1.34965	1377						Tobacco Use Disorder	tobaco and alcohol use
O75925	PIAS1_HUMAN	E3 SUMO-protein ligase PIAS1 (EC 2.3.2.-) (DEAD/H box-binding protein 1) (E3 SUMO-protein transferase PIAS1) (Gu-binding protein) (GBP) (Protein inhibitor of activated STAT protein 1) (RNA helicase II-binding protein)	PIAS1	BN	1	138	14	68	45.1957	66.0426	31.0703	9.24621	157		hsa04120 Ubiquitin mediated proteolysis; hsa05160 Hepatitis C	2			plasma HDL cholesterol (HDL-C) levels	diabetes, metabolic syndrome related
O75970	MPDZ_HUMAN	Multiple PDZ domain protein (Multi-PDZ domain protein 1)	MPDZ	YN	1	23		8	5.87812	16.3102	15.5372	1.13169	1837						alcohol consumption; Body Height; Type 2 Diabetes| edema | rosiglitazone	diabetes, metabolic syndrome related; other; tobaco and alcohol use
O76003	GLRX3_HUMAN	Glutaredoxin-3 (PKC-interacting cousin of thioredoxin) (PICOT) (PKC-theta-interacting protein) (PKCq-interacting protein) (Thioredoxin-like protein 2)	GLRX3	YN	1	98		37	23.2088	41.1709	43.2413	4.67349	395						Alzheimer's disease ; Heart Rate; hypertension	BP-related; heart failure related, cardiovascular, stroke; neurological and mood disorders
O76011	KRT34_HUMAN	Keratin, type I cuticular Ha4 (Hair keratin, type I Ha4) (Keratin-34) (K34)	KRT34	YN	0	249		75	41.1378	26.5611	55.3038	6.3729	284		hsa04915 Estrogen signaling pathway	1
O76074	PDE5A_HUMAN	cGMP-specific 3',5'-cyclic phosphodiesterase (EC 3.1.4.35) (cGMP-binding cGMP-specific phosphodiesterase) (CGB-PDE)	PDE5A	BN	0	13	1	5	4.17305	11.8644	9.57494	1.04138	2169		hsa01100 Metabolic pathways; hsa04022 cGMP-PKG signaling pathway	2			Alcoholism; Chronic renal failure|Kidney Failure, Chronic; Hepatopulmonary Syndrome|Liver Cirrhosis; Tobacco Use Disorder	Chronic renal failure|Kidney Failure, Chronic; pulmonary diseases; tobaco and alcohol use
O76081	RGS20_HUMAN	Regulator of G-protein signaling 20 (RGS20) (Gz-selective GTPase-activating protein) (G(z)GAP) (Gz-GAP) (Regulator of G-protein signaling Z1) (Regulator of Gz-selective protein signaling 1)	RGS20	YN	0	57		24	15.2017	29.8485	33.2662	2.34152	742
O76082	S22A5_HUMAN	Solute carrier family 22 member 5 (High-affinity sodium-dependent carnitine cotransporter) (Organic cation/carnitine transporter 2)	SLC22A5	BN	0	8	1	7	5.21587	15.4117	13.4724	1.09553	1931		hsa05231 Choline metabolism in cancer	1	Clonidine (DB00575)	Systemic primary carnitine deficiency (CDSP) (MIM:#212140)	Chronic renal failure|Kidney Failure, Chronic; Colorectal Cancer; left ventricular hypertrophy; Tobacco Use Disorder; Type 2 Diabetes| edema | rosiglitazone	cancer related; Chronic renal failure|Kidney Failure, Chronic; diabetes, metabolic syndrome related; heart failure related, cardiovascular, stroke; tobaco and alcohol use
O76094	SRP72_HUMAN	Signal recognition particle subunit SRP72 (SRP72) (Signal recognition particle 72 kDa protein)	SRP72	YN	0	14		9	6.33639	16.1382	15.6843	1.14185	1799
O94760	DDAH1_HUMAN	N(G),N(G)-dimethylarginine dimethylaminohydrolase 1 (DDAH-1) (Dimethylarginine dimethylaminohydrolase 1) (EC 3.5.3.18) (DDAHI) (Dimethylargininase-1)	DDAH1	GN	0	4		3	4.08216	65.5736	5.79075	1.13707	1817						Tobacco Use Disorder; Type 2 diabetes; Type 2 Diabetes| edema | rosiglitazone	diabetes, metabolic syndrome related; tobaco and alcohol use
O94762	RECQ5_HUMAN	ATP-dependent DNA helicase Q5 (EC 3.6.4.12) (DNA helicase, RecQ-like type 5) (RecQ5) (RecQ protein-like 5)	RECQL5	YN	1	33		10	7.30948	14.6237	19.3649	1.1833	1706
O94779	CNTN5_HUMAN	Contactin-5 (Neural recognition molecule NB-2) (hNB-2)	CNTN5	GN	0	1		1	2.17484	8.51779	2	1.00252	2446						Alzheimer's Disease; Body Height; Heart Failure; Heart Rate; Tobacco Use Disorder; Type 2 Diabetes| edema | rosiglitazone	diabetes, metabolic syndrome related; heart failure related, cardiovascular, stroke; neurological and mood disorders; other; tobaco and alcohol use
O94806	KPCD3_HUMAN	Serine/threonine-protein kinase D3 (EC 2.7.11.13) (Protein kinase C nu type) (Protein kinase EPK2) (nPKC-nu)	PRKD3	BN	0	14	1	8	6.78148	22.314	12.0153	1.16091	1757		hsa04015 Rap1 signaling pathway; hsa04925 Aldosterone synthesis and secretion	2
O94817	ATG12_HUMAN	Ubiquitin-like protein ATG12 (Autophagy-related protein 12) (APG12-like)	ATG12	YN	0	55		18	11.743	24.4263	21.826	1.55595	1165		hsa04068 FoxO signaling pathway	1			Colorectal Cancer	cancer related
O94868	FCSD2_HUMAN	F-BAR and double SH3 domains protein 2 (Carom) (Protein nervous wreck 1) (NWK1) (SH3 multiple domains protein 3)	FCHSD2	YN	1	53		25	15.8931	21.1288	31.5841	1.94237	912						Tobacco Use Disorder	tobaco and alcohol use
O94887	FARP2_HUMAN	FERM, ARHGEF and pleckstrin domain-containing protein 2 (FERM domain-including RhoGEF) (FIR) (FERM, RhoGEF and pleckstrin domain-containing protein 2) (Pleckstrin homology domain-containing family C member 3) (PH domain-containing family C member 3)	FARP2	GN	0	4		4	4.04504	26.2247	7.20826	1.06722	2034		hsa04015 Rap1 signaling pathway; hsa04520 Adherens junction	2			Alcoholism; leukemia	cancer related; tobaco and alcohol use
O94888	UBXN7_HUMAN	UBX domain-containing protein 7	UBXN7	YN	0	41		26	19.4208	69.3164	20.5662	3.46122	511
O94915	FRYL_HUMAN	Protein furry homolog-like (ALL1-fused gene from chromosome 4p12 protein)	FRYL	GN	0	6		5	4.20219	17.5489	9.65548	1.06254	2059
O94916	NFAT5_HUMAN	Nuclear factor of activated T-cells 5 (NF-AT5) (T-cell transcription factor NFAT5) (Tonicity-responsive enhancer-binding protein) (TonE-binding protein) (TonEBP)	NFAT5	GN	1	8		8	6.39294	17.1627	16.3814	1.15906	1761						Narcolepsy; Type 2 Diabetes| edema | rosiglitazone	diabetes, metabolic syndrome related; neurological and mood disorders
O94921	CDK14_HUMAN	Cyclin-dependent kinase 14 (EC 2.7.11.22) (Cell division protein kinase 14) (Serine/threonine-protein kinase PFTAIRE-1) (hPFTAIRE1)	CDK14	BN	1	15	2	11	8.87509	29.2432	18.2581	1.42061	1276		hsa05202 Transcriptional misregulation in cancer	1			Blood Pressure; Tobacco Use Disorder	BP-related; tobaco and alcohol use
O94953	KDM4B_HUMAN	Lysine-specific demethylase 4B (EC 1.14.11.-) (JmjC domain-containing histone demethylation protein 3B) (Jumonji domain-containing protein 2B)	KDM4B	BN	0	13	3	7	6.51748	34.0275	10.3596	1.20353	1659						Heart Rate; Tobacco Use Disorder	heart failure related, cardiovascular, stroke; tobaco and alcohol use
O94985	CSTN1_HUMAN	Calsyntenin-1 (Alcadein-alpha) (Alc-alpha) (Alzheimer-related cadherin-like protein) (Non-classical cadherin XB31alpha) [Cleaved into: Soluble Alc-alpha (SAlc-alpha); CTF1-alpha (C-terminal fragment 1-alpha)]	CLSTN1	YN	1	18		7	5.84725	27.6849	13.7339	1.19693	1678
O94988	FA13A_HUMAN	Protein FAM13A	FAM13A	unfiltered															Blood Pressure; chronic obstructive pulmonary disease; hypertension; Tobacco Use Disorder	BP-related; pulmonary diseases; tobaco and alcohol use
O95084	PRS23_HUMAN	Serine protease 23 (EC 3.4.21.-) (Putative secreted protein Zsig13)	PRSS23	YN	0	27		8	6.13067	28.7649	12.5487	1.19601	1681						Obesity	diabetes, metabolic syndrome related
O95136	S1PR2_HUMAN	Sphingosine 1-phosphate receptor 2 (S1P receptor 2) (S1P2) (Endothelial differentiation G-protein coupled receptor 5) (Sphingosine 1-phosphate receptor Edg-5) (S1P receptor Edg-5)	S1PR2	GN	0	5		5	3.89136	8.78522	9.5639	1.0283	2225		hsa04071 Sphingolipid signaling pathway	1			atherosclerosis	heart failure related, cardiovascular, stroke
O95149	SPN1_HUMAN	Snurportin-1 (RNA U transporter 1)	SNUPN	YN	0	18		6	4.71874	12.537	11.4062	1.05923	2072
O95163	ELP1_HUMAN	Elongator complex protein 1 (ELP1) (IkappaB kinase complex-associated protein) (IKK complex-associated protein) (p150)	ELP1	YN	1	47		21	14.6331	24.2115	23.8457	1.7505	1031						bronchodilator response; Chronic renal failure|Kidney Failure, Chronic; Type 2 Diabetes| edema | rosiglitazone	Chronic renal failure|Kidney Failure, Chronic; diabetes, metabolic syndrome related; pulmonary diseases
O95183	VAMP5_HUMAN	Vesicle-associated membrane protein 5 (VAMP-5) (Myobrevin)	VAMP5	YN	0	57		18	9.84887	17.9637	32.7137	1.51391	1186
O95208	EPN2_HUMAN	Epsin-2 (EPS-15-interacting protein 2)	EPN2	BN	0	44	4	25	16.4953	31.1427	25.8649	2.18079	798		hsa04144 Endocytosis	1			Tobacco Use Disorder	tobaco and alcohol use
O95231	VENTX_HUMAN	Homeobox protein VENTX (VENT homeobox homolog) (VENT-like homeobox protein 2)	VENTX	YN	1	80		26	15.9531	27.9917	39.5456	2.56959	681
O95236	APOL3_HUMAN	Apolipoprotein L3 (Apolipoprotein L-III) (ApoL-III) (TNF-inducible protein CG12-1) (CG12_1)	APOL3	YN	0	23		9	5.42332	9.77247	17.385	1.08116	1978						Hypercholesterolemia|LDLC levels; prostate cancer; Tobacco Use Disorder	cancer related; diabetes, metabolic syndrome related; tobaco and alcohol use
O95271	TNKS1_HUMAN	Poly [ADP-ribose] polymerase tankyrase-1 (EC 2.4.2.30) (ADP-ribosyltransferase diphtheria toxin-like 5) (ARTD5) (Poly [ADP-ribose] polymerase 5A) (Protein poly-ADP-ribosyltransferase tankyrase-1) (EC 2.4.2.-) (TNKS-1) (TRF1-interacting ankyrin-related ADP-ribose polymerase) (Tankyrase I) (Tankyrase-1) (TANK1)	TNKS	BN	1	44	5	22	13.3527	19.8247	30.5753	1.71897	1050						Bladder Cancer; breast cancer ; chronic obstructive pulmonary disease; lung cancer ; Obesity; Tobacco Use Disorder	cancer related; diabetes, metabolic syndrome related; pulmonary diseases; tobaco and alcohol use
O95278	EPM2A_HUMAN	Laforin (EC 3.1.3.-) (EC 3.1.3.16) (EC 3.1.3.48) (Glucan phosphatase) (Glycogen phosphatase) (Lafora PTPase) (LAFPTPase)	EPM2A	YN	1	21		12	8.72141	16.8908	19.4722	1.25431	1560
O95279	KCNK5_HUMAN	Potassium channel subfamily K member 5 (Acid-sensitive potassium channel protein TASK-2) (TWIK-related acid-sensitive K(+) channel 2)	KCNK5	BN	0	27	2	13	8.36374	20.3116	19.4373	1.29286	1483
O95295	SNAPN_HUMAN	SNARE-associated protein Snapin (Biogenesis of lysosome-related organelles complex 1 subunit 7) (BLOC-1 subunit 7) (Synaptosomal-associated protein 25-binding protein) (SNAP-associated protein)	SNAPIN	YN	0	102		36	20.7009	19.1499	33.1111	2.16647	806
O95319	CELF2_HUMAN	CUGBP Elav-like family member 2 (CELF-2) (Bruno-like protein 3) (CUG triplet repeat RNA-binding protein 2) (CUG-BP2) (CUG-BP- and ETR-3-like factor 2) (ELAV-type RNA-binding protein 3) (ETR-3) (Neuroblastoma apoptosis-related RNA-binding protein) (hNAPOR) (RNA-binding protein BRUNOL-3)	CELF2	GN	0	7		7	5.41985	34.4012	11.2834	1.18631	1698						Alzheimer's disease ; Coronary Artery Disease; Heart Failure; Narcolepsy; Tobacco Use Disorder; Type 2 Diabetes| edema | rosiglitazone	diabetes, metabolic syndrome related; heart failure related, cardiovascular, stroke; neurological and mood disorders; tobaco and alcohol use
O95342	ABCBB_HUMAN	Bile salt export pump (EC 7.6.2.-) (ATP-binding cassette sub-family B member 11)	ABCB11	BN	0	6	1	4	4.09361	21.069	7.50525	1.05679	2082				Bosentan (DB00559)	Cholestasis, benign recurrent intrahepatic, 2 (BRIC2) (MIM:#605479); Cholestasis, progressive familial intrahepatic, 2 (PFIC2) (MIM:#601847)	Bladder Cancer; chronic obstructive pulmonary disease; Chronic renal failure|Kidney Failure, Chronic; esophageal adenocarcinoma; Lung Cancer; Metabolic Syndrome X; plasma HDL cholesterol (HDL-C) levels; Tobacco Use Disorder; Type 2 Diabetes| edema | rosiglitazone	cancer related; Chronic renal failure|Kidney Failure, Chronic; diabetes, metabolic syndrome related; pulmonary diseases; tobaco and alcohol use
O95352	ATG7_HUMAN	Ubiquitin-like modifier-activating enzyme ATG7 (ATG12-activating enzyme E1 ATG7) (Autophagy-related protein 7) (APG7-like) (hAGP7) (Ubiquitin-activating enzyme E1-like protein)	ATG7	BN	0	17	1	8	7.28658	61.0306	9.76277	1.3853	1331						Tobacco Use Disorder	tobaco and alcohol use
O95365	ZBT7A_HUMAN	Zinc finger and BTB domain-containing protein 7A (Factor binding IST protein 1) (FBI-1) (Factor that binds to inducer of short transcripts protein 1) (HIV-1 1st-binding protein 1) (Leukemia/lymphoma-related factor) (POZ and Krueppel erythroid myeloid ontogenic factor) (POK erythroid myeloid ontogenic factor) (Pokemon) (Pokemon 1) (TTF-I-interacting peptide 21) (TIP21) (Zinc finger protein 857A)	ZBTB7A	BN	1	43	10	24	17.4261	49.108	25.0862	2.90827	610
O95376	ARI2_HUMAN	E3 ubiquitin-protein ligase ARIH2 (ARI-2) (Protein ariadne-2 homolog) (EC 2.3.2.31) (RING-type E3 ubiquitin transferase ARIH2) (Triad1 protein)	ARIH2	BN	1	52	9	26	18.4106	40.4193	22.6591	2.49867	696
O95400	CD2B2_HUMAN	CD2 antigen cytoplasmic tail-binding protein 2 (CD2 cytoplasmic domain-binding protein 2) (CD2 tail-binding protein 2) (U5 snRNP 52K protein) (U5-52K)	CD2BP2	YN	0	35		15	10.2322	19.9635	20.2625	1.36729	1354
O95425	SVIL_HUMAN	Supervillin (Archvillin) (p205/p250)	SVIL	YN	0	89		46	29.4022	37.3956	32.681	4.19462	436						Alzheimer's disease ; Body Height; Tobacco Use Disorder	neurological and mood disorders; other; tobaco and alcohol use
O95447	LCA5L_HUMAN	Lebercilin-like protein (Leber congenital amaurosis 5-like protein)	LCA5L	GN	0	18		15	8.75575	11.7202	26.8412	1.24417	1577
O95453	PARN_HUMAN	Poly(A)-specific ribonuclease PARN (EC 3.1.13.4) (Deadenylating nuclease) (Deadenylation nuclease) (Polyadenylate-specific ribonuclease)	PARN	YN	1	15		7	5.24501	11.6982	16.3393	1.08838	1957						Tobacco Use Disorder	tobaco and alcohol use
O95461	LARG1_HUMAN	LARGE xylosyl- and glucuronyltransferase 1 (EC 2.4.-.-) (Acetylglucosaminyltransferase-like 1A) (Glycosyltransferase-like protein) [Includes: Xylosyltransferase LARGE (EC 2.4.2.-); Beta-1,3-glucuronyltransferase LARGE (EC 2.4.1.-)]	LARGE1	GN	0	2		1	2.1457	7.46085	2	1.00207	2459		hsa01100 Metabolic pathways	1			Alcoholism; Blood Pressure; Chronic renal failure|Kidney Failure, Chronic; Heart Failure; Tobacco Use Disorder	BP-related; Chronic renal failure|Kidney Failure, Chronic; heart failure related, cardiovascular, stroke; tobaco and alcohol use
O95467	GNAS3_HUMAN	Neuroendocrine secretory protein 55 (NESP55) [Cleaved into: LHAL tetrapeptide; GPIPIRRH peptide]	GNAS	BN	1	33	6	14	9.77393	39.1147	23.508	1.79842	997		hsa04015 Rap1 signaling pathway; hsa04020 Calcium signaling pathway; hsa04024 cAMP signaling pathway; hsa04261 Adrenergic signaling in cardiomyocytes; hsa04270 Vascular smooth muscle contraction; hsa04540 Gap junction; hsa04713 Circadian entrainment; hsa04728 Dopaminergic synapse; hsa04730 Long-term depression; hsa04750 Inflammatory mediator regulation of TRP channels; hsa04911 Insulin secretion;…	22			Alcoholism; atherosclerosis; Bladder Cancer; Breast Cancer; Bulimia; Colorectal Cancer; Depression; esophageal cancer ; hypertension; leukemia; Neoplasm Recurrence, Local|Prostatic Neoplasms; Pancreatic Neoplasms; prostate cancer; Schizophrenia; Type 2 Diabetes| edema | rosiglitazone	BP-related; cancer related; diabetes, metabolic syndrome related; heart failure related, cardiovascular, stroke; neurological and mood disorders; tobaco and alcohol use
O95503	CBX6_HUMAN	Chromobox protein homolog 6	CBX6	YN	0	56		20	13.3298	34.0791	27.9888	2.12986	821
O95544	NADK_HUMAN	NAD kinase (EC 2.7.1.23) (Poly(P)/ATP NAD kinase)	NADK	BN	1	62	9	30	20.0786	80.4843	34.8949	6.01382	307		hsa01100 Metabolic pathways	1			Tobacco Use Disorder	tobaco and alcohol use
O95602	RPA1_HUMAN	DNA-directed RNA polymerase I subunit RPA1 (RNA polymerase I subunit A1) (EC 2.7.7.6) (A190) (DNA-directed RNA polymerase I largest subunit) (DNA-directed RNA polymerase I subunit A) (RNA polymerase I 194 kDa subunit) (RPA194)	POLR1A	BN	0	25	2	10	7.62031	26.4497	14.9359	1.26693	1530		hsa01100 Metabolic pathways	1			Tobacco Use Disorder	tobaco and alcohol use
O95619	YETS4_HUMAN	YEATS domain-containing protein 4 (Glioma-amplified sequence 41) (Gas41) (NuMA-binding protein 1) (NuBI-1) (NuBI1)	YEATS4	YN	0	55		22	13.7995	41.1114	28.4084	2.43241	713						height; hypertension	BP-related; other
O95622	ADCY5_HUMAN	Adenylate cyclase type 5 (EC 4.6.1.1) (ATP pyrophosphate-lyase 5) (Adenylate cyclase type V) (Adenylyl cyclase 5) (AC5)	ADCY5	BN	1	11	4	7	5.45871	14.2287	16.2424	1.11141	1889		hsa01100 Metabolic pathways; hsa04015 Rap1 signaling pathway; hsa04022 cGMP-PKG signaling pathway; hsa04024 cAMP signaling pathway; hsa04062 Chemokine signaling pathway; hsa04114 Oocyte meiosis; hsa04261 Adrenergic signaling in cardiomyocytes; hsa04270 Vascular smooth muscle contraction; hsa04540 Gap junction; hsa04713 Circadian entrainment; hsa04725 Cholinergic synapse; hsa04728 Dopaminergic syn…	25			Birth Weight; Type 2 diabetes	diabetes, metabolic syndrome related; other
O95639	CPSF4_HUMAN	Cleavage and polyadenylation specificity factor subunit 4 (Cleavage and polyadenylation specificity factor 30 kDa subunit) (CPSF 30 kDa subunit) (NS1 effector domain-binding protein 1) (Neb-1) (No arches homolog)	CPSF4	YN	0	11		6	5.117	18.5725	11.2309	1.09414	1938						Type 2 Diabetes| edema | rosiglitazone	diabetes, metabolic syndrome related
O95678	K2C75_HUMAN	Keratin, type II cytoskeletal 75 (Cytokeratin-75) (CK-75) (Keratin-6 hair follicle) (hK6hf) (Keratin-75) (K75) (Type II keratin-K6hf) (Type-II keratin Kb18)	KRT75	YN	0	117		43	25.6378	43.9196	45.9463	5.59988	326
O95696	BRD1_HUMAN	Bromodomain-containing protein 1 (BR140-like protein) (Bromodomain and PHD finger-containing protein 2)	BRD1	BN	0	31	3	20	13.728	30.0639	24.3894	1.89435	942						Schizophrenia; Tobacco Use Disorder	neurological and mood disorders; tobaco and alcohol use
O95707	RPP29_HUMAN	Ribonuclease P protein subunit p29 (hPOP4) (EC 3.1.26.5)	POP4	BN	1	7	1	1	2.07771	2.70463	3.37604	1.00091	2486
O95714	HERC2_HUMAN	E3 ubiquitin-protein ligase HERC2 (EC 2.3.2.26) (HECT domain and RCC1-like domain-containing protein 2) (HECT-type E3 ubiquitin transferase HERC2)	HERC2	YN	1	70		34	22.6693	42.8243	29.5205	3.5477	499		hsa04120 Ubiquitin mediated proteolysis	1			Tobacco Use Disorder; Type 2 Diabetes| edema | rosiglitazone	diabetes, metabolic syndrome related; tobaco and alcohol use
O95777	LSM8_HUMAN	U6 snRNA-associated Sm-like protein LSm8	LSM8	YN	0	60		12	6.96326	8.45895	23.2841	1.12119	1868
O95816	BAG2_HUMAN	BAG family molecular chaperone regulator 2 (BAG-2) (Bcl-2-associated athanogene 2)	BAG2	YN	1	69		41	27.1497	50.7448	28.3751	4.47557	408
O95817	BAG3_HUMAN	BAG family molecular chaperone regulator 3 (BAG-3) (Bcl-2-associated athanogene 3) (Bcl-2-binding protein Bis) (Docking protein CAIR-1)	BAG3	BN	1	91	13	47	29.9382	33.9329	29.0265	3.62145	489						Alzheimer's disease ; Chronic renal failure|Kidney Failure, Chronic; Schizophrenia; Type 2 Diabetes| edema | rosiglitazone	Chronic renal failure|Kidney Failure, Chronic; diabetes, metabolic syndrome related; neurological and mood disorders
O95863	SNAI1_HUMAN	Zinc finger protein SNAI1 (Protein snail homolog 1) (Protein sna)	SNAI1	YN	0	85		49	35.5949	70.3024	25.1102	6.58698	273		hsa04520 Adherens junction	1			Breast Cancer; Cleft Lip|Cleft Palate; ovarian cancer	cancer related; other
O95864	FADS2_HUMAN	Acyl-CoA 6-desaturase (EC 1.14.19.3) (Delta(6) fatty acid desaturase) (D6D) (Delta(6) desaturase) (Delta-6 desaturase) (Fatty acid desaturase 2)	FADS2	GN	0	11		9	6.04499	13.5857	17.1162	1.12423	1860		hsa01100 Metabolic pathways	1			myocardial infarct; Tobacco Use Disorder; Type 2 diabetes; Type 2 Diabetes| edema | rosiglitazone	diabetes, metabolic syndrome related; heart failure related, cardiovascular, stroke; tobaco and alcohol use
O95870	ABHGA_HUMAN	Phosphatidylserine lipase ABHD16A (EC 3.1.-.-) (Alpha/beta hydrolase domain-containing protein 16A) (Abhydrolase domain-containing protein 16A) (HLA-B-associated transcript 5) (hBAT5) (Monoacylglycerol lipase ABHD16A) (EC 3.1.1.23) (Protein G5)	ABHD16A	YN	0	59		20	10.066	11.7798	39.2377	1.41297	1289
O95876	FRITZ_HUMAN	WD repeat-containing and planar cell polarity effector protein fritz homolog (hFRTZ) (Bardet-Biedl syndrome 15 protein) (WD repeat-containing and planar cell polarity effector protein)	WDPCP	no_interactions
O95905	ECD_HUMAN	Protein ecdysoneless homolog (Human suppressor of GCR two) (hSGT1)	ECD	YN	0	14		8	7.1603	39.4647	10.3197	1.25855	1550						Alzheimer's disease	neurological and mood disorders
O95931	CBX7_HUMAN	Chromobox protein homolog 7	CBX7	YN	1	33		22	14.9943	34.3216	28.7578	2.31529	748
O95971	BY55_HUMAN	CD160 antigen (Natural killer cell receptor BY55) (CD antigen CD160) [Cleaved into: CD160 antigen, soluble form]	CD160	BN	0	8	1	5	4.36732	11.3715	9.6299	1.04175	2166
O95983	MBD3_HUMAN	Methyl-CpG-binding domain protein 3 (Methyl-CpG-binding protein MBD3)	MBD3	YN	1	96		42	26.1704	32.2536	37.4221	3.80819	471
O95989	NUDT3_HUMAN	Diphosphoinositol polyphosphate phosphohydrolase 1 (DIPP-1) (EC 3.6.1.52) (Diadenosine 5',5'''-P1,P6-hexaphosphate hydrolase 1) (EC 3.6.1.-) (Nucleoside diphosphate-linked moiety X motif 3) (Nudix motif 3)	NUDT3	YN	0	37		10	6.28956	10.7374	18.0054	1.10736	1903						height	other
O95994	AGR2_HUMAN	Anterior gradient protein 2 homolog (AG-2) (hAG-2) (HPC8) (Secreted cement gland protein XAG-2 homolog)	AGR2	YN	0	75		32	19.441	27.2885	26.3679	2.24317	776						Coronary Artery Disease	heart failure related, cardiovascular, stroke
O95997	PTTG1_HUMAN	Securin (Esp1-associated protein) (Pituitary tumor-transforming gene 1 protein) (Tumor-transforming protein 1) (hPTTG)	PTTG1	YN	0	31		17	12.8972	38.0176	18.8244	1.82001	987		hsa04110 Cell cycle; hsa04114 Oocyte meiosis; hsa05166 Human T-cell leukemia virus 1 infection	3			breast cancer ; Narcolepsy; ovarian cancer	cancer related; neurological and mood disorders
O96006	ZBED1_HUMAN	Zinc finger BED domain-containing protein 1 (Putative Ac-like transposable element) (dREF homolog)	ZBED1	YN	1	55		19	12.7744	23.6987	23.6654	1.63633	1104
O96017	CHK2_HUMAN	Serine/threonine-protein kinase Chk2 (EC 2.7.11.1) (CHK2 checkpoint homolog) (Cds1 homolog) (Hucds1) (hCds1) (Checkpoint kinase 2)	CHEK2	YN	1	103		54	34.4185	49.1248	34.9549	6.25492	290		hsa04110 Cell cycle; hsa05166 Human T-cell leukemia virus 1 infection	2			Bladder Cancer; breast cancer ; breast cancer; ovarian cancer; Chronic renal failure|Kidney Failure, Chronic; Colorectal Cancer; Colorectal Neoplasms; diabetes, type 2; endometrial cancer; epithelial ovarian cancer ; esophageal adenocarcinoma; lung cancer ; Neoplasms; ovarian cancer ; prostate cancer	cancer related; Chronic renal failure|Kidney Failure, Chronic; diabetes, metabolic syndrome related
O96019	ACL6A_HUMAN	Actin-like protein 6A (53 kDa BRG1-associated factor A) (Actin-related protein Baf53a) (ArpNbeta) (BRG1-associated factor 53A) (BAF53A) (INO80 complex subunit K)	ACTL6A	YN	0	53		26	18.2067	54.5291	26.6032	3.34789	533
P00167	CYB5_HUMAN	Cytochrome b5 (Microsomal cytochrome b5 type A) (MCB5)	CYB5A	YN	0	16		6	4.40791	14.253	11.4722	1.06332	2055
P00325	ADH1B_HUMAN	All-trans-retinol dehydrogenase [NAD(+)] ADH1B (EC 1.1.1.105) (Alcohol dehydrogenase 1B) (Alcohol dehydrogenase subunit beta)	ADH1B	GN	0	5		5	4.40618	13.5383	9.20612	1.04806	2125		hsa01100 Metabolic pathways	1			alcohol consumption; Alcoholism; Bone Density; breast cancer ; Cleft Lip|Cleft Palate; Colorectal Cancer; Coronary Disease|Coronary heart disease; Esophageal Cancer; Esophageal Neoplasms|Head and Neck Neoplasms|Laryngeal Neoplasms|Mouth Neoplasms|Pharyngeal Neoplasms; head and neck cancer; hypertension; pancreatic cancer; suicide; Type 2 diabetes; Type 2 Diabetes| edema | rosiglitazone	BP-related; cancer related; diabetes, metabolic syndrome related; heart failure related, cardiovascular, stroke; neurological and mood disorders; osteoporosis, bone density; other; tobaco and alcohol use
P00387	NB5R3_HUMAN	NADH-cytochrome b5 reductase 3 (B5R) (Cytochrome b5 reductase) (EC 1.6.2.2) (Diaphorase-1) [Cleaved into: NADH-cytochrome b5 reductase 3 membrane-bound form; NADH-cytochrome b5 reductase 3 soluble form]	CYB5R3	YN	1	53		15	8.25065	11.1779	33.2503	1.27192	1519						Chronic renal failure|Kidney Failure, Chronic	Chronic renal failure|Kidney Failure, Chronic
P00491	PNPH_HUMAN	Purine nucleoside phosphorylase (PNP) (EC 2.4.2.1) (Inosine phosphorylase) (Inosine-guanosine phosphorylase)	PNP	YN	1	18		12	8.48828	19.4074	19.5248	1.28525	1500		hsa01100 Metabolic pathways	1
P00519	ABL1_HUMAN	Tyrosine-protein kinase ABL1 (EC 2.7.10.2) (Abelson murine leukemia viral oncogene homolog 1) (Abelson tyrosine-protein kinase 1) (Proto-oncogene c-Abl) (p150)	ABL1	YN	1	338		145	87.5733	77.2701	41.5017	25.9726	24		hsa04012 ErbB signaling pathway; hsa04014 Ras signaling pathway; hsa04110 Cell cycle; hsa04360 Axon guidance; hsa04722 Neurotrophin signaling pathway; hsa05130 Pathogenic Escherichia coli infection; hsa05200 Pathways in cancer; hsa05220 Chronic myeloid leukemia	8			Alcoholism; Alzheimer's disease ; breast cancer ; esophageal adenocarcinoma; HIV; leukemia; myeloid leukemia; ovarian cancer	cancer related; HIV; neurological and mood disorders; tobaco and alcohol use
P00533	EGFR_HUMAN	Epidermal growth factor receptor (EC 2.7.10.1) (Proto-oncogene c-ErbB-1) (Receptor tyrosine-protein kinase erbB-1)	EGFR	YN	1	667		233	132.709	73.6776	59.6453	52.8604	6		hsa04010 MAPK signaling pathway; hsa04012 ErbB signaling pathway; hsa04014 Ras signaling pathway; hsa04015 Rap1 signaling pathway; hsa04020 Calcium signaling pathway; hsa04066 HIF-1 signaling pathway; hsa04068 FoxO signaling pathway; hsa04144 Endocytosis; hsa04151 PI3K-Akt signaling pathway; hsa04510 Focal adhesion; hsa04520 Adherens junction; hsa04540 Gap junction; hsa04810 Regulation of actin c…	29			Acute Coronary Syndrome|; Bladder Cancer; Body Height; Bone Mineral Density; Brain Neoplasms|Glioma; breast cancer ; chronic obstructive pulmonary disease; Cleft Lip|Cleft Palate; Colorectal Cancer; cutaneous squamous cell carcinoma; Endometrial Neoplasms; Endometriosis; epithelial ovarian cancer ; esophageal adenocarcinoma; Esophageal Cancer; head and neck cancer; lung cancer ; pancreatic cancer…	cancer related; diabetes, metabolic syndrome related; heart failure related, cardiovascular, stroke; osteoporosis, bone density; other; PCOS, abortion, endometriosis; pulmonary diseases
P00750	TPA_HUMAN	Tissue-type plasminogen activator (t-PA) (t-plasminogen activator) (tPA) (EC 3.4.21.68) (Alteplase) (Reteplase) [Cleaved into: Tissue-type plasminogen activator chain A; Tissue-type plasminogen activator chain B]	PLAT	YN	1	27		10	7.1832	15.7995	20.1994	1.20308	1661		hsa05202 Transcriptional misregulation in cancer; hsa05215 Prostate cancer	2	Iloprost (DB01088)	Hyperfibrinolysis, familial, due to increased release of PLAT (MIM:%612348); Thrombophilia, familial, due to decreased release of PLAT (MIM:%612348)	Alzheimer's disease ; atherosclerosis; cardiovascular disease; Chronic renal failure|Kidney Failure, Chronic; Coronary Artery Disease; hypertension; myocardial infarct; ovarian cancer; thyroid cancer; Type 2 Diabetes| edema | rosiglitazone	BP-related; cancer related; Chronic renal failure|Kidney Failure, Chronic; diabetes, metabolic syndrome related; heart failure related, cardiovascular, stroke; neurological and mood disorders
P00813	ADA_HUMAN	Adenosine deaminase (EC 3.5.4.4) (Adenosine aminohydrolase)	ADA	YN	0	12		8	5.60614	16.715	13.8785	1.11488	1880		hsa01100 Metabolic pathways	1			Alcoholism; Birth Weight; Body Height; Colorectal Cancer; diabetes, type 2; hypertension; Type 2 Diabetes| edema | rosiglitazone	BP-related; cancer related; diabetes, metabolic syndrome related; other; tobaco and alcohol use
P01009	A1AT_HUMAN	Alpha-1-antitrypsin (Alpha-1 protease inhibitor) (Alpha-1-antiproteinase) (Serpin A1) [Cleaved into: Short peptide from AAT (SPAAT)]	SERPINA1	BN	1	39	1	10	7.30948	14.7036	19.6186	1.18673	1697						atherosclerosis; Blood Pressure; cardiovascular disease; chronic obstructive pulmonary disease; Colorectal Cancer; HIV; lung cancer ; Tobacco Use Disorder; Type 2 Diabetes| edema | rosiglitazone	BP-related; cancer related; diabetes, metabolic syndrome related; heart failure related, cardiovascular, stroke; HIV; pulmonary diseases; tobaco and alcohol use
P01011	AACT_HUMAN	Alpha-1-antichymotrypsin (ACT) (Cell growth-inhibiting gene 24/25 protein) (Serpin A3) [Cleaved into: Alpha-1-antichymotrypsin His-Pro-less]	SERPINA3	YN	1	29		6	4.83531	19.979	13.7693	1.11751	1876						Alzheimer's Disease; Blood Pressure; chronic obstructive pulmonary disease; hypertension; lung cancer ; Type 2 Diabetes| edema | rosiglitazone	BP-related; cancer related; diabetes, metabolic syndrome related; neurological and mood disorders; pulmonary diseases
P01019	ANGT_HUMAN	Angiotensinogen (Serpin A8) [Cleaved into: Angiotensin-1 (Angiotensin 1-10) (Angiotensin I) (Ang I); Angiotensin-2 (Angiotensin 1-8) (Angiotensin II) (Ang II); Angiotensin-3 (Angiotensin 2-8) (Angiotensin III) (Ang III) (Des-Asp[1]-angiotensin II); Angiotensin-4 (Angiotensin 3-8) (Angiotensin IV) (Ang IV); Angiotensin 1-9; Angiotensin 1-7; Angiotensin 1-5; Angiotensin 1-4]	AGT	BN	1	22	3	4	4.11304	23.7553	10.2559	1.08834	1958		hsa04261 Adrenergic signaling in cardiomyocytes; hsa04270 Vascular smooth muscle contraction; hsa04924 Renin secretion; hsa04925 Aldosterone synthesis and secretion; hsa04931 Insulin resistance; hsa05200 Pathways in cancer; hsa05410 Hypertrophic cardiomyopathy (HCM); hsa05414 Dilated cardiomyopathy (DCM)	8			Acute Coronary Syndrome|; Alzheimer's disease ; atherosclerosis; Birth Weight; Blood Pressure; blood pressure, arterial; Brain Ischemia|Stroke; Breast Cancer; cardiomyopathy; cardiovascular; cardiovascular disease; Chronic renal failure|Kidney Failure, Chronic; Coronary Artery Disease; Coronary Disease|Coronary heart disease; Coronary Heart Disease; Depression; diabetes, type 1 ; diabetes, type 2…	BP-related; cancer related; Chronic renal failure|Kidney Failure, Chronic; diabetes, metabolic syndrome related; glaucoma, myopia, retinopathy diabetic; heart failure related, cardiovascular, stroke; neurological and mood disorders; other
P01100	FOS_HUMAN	Proto-oncogene c-Fos (Cellular oncogene fos) (G0/G1 switch regulatory protein 7)	FOS	YN	1	191		79	48.527	47.388	32.9989	7.74731	206		hsa04010 MAPK signaling pathway; hsa04024 cAMP signaling pathway; hsa04380 Osteoclast differentiation; hsa04660 T cell receptor signaling pathway; hsa04662 B cell receptor signaling pathway; hsa04668 TNF signaling pathway; hsa04713 Circadian entrainment; hsa04725 Cholinergic synapse; hsa04728 Dopaminergic synapse; hsa04915 Estrogen signaling pathway; hsa04917 Prolactin signaling pathway; hsa04921…	20			alcohol consumption; Alzheimer's Disease; Bladder Cancer; Bone Density; Bone Mineral Density; Bulimia; chronic obstructive pulmonary disease; Chronic renal failure|Kidney Failure, Chronic; lung cancer ; ovarian cancer; Type 2 Diabetes| edema | rosiglitazone	cancer related; Chronic renal failure|Kidney Failure, Chronic; diabetes, metabolic syndrome related; neurological and mood disorders; osteoporosis, bone density; pulmonary diseases; tobaco and alcohol use
P01106	MYC_HUMAN	Myc proto-oncogene protein (Class E basic helix-loop-helix protein 39) (bHLHe39) (Proto-oncogene c-Myc) (Transcription factor p64)	MYC	YN	1	356		144	92.2632	100.081	41.137	34.778	15		hsa04010 MAPK signaling pathway; hsa04012 ErbB signaling pathway; hsa04110 Cell cycle; hsa04151 PI3K-Akt signaling pathway; hsa04310 Wnt signaling pathway; hsa04350 TGF-beta signaling pathway; hsa04390 Hippo signaling pathway; hsa04550 Signaling pathways regulating pluripotency of stem cells; hsa04919 Thyroid hormone signaling pathway; hsa05160 Hepatitis C; hsa05161 Hepatitis B; hsa05166 Human T-…	24			Alzheimer's disease ; Bladder Cancer; breast cancer ; chronic obstructive pulmonary disease; Chronic renal failure|Kidney Failure, Chronic; Colorectal Cancer; lung cancer ; lymphoma; ovarian cancer; Pancreatic Neoplasms; prostate cancer; stomach cancer; thyroid cancer	cancer related; Chronic renal failure|Kidney Failure, Chronic; neurological and mood disorders; pulmonary diseases
P01111	RASN_HUMAN	GTPase NRas (Transforming protein N-Ras)	NRAS	YN	0	51		19	12.007	17.7481	26.1552	1.49487	1197		hsa04010 MAPK signaling pathway; hsa04012 ErbB signaling pathway; hsa04014 Ras signaling pathway; hsa04015 Rap1 signaling pathway; hsa04062 Chemokine signaling pathway; hsa04068 FoxO signaling pathway; hsa04071 Sphingolipid signaling pathway; hsa04151 PI3K-Akt signaling pathway; hsa04360 Axon guidance; hsa04370 VEGF signaling pathway; hsa04540 Gap junction; hsa04550 Signaling pathways regulating …	45			Colorectal Cancer; Colorectal Neoplasms; HIV; Lung Cancer; myeloid leukemia; Pancreatic Neoplasms; Tobacco Use Disorder; Type 2 Diabetes| edema | rosiglitazone	cancer related; diabetes, metabolic syndrome related; HIV; tobaco and alcohol use
P01112	RASH_HUMAN	GTPase HRas (H-Ras-1) (Ha-Ras) (Transforming protein p21) (c-H-ras) (p21ras) [Cleaved into: GTPase HRas, N-terminally processed]	HRAS	YN	1	122		40	23.8162	28.5791	41.2053	3.49326	505		hsa04010 MAPK signaling pathway; hsa04012 ErbB signaling pathway; hsa04014 Ras signaling pathway; hsa04015 Rap1 signaling pathway; hsa04062 Chemokine signaling pathway; hsa04068 FoxO signaling pathway; hsa04071 Sphingolipid signaling pathway; hsa04144 Endocytosis; hsa04151 PI3K-Akt signaling pathway; hsa04360 Axon guidance; hsa04370 VEGF signaling pathway; hsa04510 Focal adhesion; hsa04540 Gap ju…	47			Bladder Cancer; Breast Cancer; Colorectal Cancer; Colorectal Neoplasms; epithelial ovarian cancer ; Lung Cancer; Pancreatic Neoplasms; plasma HDL cholesterol (HDL-C) levels; thyroid cancer	cancer related; diabetes, metabolic syndrome related
P01116	RASK_HUMAN	GTPase KRas (K-Ras 2) (Ki-Ras) (c-K-ras) (c-Ki-ras) [Cleaved into: GTPase KRas, N-terminally processed]	KRAS	YN	1	78		31	20.1872	31.9326	26.6984	2.52969	685		hsa04010 MAPK signaling pathway; hsa04012 ErbB signaling pathway; hsa04014 Ras signaling pathway; hsa04015 Rap1 signaling pathway; hsa04062 Chemokine signaling pathway; hsa04068 FoxO signaling pathway; hsa04071 Sphingolipid signaling pathway; hsa04151 PI3K-Akt signaling pathway; hsa04360 Axon guidance; hsa04370 VEGF signaling pathway; hsa04540 Gap junction; hsa04550 Signaling pathways regulating …	47			Bladder Cancer; Breast Cancer; chronic obstructive pulmonary disease; Chronic renal failure|Kidney Failure, Chronic; Colorectal Cancer; Colorectal Neoplasms; endometrial cancer; Endometrial Neoplasms; Endometriosis; esophageal adenocarcinoma; Esophageal Cancer; head and neck cancer; HIV; lung cancer ; myeloid leukemia; ovarian cancer; pancreatic cancer; Pancreatic Neoplasms; stomach cancer	cancer related; Chronic renal failure|Kidney Failure, Chronic; HIV; PCOS, abortion, endometriosis; pulmonary diseases
P01127	PDGFB_HUMAN	Platelet-derived growth factor subunit B (PDGF subunit B) (PDGF-2) (Platelet-derived growth factor B chain) (Platelet-derived growth factor beta polypeptide) (Proto-oncogene c-Sis) (Becaplermin)	PDGFB	YN	1	26		13	8.36374	16.0111	24.3517	1.28921	1491		hsa04010 MAPK signaling pathway; hsa04014 Ras signaling pathway; hsa04015 Rap1 signaling pathway; hsa04151 PI3K-Akt signaling pathway; hsa04510 Focal adhesion; hsa04540 Gap junction; hsa04810 Regulation of actin cytoskeleton; hsa05166 Human T-cell leukemia virus 1 infection; hsa05200 Pathways in cancer; hsa05211 Renal cell carcinoma; hsa05214 Glioma; hsa05215 Prostate cancer; hsa05218 Melanoma; h…	14			atherosclerosis; head and neck cancer; ovarian cancer; Type 2 Diabetes| edema | rosiglitazone	cancer related; diabetes, metabolic syndrome related; heart failure related, cardiovascular, stroke
P01130	LDLR_HUMAN	Low-density lipoprotein receptor (LDL receptor)	LDLR	YN	1	24		13	8.99512	18.926	20.9109	1.31579	1440		hsa04144 Endocytosis; hsa04925 Aldosterone synthesis and secretion; hsa05145 Toxoplasmosis; hsa05160 Hepatitis C	4			Alzheimer's Disease; atherosclerosis; Bladder Cancer; Bone Density; Brain Ischemia|Stroke; chronic obstructive pulmonary disease; Chronic renal failure|Kidney Failure, Chronic; Cleft Lip|Cleft Palate; Coronary Artery Disease; Coronary Disease; Coronary Disease|Coronary heart disease; Coronary Heart Disease; diabetes, type 2; Hypercholesterolemia|LDLC levels; hypertension; lung cancer ; Metabolic …	BP-related; cancer related; Chronic renal failure|Kidney Failure, Chronic; diabetes, metabolic syndrome related; heart failure related, cardiovascular, stroke; neurological and mood disorders; osteoporosis, bone density; other; pulmonary diseases
P01138	NGF_HUMAN	Beta-nerve growth factor (Beta-NGF)	NGF	BN	1	8	1	1	2	2	2.33479	1.00006	2502		hsa04010 MAPK signaling pathway; hsa04014 Ras signaling pathway; hsa04015 Rap1 signaling pathway; hsa04151 PI3K-Akt signaling pathway; hsa04722 Neurotrophin signaling pathway; hsa04750 Inflammatory mediator regulation of TRP channels	6			alcohol consumption; Alzheimer's disease ; cardiomyopathy; Chronic renal failure|Kidney Failure, Chronic	Chronic renal failure|Kidney Failure, Chronic; heart failure related, cardiovascular, stroke; neurological and mood disorders; tobaco and alcohol use
P01160	ANF_HUMAN	Natriuretic peptides A (CDD-ANF) (Cardiodilatin) (CDD) (Cardiodilatin-related peptide) (CDP) (Prepronatriodilatin) [Cleaved into: Atrial natriuretic factor (ANF) (Atrial natriuretic peptide) (ANP)]	NPPA	BN	0	13	5	9	6.6278	19.2135	14.3625	1.16187	1754		hsa04022 cGMP-PKG signaling pathway; hsa04024 cAMP signaling pathway; hsa04066 HIF-1 signaling pathway; hsa04270 Vascular smooth muscle contraction; hsa04921 Oxytocin signaling pathway; hsa04924 Renin secretion; hsa04925 Aldosterone synthesis and secretion	7			Acute Coronary Syndrome|; atherosclerosis; Blood Pressure; blood pressure, arterial; Brain Ischemia|Stroke; cardiovascular; diabetes, type 2; glaucoma; Hepatopulmonary Syndrome|Liver Cirrhosis; hypertension; left ventricular hypertrophy; plasma HDL cholesterol (HDL-C) levels; systolic blood pressure; Type 2 diabetes; Type 2 Diabetes| edema | rosiglitazone	BP-related; diabetes, metabolic syndrome related; glaucoma, myopia, retinopathy diabetic; heart failure related, cardiovascular, stroke; pulmonary diseases
P01303	NPY_HUMAN	Pro-neuropeptide Y [Cleaved into: Neuropeptide Y (Neuropeptide tyrosine) (NPY); C-flanking peptide of NPY (CPON)]	NPY	YN	0	17		5	3.59024	6.89036	9.49724	1.02012	2278		hsa04024 cAMP signaling pathway; hsa04920 Adipocytokine signaling pathway	2			alcohol consumption; Alcoholism; atherosclerosis; Bone Density; Bone Mineral Density; Brain Ischemia|Stroke; Bulimia; Chronic renal failure|Kidney Failure, Chronic; Depression; diabetes, type 2; esophageal adenocarcinoma; Hypercholesterolemia|LDLC levels; hypertension; Insulin Resistance; Obesity; retinopathy, diabetic; Schizophrenia; Type 2 diabetes; Type 2 Diabetes| edema | rosiglitazone	BP-related; cancer related; Chronic renal failure|Kidney Failure, Chronic; diabetes, metabolic syndrome related; glaucoma, myopia, retinopathy diabetic; heart failure related, cardiovascular, stroke; neurological and mood disorders; osteoporosis, bone density; tobaco and alcohol use
P01350	GAST_HUMAN	Gastrin [Cleaved into: Gastrin-71 (Gastrin component I); Gastrin-52 (G52); Big gastrin (Gastrin component II) (Gastrin-34) (G34); Gastrin (Gastrin component III) (Gastrin-17) (G17); Gastrin-14 (G14); Gastrin-6 (G6)]	GAST	YN	0	21		14	7.60782	13.1805	27.6674	1.24594	1573
P01374	TNFB_HUMAN	Lymphotoxin-alpha (LT-alpha) (TNF-beta) (Tumor necrosis factor ligand superfamily member 1)	LTA	YN	1	17		15	8.88203	11.1201	29.9936	1.26266	1544		hsa04668 TNF signaling pathway; hsa05166 Human T-cell leukemia virus 1 infection; hsa05168 Herpes simplex virus 1 infection	3			Abortion, Spontaneous; Acute Coronary Syndrome|; Alzheimer's disease ; atherosclerosis; Bladder Cancer; Bone Mineral Density; Brain Ischemia|Stroke; breast cancer ; chronic obstructive pulmonary disease; Chronic renal failure|Kidney Failure, Chronic; Colorectal Cancer; Coronary Artery Disease; Coronary Disease; Depression; diabetes, type 1 ; diabetes, type 2; Endometrial Neoplasms; Endometriosis;…	BP-related; cancer related; Chronic renal failure|Kidney Failure, Chronic; diabetes, metabolic syndrome related; glaucoma, myopia, retinopathy diabetic; heart failure related, cardiovascular, stroke; neurological and mood disorders; osteoporosis, bone density; PCOS, abortion, endometriosis; pulmonary diseases
P01375	TNFA_HUMAN	Tumor necrosis factor (Cachectin) (TNF-alpha) (Tumor necrosis factor ligand superfamily member 2) (TNF-a) [Cleaved into: Tumor necrosis factor, membrane form (N-terminal fragment) (NTF); Intracellular domain 1 (ICD1); Intracellular domain 2 (ICD2); C-domain 1; C-domain 2; Tumor necrosis factor, soluble form]	TNF	YN	1	102		38	24.3276	43.9381	34.3903	4.26815	426		hsa04010 MAPK signaling pathway; hsa04071 Sphingolipid signaling pathway; hsa04350 TGF-beta signaling pathway; hsa04380 Osteoclast differentiation; hsa04660 T cell receptor signaling pathway; hsa04664 Fc epsilon RI signaling pathway; hsa04668 TNF signaling pathway; hsa04920 Adipocytokine signaling pathway; hsa04931 Insulin resistance; hsa05130 Pathogenic Escherichia coli infection; hsa05142 Chaga…	20			Abortion, Spontaneous; Acute Coronary Syndrome|; Alcoholism; Alzheimer's disease ; atherosclerosis; Bladder Cancer; BMI- Edema rosiglitazone or pioglitazone; Bone Density; Bone Mineral Density; Brain Ischemia|Stroke; breast cancer ; bronchodilator response; Cardiomyopathy, Dilated|DCM - Dilated cardiomyopathy; cardiovascular disease; chronic obstructive pulmonary disease; Chronic renal failure|Ki…	BP-related; cancer related; Chronic renal failure|Kidney Failure, Chronic; diabetes, metabolic syndrome related; glaucoma, myopia, retinopathy diabetic; heart failure related, cardiovascular, stroke; HIV; neurological and mood disorders; osteoporosis, bone density; PCOS, abortion, endometriosis; pulmonary diseases; tobaco and alcohol use
P01889	1B07_HUMAN	HLA class I histocompatibility antigen, B-7 alpha chain (MHC class I antigen B*7)	HLA-B	BN	1	285	10	59	32.8536	18.8722	49.6721	3.73794	477		hsa04144 Endocytosis; hsa05166 Human T-cell leukemia virus 1 infection; hsa05168 Herpes simplex virus 1 infection; hsa05169 Epstein-Barr virus infection; hsa05203 Viral carcinogenesis	5			Birth Weight; Brain Neoplasms|Glioma; Breast Cancer; chronic obstructive pulmonary disease; Chronic renal failure|Kidney Failure, Chronic; diabetes, type 1 ; Endometriosis; head and neck cancer; height; HIV; leukemia; lung cancer ; lymphoma; Osteoporosis, Postmenopausal; ovarian cancer; Schizophrenia; Type 2 diabetes; Type 2 Diabetes| edema | rosiglitazone	cancer related; Chronic renal failure|Kidney Failure, Chronic; diabetes, metabolic syndrome related; HIV; neurological and mood disorders; osteoporosis, bone density; other; PCOS, abortion, endometriosis; pulmonary diseases
P01909	DQA1_HUMAN	HLA class II histocompatibility antigen, DQ alpha 1 chain (DC-1 alpha chain) (DC-alpha) (HLA-DCA) (MHC class II DQA1)	HLA-DQA1	GN	0	10		9	6.59866	15.0176	15.4928	1.13575	1823		hsa05145 Toxoplasmosis; hsa05166 Human T-cell leukemia virus 1 infection; hsa05168 Herpes simplex virus 1 infection; hsa05169 Epstein-Barr virus infection	4			Abortion, Spontaneous; Birth Weight; Breast Cancer; cardiomyopathy; Cardiomyopathy, Dilated|DCM - Dilated cardiomyopathy; Colorectal Cancer; diabetes, type 1 ; diabetes, type 2; Endometriosis; HIV; leukemia; Lung Cancer; lymphoma; Narcolepsy; Osteoporosis, Postmenopausal; ovarian cancer; retinopathy, diabetic; Schizophrenia; stomach cancer; thyroid cancer; Type 2 diabetes; Type 2 Diabetes| edema …	cancer related; diabetes, metabolic syndrome related; glaucoma, myopia, retinopathy diabetic; heart failure related, cardiovascular, stroke; HIV; neurological and mood disorders; osteoporosis, bone density; other; PCOS, abortion, endometriosis
P02458	CO2A1_HUMAN	Collagen alpha-1(II) chain (Alpha-1 type II collagen) [Cleaved into: Collagen alpha-1(II) chain; Chondrocalcin]	COL2A1	YN	1	35		12	6.9924	11.3333	23.9224	1.16781	1740		hsa04151 PI3K-Akt signaling pathway; hsa04510 Focal adhesion	2			bronchodilator response; Cleft Lip|Cleft Palate; Myopia; Type 2 Diabetes| edema | rosiglitazone	diabetes, metabolic syndrome related; glaucoma, myopia, retinopathy diabetic; other; pulmonary diseases
P02462	CO4A1_HUMAN	Collagen alpha-1(IV) chain [Cleaved into: Arresten]	COL4A1	BN	1	31	3	14	7.95751	20.8418	24.6313	1.3625	1363		hsa04151 PI3K-Akt signaling pathway; hsa04510 Focal adhesion; hsa05200 Pathways in cancer; hsa05222 Small cell lung cancer	4			atherosclerosis; Coronary Artery Disease; hypertension; Tobacco Use Disorder; Type 2 Diabetes| edema | rosiglitazone	BP-related; diabetes, metabolic syndrome related; heart failure related, cardiovascular, stroke; tobaco and alcohol use
P02538	K2C6A_HUMAN	Keratin, type II cytoskeletal 6A (Cytokeratin-6A) (CK-6A) (Cytokeratin-6D) (CK-6D) (Keratin-6A) (K6A) (Type-II keratin Kb6) (allergen Hom s 5)	KRT6A	YN	0	38		20	13.9903	36.3769	23.4614	2.06101	856
P02545	LMNA_HUMAN	Prelamin-A/C [Cleaved into: Lamin-A/C (70 kDa lamin) (Renal carcinoma antigen NY-REN-32)]	LMNA	YN	1	436		124	63.6416	23.6858	58.6746	8.8644	167		hsa05410 Hypertrophic cardiomyopathy (HCM); hsa05412 Arrhythmogenic right ventricular cardiomyopathy (ARVC); hsa05414 Dilated cardiomyopathy (DCM)	3			Alzheimer's disease ; atherosclerosis; cardiomyopathy; Cardiomyopathy, Dilated|DCM - Dilated cardiomyopathy; diabetes, type 2; Idiopathic Dilated Cardiomyopathy; polycystic ovary syndrome; Type 2 diabetes; Type 2 Diabetes| edema | rosiglitazone	diabetes, metabolic syndrome related; heart failure related, cardiovascular, stroke; neurological and mood disorders; PCOS, abortion, endometriosis
P02647	APOA1_HUMAN	Apolipoprotein A-I (Apo-AI) (ApoA-I) (Apolipoprotein A1) [Cleaved into: Proapolipoprotein A-I (ProapoA-I); Truncated apolipoprotein A-I (Apolipoprotein A-I(1-242))]	APOA1	BN	1	44	2	12	7.76948	19.5012	21.4925	1.28881	1492						Acute Coronary Syndrome|; Alzheimer's Disease; atherosclerosis; cardiovascular; cardiovascular disease; Cleft Lip|Cleft Palate; Coronary Artery Disease; Coronary Disease; Coronary Heart Disease; diabetes, type 2; Hypercholesterolemia|LDLC levels; hypertension; Metabolic Syndrome X; myocardial infarct; Obesity; plasma HDL cholesterol (HDL-C) levels; Type 2 diabetes; Type 2 Diabetes| edema | rosigl…	BP-related; diabetes, metabolic syndrome related; heart failure related, cardiovascular, stroke; neurological and mood disorders; other
P02649	APOE_HUMAN	Apolipoprotein E (Apo-E)	APOE	BN	1	65	9	24	14.1235	26.233	29.6465	1.976	902						Acute Coronary Syndrome|; Alcoholism; Alzheimer's Disease; atherosclerosis; Birth Weight; Bladder Cancer; blood pressure, arterial; Bone Density; Bone Mineral Density; Brain Ischemia|Stroke; Breast Cancer; Cardiomyopathy, Dilated|DCM - Dilated cardiomyopathy; cardiovascular; cardiovascular disease; chronic obstructive pulmonary disease; Chronic renal failure|Kidney Failure, Chronic; Cleft Lip|Cle…	BP-related; cancer related; Chronic renal failure|Kidney Failure, Chronic; diabetes, metabolic syndrome related; glaucoma, myopia, retinopathy diabetic; heart failure related, cardiovascular, stroke; HIV; neurological and mood disorders; osteoporosis, bone density; other; pulmonary diseases; tobaco and alcohol use
P02654	APOC1_HUMAN	Apolipoprotein C-I (Apo-CI) (ApoC-I) (Apolipoprotein C1) [Cleaved into: Truncated apolipoprotein C-I]	APOC1	YN	1	28		4	3.20968	4.37811	10.7691	1.01268	2333						Alzheimer's disease ; cardiovascular disease; Coronary Artery Disease; Coronary Disease; Coronary Disease|Coronary heart disease; Obesity; Type 2 diabetes; Type 2 Diabetes| edema | rosiglitazone	diabetes, metabolic syndrome related; heart failure related, cardiovascular, stroke; neurological and mood disorders
P02745	C1QA_HUMAN	Complement C1q subcomponent subunit A	C1QA	YN	0	31		15	9.21229	15.7173	24.8526	1.31922	1432		hsa05142 Chagas disease (American trypanosomiasis)	1			Breast Cancer; Type 2 Diabetes| edema | rosiglitazone	cancer related; diabetes, metabolic syndrome related
P02751	FINC_HUMAN	Fibronectin (FN) (Cold-insoluble globulin) (CIG) [Cleaved into: Anastellin; Ugl-Y1; Ugl-Y2; Ugl-Y3]	FN1	BN	1	117	12	47	24.5374	18.7005	43.8287	2.78765	629		hsa04151 PI3K-Akt signaling pathway; hsa04510 Focal adhesion; hsa04810 Regulation of actin cytoskeleton; hsa05100 Bacterial invasion of epithelial cells; hsa05200 Pathways in cancer; hsa05205 Proteoglycans in cancer; hsa05222 Small cell lung cancer	7			breast cancer ; chronic obstructive pulmonary disease; Chronic renal failure|Kidney Failure, Chronic; Cleft Lip|Cleft Palate; Coronary Artery Disease; Heart Failure; Lung Cancer; ovarian cancer; Schizophrenia; thyroid cancer; Type 2 Diabetes| edema | rosiglitazone	cancer related; Chronic renal failure|Kidney Failure, Chronic; diabetes, metabolic syndrome related; heart failure related, cardiovascular, stroke; neurological and mood disorders; other; pulmonary diseases
P02771	FETA_HUMAN	Alpha-fetoprotein (Alpha-1-fetoprotein) (Alpha-fetoglobulin)	AFP	YN	0	11		4	3.55937	10.0371	7.65717	1.02355	2253		hsa04390 Hippo signaling pathway	1
P02774	VTDB_HUMAN	Vitamin D-binding protein (DBP) (VDB) (Gc protein-derived macrophage activating factor) (Gc-MAF) (GcMAF) (Gc-globulin) (Group-specific component) (Gc) (Vitamin D-binding protein-macrophage activating factor) (DBP-maf)	GC	YN	1	14		8	6.04325	15.0823	17.4835	1.14093	1805						Alzheimer's disease ; Bladder Cancer; Bone Density; Bone Mineral Density; Brain Ischemia|Stroke; Breast Cancer; chronic obstructive pulmonary disease; diabetes, type 2; Lung Cancer; Osteoporosis, Postmenopausal; prostate cancer; Type 2 diabetes; Type 2 Diabetes| edema | rosiglitazone	cancer related; diabetes, metabolic syndrome related; heart failure related, cardiovascular, stroke; neurological and mood disorders; osteoporosis, bone density; pulmonary diseases
P02786	TFR1_HUMAN	Transferrin receptor protein 1 (TR) (TfR) (TfR1) (Trfr) (T9) (p90) (CD antigen CD71) [Cleaved into: Transferrin receptor protein 1, serum form (sTfR)]	TFRC	YN	1	72		25	15.5434	23.9323	28.6875	1.9482	907		hsa04066 HIF-1 signaling pathway; hsa04144 Endocytosis	2			Abortion, Spontaneous; Bladder Cancer; Breast Cancer; chronic obstructive pulmonary disease; Colorectal Cancer; lung cancer ; Type 2 diabetes; Type 2 Diabetes| edema | rosiglitazone	cancer related; diabetes, metabolic syndrome related; PCOS, abortion, endometriosis; pulmonary diseases
P02787	TRFE_HUMAN	Serotransferrin (Transferrin) (Beta-1 metal-binding globulin) (Siderophilin)	TF	YN	0	46		19	10.4043	13.5919	28.9007	1.36266	1360		hsa04066 HIF-1 signaling pathway	1			Abortion, Spontaneous; Alzheimer's disease ; Brain Ischemia|Stroke; Schizophrenia; Tobacco Use Disorder; Type 2 Diabetes| edema | rosiglitazone	diabetes, metabolic syndrome related; heart failure related, cardiovascular, stroke; neurological and mood disorders; PCOS, abortion, endometriosis; tobaco and alcohol use
P03372	ESR1_HUMAN	Estrogen receptor (ER) (ER-alpha) (Estradiol receptor) (Nuclear receptor subfamily 3 group A member 1)	ESR1	BN	1	520	56	217	134.537	102.068	51.5414	63.9373	3		hsa04915 Estrogen signaling pathway; hsa04917 Prolactin signaling pathway; hsa04919 Thyroid hormone signaling pathway; hsa05200 Pathways in cancer; hsa05205 Proteoglycans in cancer	5			Abortion, Spontaneous; Acute Coronary Syndrome|; Alcoholism; Alzheimer's disease ; atherosclerosis; Bladder Cancer; blood pressure, arterial; Body Height; Bone Density; Bone Mineral Density; breast cancer ; Bulimia; cardiovascular disease; chronic obstructive pulmonary disease; Chronic renal failure|Kidney Failure, Chronic; Cleft Lip|Cleft Palate; Colorectal Cancer; Coronary Artery Disease; Coron…	BP-related; cancer related; Chronic renal failure|Kidney Failure, Chronic; diabetes, metabolic syndrome related; heart failure related, cardiovascular, stroke; neurological and mood disorders; osteoporosis, bone density; other; PCOS, abortion, endometriosis; pulmonary diseases; tobaco and alcohol use
P03971	MIS_HUMAN	Muellerian-inhibiting factor (Anti-Muellerian hormone) (AMH) (Muellerian-inhibiting substance) (MIS)	AMH	GN	0	7		7	5.30329	15.9541	11.7839	1.08789	1961		hsa04024 cAMP signaling pathway; hsa04350 TGF-beta signaling pathway; hsa04390 Hippo signaling pathway	3			epithelial ovarian cancer ; polycystic ovary syndrome; thyroid cancer	cancer related; PCOS, abortion, endometriosis
P03973	SLPI_HUMAN	Antileukoproteinase (ALP) (BLPI) (HUSI-1) (Mucus proteinase inhibitor) (MPI) (Protease inhibitor WAP4) (Secretory leukocyte protease inhibitor) (Seminal proteinase inhibitor) (WAP four-disulfide core domain protein 4)	SLPI	YN	0	25		12	7.68206	18.1144	21.3393	1.26329	1540
P04004	VTNC_HUMAN	Vitronectin (VN) (S-protein) (Serum-spreading factor) (V75) [Cleaved into: Vitronectin V65 subunit; Vitronectin V10 subunit; Somatomedin-B]	VTN	BN	1	51	5	18	11.1116	20.2066	23.7206	1.47284	1222		hsa04151 PI3K-Akt signaling pathway; hsa04510 Focal adhesion; hsa05205 Proteoglycans in cancer	3			thyroid cancer; Type 2 Diabetes| edema | rosiglitazone	cancer related; diabetes, metabolic syndrome related
P04049	RAF1_HUMAN	RAF proto-oncogene serine/threonine-protein kinase (EC 2.7.11.1) (Proto-oncogene c-RAF) (cRaf) (Raf-1)	RAF1	BN	1	216	25	98	62.7903	71.8765	42.158	17.9188	56		hsa04010 MAPK signaling pathway; hsa04012 ErbB signaling pathway; hsa04014 Ras signaling pathway; hsa04015 Rap1 signaling pathway; hsa04022 cGMP-PKG signaling pathway; hsa04024 cAMP signaling pathway; hsa04062 Chemokine signaling pathway; hsa04068 FoxO signaling pathway; hsa04071 Sphingolipid signaling pathway; hsa04151 PI3K-Akt signaling pathway; hsa04270 Vascular smooth muscle contraction; hsa0…	48			plasma HDL cholesterol (HDL-C) levels; thyroid cancer; Type 2 Diabetes| edema | rosiglitazone	cancer related; diabetes, metabolic syndrome related
P04085	PDGFA_HUMAN	Platelet-derived growth factor subunit A (PDGF subunit A) (PDGF-1) (Platelet-derived growth factor A chain) (Platelet-derived growth factor alpha polypeptide)	PDGFA	YN	1	21		12	7.4975	13.3276	25.0837	1.22212	1624		hsa04010 MAPK signaling pathway; hsa04014 Ras signaling pathway; hsa04015 Rap1 signaling pathway; hsa04151 PI3K-Akt signaling pathway; hsa04510 Focal adhesion; hsa04540 Gap junction; hsa04810 Regulation of actin cytoskeleton; hsa05166 Human T-cell leukemia virus 1 infection; hsa05200 Pathways in cancer; hsa05202 Transcriptional misregulation in cancer; hsa05214 Glioma; hsa05215 Prostate cancer; h…	14			atherosclerosis	heart failure related, cardiovascular, stroke
P04114	APOB_HUMAN	Apolipoprotein B-100 (Apo B-100) [Cleaved into: Apolipoprotein B-48 (Apo B-48)]	APOB	YN	1	36		19	12.4344	23.2225	27.8465	1.71427	1053						Alzheimer's disease ; atherosclerosis; Bladder Cancer; Blood Pressure; blood pressure, arterial; Brain Ischemia|Stroke; cardiovascular; cardiovascular disease; chronic obstructive pulmonary disease; Chronic renal failure|Kidney Failure, Chronic; Cleft Lip|Cleft Palate; Coronary Artery Disease; Coronary Disease; Coronary Disease|Coronary heart disease; Coronary Heart Disease; Depression; diabetes,…	BP-related; cancer related; Chronic renal failure|Kidney Failure, Chronic; diabetes, metabolic syndrome related; heart failure related, cardiovascular, stroke; neurological and mood disorders; other; pulmonary diseases; tobaco and alcohol use
P04150	GCR_HUMAN	Glucocorticoid receptor (GR) (Nuclear receptor subfamily 3 group C member 1)	NR3C1	YN	1	279		119	76.9016	84.248	38.2728	23.0495	29						alcohol consumption; atherosclerosis; Birth Weight; Blood Pressure; BMI- Edema rosiglitazone or pioglitazone; Bone Mineral Density; bronchodilator response; cardiovascular disease; Chronic renal failure|Kidney Failure, Chronic; Cleft Lip|Cleft Palate; Colorectal Cancer; Coronary Artery Disease; Depression; diabetes, type 2; Glaucoma, Open-Angle; Hypercholesterolemia|LDLC levels; hypertension; Ins…	BP-related; cancer related; Chronic renal failure|Kidney Failure, Chronic; diabetes, metabolic syndrome related; glaucoma, myopia, retinopathy diabetic; heart failure related, cardiovascular, stroke; neurological and mood disorders; osteoporosis, bone density; other; pulmonary diseases; tobaco and alcohol use
P04179	SODM_HUMAN	Superoxide dismutase [Mn], mitochondrial (EC 1.15.1.1)	SOD2	YN	1	38		12	8.5757	21.2532	19.1484	1.30958	1453		hsa04068 FoxO signaling pathway	1			Adenocarcinoma|Pancreatic Neoplasms; Alzheimer's Disease; atherosclerosis; Bladder Cancer; Breast Cancer; cardiomyopathy; chronic obstructive pulmonary disease; Chronic renal failure|Kidney Failure, Chronic; Colorectal Cancer; Coronary Disease; Depression; diabetes, type 1 ; diabetes, type 2; esophageal cancer ; Esophageal Neoplasms|Head and Neck Neoplasms|Laryngeal Neoplasms|Mouth Neoplasms|Phar…	BP-related; cancer related; Chronic renal failure|Kidney Failure, Chronic; diabetes, metabolic syndrome related; glaucoma, myopia, retinopathy diabetic; heart failure related, cardiovascular, stroke; neurological and mood disorders; pulmonary diseases; tobaco and alcohol use
P04233	HG2A_HUMAN	HLA class II histocompatibility antigen gamma chain (HLA-DR antigens-associated invariant chain) (Ia antigen-associated invariant chain) (Ii) (p33) (CD antigen CD74)	CD74	YN	1	50		19	10.3946	13.2542	32.4868	1.39724	1318		hsa05168 Herpes simplex virus 1 infection	1			Heart Failure; Type 2 Diabetes| edema | rosiglitazone	diabetes, metabolic syndrome related; heart failure related, cardiovascular, stroke
P04278	SHBG_HUMAN	Sex hormone-binding globulin (SHBG) (Sex steroid-binding protein) (SBP) (Testis-specific androgen-binding protein) (ABP) (Testosterone-estradiol-binding globulin) (TeBG) (Testosterone-estrogen-binding globulin)	SHBG	YN	1	61		15	10.0379	17.2765	22.455	1.34552	1385						Bladder Cancer; Bone Mineral Density; breast cancer ; chronic obstructive pulmonary disease; Chronic renal failure|Kidney Failure, Chronic; Coronary Artery Disease; diabetes, type 2; endometrial cancer; Endometrial Neoplasms; epithelial ovarian cancer ; Hepatopulmonary Syndrome|Liver Cirrhosis; Lung Cancer; Osteoporosis, Postmenopausal; ovarian cancer; polycystic ovary syndrome; prostate cancer	cancer related; Chronic renal failure|Kidney Failure, Chronic; diabetes, metabolic syndrome related; heart failure related, cardiovascular, stroke; osteoporosis, bone density; PCOS, abortion, endometriosis; pulmonary diseases
P04350	TBB4A_HUMAN	Tubulin beta-4A chain (Tubulin 5 beta) (Tubulin beta-4 chain)	TUBB4A	YN	0	66		37	24.9281	45.4594	31.2421	4.14756	438		hsa04540 Gap junction; hsa05130 Pathogenic Escherichia coli infection	2
P04406	G3P_HUMAN	Glyceraldehyde-3-phosphate dehydrogenase (GAPDH) (EC 1.2.1.12) (Peptidyl-cysteine S-nitrosylase GAPDH) (EC 2.6.99.-)	GAPDH	YN	1	145		65	43.6946	57.9158	25.6063	6.76157	261		hsa01100 Metabolic pathways; hsa04066 HIF-1 signaling pathway; hsa05130 Pathogenic Escherichia coli infection	3			Alzheimer's disease	neurological and mood disorders
P04440	DPB1_HUMAN	HLA class II histocompatibility antigen, DP beta 1 chain (HLA class II histocompatibility antigen, DP(W4) beta chain) (MHC class II antigen DPB1)	HLA-DPB1	BN	0	7	2	5	3.89136	9.08129	10.0963	1.03095	2210		hsa05145 Toxoplasmosis; hsa05166 Human T-cell leukemia virus 1 infection; hsa05168 Herpes simplex virus 1 infection; hsa05169 Epstein-Barr virus infection	4			Breast Cancer; cardiomyopathy; diabetes, type 1 ; Endometriosis; leukemia; lymphoma; retinopathy, diabetic; Type 2 Diabetes| edema | rosiglitazone	cancer related; diabetes, metabolic syndrome related; glaucoma, myopia, retinopathy diabetic; heart failure related, cardiovascular, stroke; PCOS, abortion, endometriosis
P04626	ERBB2_HUMAN	Receptor tyrosine-protein kinase erbB-2 (EC 2.7.10.1) (Metastatic lymph node gene 19 protein) (MLN 19) (Proto-oncogene Neu) (Proto-oncogene c-ErbB-2) (Tyrosine kinase-type cell surface receptor HER2) (p185erbB2) (CD antigen CD340)	ERBB2	YN	1	265		104	65.3651	81.2188	39.4396	19.6185	43		hsa04010 MAPK signaling pathway; hsa04012 ErbB signaling pathway; hsa04020 Calcium signaling pathway; hsa04066 HIF-1 signaling pathway; hsa04151 PI3K-Akt signaling pathway; hsa04510 Focal adhesion; hsa04520 Adherens junction; hsa05200 Pathways in cancer; hsa05205 Proteoglycans in cancer; hsa05212 Pancreatic cancer; hsa05213 Endometrial cancer; hsa05215 Prostate cancer; hsa05219 Bladder cancer; hs…	15			Bladder Cancer; Brain Neoplasms|Glioma; Breast Cancer; chronic obstructive pulmonary disease; Chronic renal failure|Kidney Failure, Chronic; Colorectal Cancer; cutaneous squamous cell carcinoma; endometrial cancer; Endometrial Neoplasms; epithelial ovarian cancer ; esophageal adenocarcinoma; Esophageal Neoplasms|Head and Neck Neoplasms|Laryngeal Neoplasms|Mouth Neoplasms|Pharyngeal Neoplasms; Lun…	cancer related; Chronic renal failure|Kidney Failure, Chronic; pulmonary diseases
P04637	P53_HUMAN	Cellular tumor antigen p53 (Antigen NY-CO-13) (Phosphoprotein p53) (Tumor suppressor p53)	TP53	BN	1	772	68	294	178.352	107.23	58.2126	100	1		hsa04010 MAPK signaling pathway; hsa04071 Sphingolipid signaling pathway; hsa04110 Cell cycle; hsa04151 PI3K-Akt signaling pathway; hsa04310 Wnt signaling pathway; hsa04722 Neurotrophin signaling pathway; hsa04919 Thyroid hormone signaling pathway; hsa05160 Hepatitis C; hsa05161 Hepatitis B; hsa05166 Human T-cell leukemia virus 1 infection; hsa05168 Herpes simplex virus 1 infection; hsa05169 Epst…	28			Abortion, Spontaneous; Alzheimer's Disease; atherosclerosis; Bladder Cancer; Brain Neoplasms|Glioma; Breast Cancer; Breast Neoplasms|; cardiovascular disease; chronic obstructive pulmonary disease; Chronic renal failure|Kidney Failure, Chronic; Colonic Neoplasms|Rectal Neoplasms; Colorectal Cancer; Colorectal Neoplasms; Coronary Disease|Coronary heart disease; Depression; endometrial cancer; Endo…	cancer related; Chronic renal failure|Kidney Failure, Chronic; diabetes, metabolic syndrome related; glaucoma, myopia, retinopathy diabetic; heart failure related, cardiovascular, stroke; neurological and mood disorders; PCOS, abortion, endometriosis; pulmonary diseases
P04792	HSPB1_HUMAN	Heat shock protein beta-1 (HspB1) (28 kDa heat shock protein) (Estrogen-regulated 24 kDa protein) (Heat shock 27 kDa protein) (HSP 27) (Stress-responsive protein 27) (SRP27)	HSPB1	YN	1	307		87	52.1641	38.8965	44.3343	8.99851	162		hsa04010 MAPK signaling pathway; hsa04370 VEGF signaling pathway	2			Lung Cancer	cancer related
P04908	H2A1B_HUMAN	Histone H2A type 1-B/E (Histone H2A.2) (Histone H2A/a) (Histone H2A/m)	H2AC8; H2AC4	YN	0	102		55	35.7219	62.7036	34.3886	7.84889	203
P05019	IGF1_HUMAN	Insulin-like growth factor I (IGF-I) (Mechano growth factor) (MGF) (Somatomedin-C)	IGF1	BN	0	22	4	12	7.50722	12.8925	20.8481	1.17866	1717		hsa04010 MAPK signaling pathway; hsa04014 Ras signaling pathway; hsa04015 Rap1 signaling pathway; hsa04066 HIF-1 signaling pathway; hsa04068 FoxO signaling pathway; hsa04114 Oocyte meiosis; hsa04151 PI3K-Akt signaling pathway; hsa04510 Focal adhesion; hsa04550 Signaling pathways regulating pluripotency of stem cells; hsa04730 Long-term depression; hsa04750 Inflammatory mediator regulation of TRP …	20			Abortion, Spontaneous; Alzheimer's disease ; atherosclerosis; Birth Weight; Bladder Cancer; BMI- Edema rosiglitazone or pioglitazone; Body Height; Bone Density; Bone Mineral Density; breast cancer ; Breast Neoplasms|; Bulimia; chronic obstructive pulmonary disease; Chronic renal failure|Kidney Failure, Chronic; Colorectal Cancer; Coronary Artery Disease; diabetes, type 2; Endometrial Neoplasms; e…	BP-related; cancer related; Chronic renal failure|Kidney Failure, Chronic; diabetes, metabolic syndrome related; glaucoma, myopia, retinopathy diabetic; heart failure related, cardiovascular, stroke; neurological and mood disorders; osteoporosis, bone density; other; PCOS, abortion, endometriosis; pulmonary diseases; tobaco and alcohol use
P05023	AT1A1_HUMAN	Sodium/potassium-transporting ATPase subunit alpha-1 (Na(+)/K(+) ATPase alpha-1 subunit) (EC 7.2.2.13) (Sodium pump subunit alpha-1)	ATP1A1	YN	0	40		20	13.66	25.7148	21.7528	1.67871	1074		hsa04022 cGMP-PKG signaling pathway; hsa04024 cAMP signaling pathway; hsa04261 Adrenergic signaling in cardiomyocytes; hsa04911 Insulin secretion; hsa04918 Thyroid hormone synthesis; hsa04919 Thyroid hormone signaling pathway; hsa04925 Aldosterone synthesis and secretion	7	Diazoxide (DB01119)	Charcot-Marie-Tooth disease 2DD (CMT2DD) (MIM:#618036); Hypomagnesemia, seizures, and mental retardation 2 (HOMGSMR2) (MIM:#618314)	hypertension; Type 2 Diabetes| edema | rosiglitazone	BP-related; diabetes, metabolic syndrome related
P05026	AT1B1_HUMAN	Sodium/potassium-transporting ATPase subunit beta-1 (Sodium/potassium-dependent ATPase subunit beta-1)	ATP1B1	BN	0	29	1	16	10.8653	23.0297	20.9314	1.46498	1233		hsa04022 cGMP-PKG signaling pathway; hsa04024 cAMP signaling pathway; hsa04261 Adrenergic signaling in cardiomyocytes; hsa04911 Insulin secretion; hsa04918 Thyroid hormone synthesis; hsa04919 Thyroid hormone signaling pathway; hsa04925 Aldosterone synthesis and secretion	7			esophageal adenocarcinoma; hypertension; Type 2 Diabetes| edema | rosiglitazone	BP-related; cancer related; diabetes, metabolic syndrome related
P05067	A4_HUMAN	Amyloid-beta precursor protein (APP) (ABPP) (APPI) (Alzheimer disease amyloid protein) (Amyloid precursor protein) (Amyloid-beta A4 protein) (Cerebral vascular amyloid peptide) (CVAP) (PreA4) (Protease nexin-II) (PN-II) [Cleaved into: N-APP; Soluble APP-alpha (S-APP-alpha); Soluble APP-beta (S-APP-beta); C99 (Beta-secretase C-terminal fragment) (Beta-CTF); Amyloid-beta protein 42 (Abeta42) (Beta-…	APP	YN	1	2120		376	178.553	28.1721	125.089	56.9536	5						Alzheimer's Disease; Body Height; Tobacco Use Disorder; Type 2 Diabetes| edema | rosiglitazone	diabetes, metabolic syndrome related; neurological and mood disorders; other; tobaco and alcohol use
P05091	ALDH2_HUMAN	Aldehyde dehydrogenase, mitochondrial (EC 1.2.1.3) (ALDH class 2) (ALDH-E2) (ALDHI)	ALDH2	GN	1	16		14	8.62774	18.0806	24.2371	1.33544	1402		hsa01100 Metabolic pathways	1	Amyl Nitrite (DB01612)	Alcohol sensitivity, acute (MIM:#610251); Esophageal cancer, alcohol-related, susceptibility to (MIM:+100650); Hangover, susceptibility to (MIM:#610251); Sublingual nitroglycerin, susceptibility to poor response to (MIM:+100650)	alcohol consumption; Alcoholism; Alzheimer's disease ; atherosclerosis; Bladder Cancer; Bone Density; Breast Cancer; chronic obstructive pulmonary disease; Chronic renal failure|Kidney Failure, Chronic; Colonic Neoplasms|Rectal Neoplasms; Colorectal Cancer; Coronary Artery Disease; Coronary Disease|Coronary heart disease; diabetes, type 2; Esophageal Cancer; Esophageal Neoplasms|Head and Neck Neo…	BP-related; cancer related; Chronic renal failure|Kidney Failure, Chronic; diabetes, metabolic syndrome related; heart failure related, cardiovascular, stroke; neurological and mood disorders; osteoporosis, bone density; pulmonary diseases; tobaco and alcohol use
P05093	CP17A_HUMAN	Steroid 17-alpha-hydroxylase/17,20 lyase (EC 1.14.14.19) (17-alpha-hydroxyprogesterone aldolase) (EC 1.14.14.32) (CYPXVII) (Cytochrome P450 17A1) (Cytochrome P450-C17) (Cytochrome P450c17) (Steroid 17-alpha-monooxygenase)	CYP17A1	GN	0	17		12	8.55628	18.5895	18.8644	1.26605	1533		hsa01100 Metabolic pathways; hsa04917 Prolactin signaling pathway	2			Alzheimer's Disease; Bladder Cancer; Blood Pressure; Bone Density; Bone Mineral Density; breast cancer ; chronic obstructive pulmonary disease; Chronic renal failure|Kidney Failure, Chronic; Colorectal Cancer; endometrial cancer; Endometrial Neoplasms; Endometriosis; epithelial ovarian cancer ; esophageal adenocarcinoma; height; hypertension; lung cancer ; Narcolepsy; ovarian cancer; polycystic o…	BP-related; cancer related; Chronic renal failure|Kidney Failure, Chronic; diabetes, metabolic syndrome related; neurological and mood disorders; osteoporosis, bone density; other; PCOS, abortion, endometriosis; pulmonary diseases; tobaco and alcohol use
P05108	CP11A_HUMAN	Cholesterol side-chain cleavage enzyme, mitochondrial (EC 1.14.15.6) (CYPXIA1) (Cholesterol desmolase) (Cytochrome P450 11A1) (Cytochrome P450(scc))	CYP11A1	YN	0	6		6	4.78674	22.4347	11.8455	1.11235	1888		hsa01100 Metabolic pathways; hsa04925 Aldosterone synthesis and secretion	2			Bone Mineral Density; breast cancer ; Colorectal Cancer; Endometrial Neoplasms; hypertension; Lung Cancer; polycystic ovary syndrome; prostate cancer	BP-related; cancer related; osteoporosis, bone density; PCOS, abortion, endometriosis
P05161	ISG15_HUMAN	Ubiquitin-like protein ISG15 (Interferon-induced 15 kDa protein) (Interferon-induced 17 kDa protein) (IP17) (Ubiquitin cross-reactive protein) (hUCRP)	ISG15	YN	0	39		19	14.2994	30.7159	20.6524	1.80587	994		hsa05169 Epstein-Barr virus infection	1			ovarian cancer; Type 2 Diabetes| edema | rosiglitazone	cancer related; diabetes, metabolic syndrome related
P05177	CP1A2_HUMAN	Cytochrome P450 1A2 (EC 1.14.14.1) (CYPIA2) (Cholesterol 25-hydroxylase) (Cytochrome P(3)450) (Cytochrome P450 4) (Cytochrome P450-P3) (Hydroperoxy icosatetraenoate dehydratase) (EC 4.2.1.152)	CYP1A2	GN	1	4		4	3.08341	3.80348	8.15914	1.00774	2381		hsa01100 Metabolic pathways	1	Amlodipine (DB00381); Clevidipine (DB04920); Clonidine (DB00575); Guanabenz (DB00629); Irbesartan (DB01029); Losartan (DB00678); Nifedipine (DB01115); Nilvadipine (DB06712); Nisoldipine (DB00401); Nitroprusside (DB00325); Propranolol (DB00571)		Bladder Cancer; Blood Pressure; BMI- Edema rosiglitazone or pioglitazone; Bone Mineral Density; breast cancer ; chronic obstructive pulmonary disease; Chronic renal failure|Kidney Failure, Chronic; Cleft Lip|Cleft Palate; Colorectal Cancer; Colorectal Neoplasms; Coronary Artery Disease; Depression; Diastolic blood pressure; endometrial cancer; Endometrial Neoplasms; esophageal adenocarcinoma; Eso…	BP-related; cancer related; Chronic renal failure|Kidney Failure, Chronic; diabetes, metabolic syndrome related; heart failure related, cardiovascular, stroke; neurological and mood disorders; osteoporosis, bone density; other; pulmonary diseases
P05231	IL6_HUMAN	Interleukin-6 (IL-6) (B-cell stimulatory factor 2) (BSF-2) (CTL differentiation factor) (CDF) (Hybridoma growth factor) (Interferon beta-2) (IFN-beta-2)	IL6	GN	1	7		6	4.44677	8.23401	15.4537	1.04954	2116		hsa04066 HIF-1 signaling pathway; hsa04068 FoxO signaling pathway; hsa04151 PI3K-Akt signaling pathway; hsa04668 TNF signaling pathway; hsa04931 Insulin resistance; hsa05130 Pathogenic Escherichia coli infection; hsa05142 Chagas disease (American trypanosomiasis); hsa05161 Hepatitis B; hsa05166 Human T-cell leukemia virus 1 infection; hsa05168 Herpes simplex virus 1 infection; hsa05169 Epstein-Ba…	14			Abortion, Spontaneous; Acute Coronary Syndrome|; Alzheimer's Disease; atherosclerosis; Bladder Cancer; Blood Pressure; Bone Density; Bone Mineral Density; Brain Ischemia|Stroke; Brain Neoplasms|Glioma; breast cancer ; Bulimia; cardiovascular; cardiovascular disease; Chronic renal failure|Kidney Failure, Chronic; Colorectal Cancer; Coronary Artery Disease; Coronary Disease; Coronary Disease|Corona…	BP-related; cancer related; Chronic renal failure|Kidney Failure, Chronic; diabetes, metabolic syndrome related; heart failure related, cardiovascular, stroke; HIV; neurological and mood disorders; osteoporosis, bone density; PCOS, abortion, endometriosis
P05305	EDN1_HUMAN	Endothelin-1 (Preproendothelin-1) (PPET1) [Cleaved into: Endothelin-1 (ET-1); Big endothelin-1]	EDN1	BN	1	12	2	5	4.50331	13.9073	13.3136	1.07337	2009		hsa04024 cAMP signaling pathway; hsa04066 HIF-1 signaling pathway; hsa04270 Vascular smooth muscle contraction; hsa04668 TNF signaling pathway; hsa04916 Melanogenesis; hsa04924 Renin secretion; hsa05200 Pathways in cancer; hsa05410 Hypertrophic cardiomyopathy (HCM)	8			Abortion, Spontaneous; Alzheimer's disease ; atherosclerosis; Bladder Cancer; Blood Pressure; blood pressure, arterial; chronic obstructive pulmonary disease; Chronic renal failure|Kidney Failure, Chronic; Cleft Lip|Cleft Palate; Coronary Artery Disease; diabetes, type 2; glaucoma; Heart Failure; Hepatopulmonary Syndrome|Liver Cirrhosis; Hypercholesterolemia|LDLC levels; hypertension; left ventri…	BP-related; cancer related; Chronic renal failure|Kidney Failure, Chronic; diabetes, metabolic syndrome related; glaucoma, myopia, retinopathy diabetic; heart failure related, cardiovascular, stroke; neurological and mood disorders; other; PCOS, abortion, endometriosis; pulmonary diseases
P05412	JUN_HUMAN	Transcription factor AP-1 (Activator protein 1) (AP1) (Proto-oncogene c-Jun) (V-jun avian sarcoma virus 17 oncogene homolog) (p39)	JUN	YN	1	246		120	76.2623	87.8316	36.5295	22.7579	30		hsa04010 MAPK signaling pathway; hsa04012 ErbB signaling pathway; hsa04024 cAMP signaling pathway; hsa04310 Wnt signaling pathway; hsa04380 Osteoclast differentiation; hsa04510 Focal adhesion; hsa04660 T cell receptor signaling pathway; hsa04662 B cell receptor signaling pathway; hsa04668 TNF signaling pathway; hsa04722 Neurotrophin signaling pathway; hsa04912 GnRH signaling pathway; hsa04915 Est…	24	Irbesartan (DB01029)		alcohol consumption; breast cancer ; Chronic renal failure|Kidney Failure, Chronic; Heart Failure; ovarian cancer; Type 2 Diabetes| edema | rosiglitazone	cancer related; Chronic renal failure|Kidney Failure, Chronic; diabetes, metabolic syndrome related; heart failure related, cardiovascular, stroke; tobaco and alcohol use
P05538	DQB2_HUMAN	HLA class II histocompatibility antigen, DQ beta 2 chain (HLA class II histocompatibility antigen, DX beta chain) (MHC class II antigen DQB2)	HLA-DQB2	unfiltered															Abortion, Spontaneous	PCOS, abortion, endometriosis
P05549	AP2A_HUMAN	Transcription factor AP-2-alpha (AP2-alpha) (AP-2 transcription factor) (Activating enhancer-binding protein 2-alpha) (Activator protein 2) (AP-2)	TFAP2A	YN	0	133		53	34.9899	57.0888	30.2167	6.36668	285						Cleft Lip|Cleft Palate; Schizophrenia	neurological and mood disorders; other
P05556	ITB1_HUMAN	Integrin beta-1 (Fibronectin receptor subunit beta) (Glycoprotein IIa) (GPIIA) (VLA-4 subunit beta) (CD antigen CD29)	ITGB1	YN	1	102		46	25.9345	22.7149	43.1169	3.25795	545		hsa04015 Rap1 signaling pathway; hsa04151 PI3K-Akt signaling pathway; hsa04360 Axon guidance; hsa04510 Focal adhesion; hsa04810 Regulation of actin cytoskeleton; hsa05100 Bacterial invasion of epithelial cells; hsa05130 Pathogenic Escherichia coli infection; hsa05145 Toxoplasmosis; hsa05200 Pathways in cancer; hsa05205 Proteoglycans in cancer; hsa05222 Small cell lung cancer; hsa05410 Hypertrophi…	14			Alzheimer's disease ; atherosclerosis; Brain Ischemia|Stroke; Depression; ovarian cancer; prostate cancer; Type 2 Diabetes| edema | rosiglitazone	cancer related; diabetes, metabolic syndrome related; heart failure related, cardiovascular, stroke; neurological and mood disorders
P05771	KPCB_HUMAN	Protein kinase C beta type (PKC-B) (PKC-beta) (EC 2.7.11.13)	PRKCB	YN	1	107		48	31.0861	40.631	31.82	4.57321	403		hsa04010 MAPK signaling pathway; hsa04012 ErbB signaling pathway; hsa04014 Ras signaling pathway; hsa04015 Rap1 signaling pathway; hsa04020 Calcium signaling pathway; hsa04062 Chemokine signaling pathway; hsa04066 HIF-1 signaling pathway; hsa04071 Sphingolipid signaling pathway; hsa04270 Vascular smooth muscle contraction; hsa04310 Wnt signaling pathway; hsa04370 VEGF signaling pathway; hsa04510 …	36			Body Height; diabetes, type 1 ; diabetes, type 2; Hepatopulmonary Syndrome|Liver Cirrhosis; Tobacco Use Disorder; Type 2 diabetes; Type 2 Diabetes| edema | rosiglitazone	diabetes, metabolic syndrome related; other; pulmonary diseases; tobaco and alcohol use
P05787	K2C8_HUMAN	Keratin, type II cytoskeletal 8 (Cytokeratin-8) (CK-8) (Keratin-8) (K8) (Type-II keratin Kb8)	KRT8	YN	0	98		38	24.4538	36.477	25.1726	2.99597	591						Alzheimer's disease	neurological and mood disorders
P05976	MYL1_HUMAN	Myosin light chain 1/3, skeletal muscle isoform (MLC1/MLC3) (MLC1F/MLC3F) (Myosin light chain alkali 1/2) (Myosin light chain A1/A2)	MYL1	YN	0	7		5	5.16383	60.3092	7.42228	1.20478	1656						Body Height	other
P06213	INSR_HUMAN	Insulin receptor (IR) (EC 2.7.10.1) (CD antigen CD220) [Cleaved into: Insulin receptor subunit alpha; Insulin receptor subunit beta]	INSR	BN	1	116	12	53	35.4561	61.7389	34.8976	7.79244	205		hsa04010 MAPK signaling pathway; hsa04014 Ras signaling pathway; hsa04015 Rap1 signaling pathway; hsa04022 cGMP-PKG signaling pathway; hsa04066 HIF-1 signaling pathway; hsa04068 FoxO signaling pathway; hsa04151 PI3K-Akt signaling pathway; hsa04520 Adherens junction; hsa04931 Insulin resistance	9			atherosclerosis; Bladder Cancer; BMI- Edema rosiglitazone or pioglitazone; Body Height; Breast Cancer; Bulimia; chronic obstructive pulmonary disease; Colorectal Cancer; diabetes, type 2; Diastolic blood pressure; epithelial ovarian cancer ; Hypercholesterolemia|LDLC levels; hypertension; Insulin Resistance; lung cancer ; myocardial infarct; Obesity; plasma HDL cholesterol (HDL-C) levels; polycys…	BP-related; cancer related; diabetes, metabolic syndrome related; heart failure related, cardiovascular, stroke; neurological and mood disorders; other; PCOS, abortion, endometriosis; pulmonary diseases
P06239	LCK_HUMAN	Tyrosine-protein kinase Lck (EC 2.7.10.2) (Leukocyte C-terminal Src kinase) (LSK) (Lymphocyte cell-specific protein-tyrosine kinase) (Protein YT16) (Proto-oncogene Lck) (T cell-specific protein-tyrosine kinase) (p56-LCK)	LCK	YN	1	164		61	40.0645	61.1686	32.8539	8.15907	192		hsa04380 Osteoclast differentiation; hsa04660 T cell receptor signaling pathway; hsa05166 Human T-cell leukemia virus 1 infection	3			HIV; Tobacco Use Disorder	HIV; tobaco and alcohol use
P06241	FYN_HUMAN	Tyrosine-protein kinase Fyn (EC 2.7.10.2) (Proto-oncogene Syn) (Proto-oncogene c-Fyn) (Src-like kinase) (SLK) (p59-Fyn)	FYN	BN	1	394	43	124	67.4008	42.2546	58.6421	15.851	64		hsa04071 Sphingolipid signaling pathway; hsa04360 Axon guidance; hsa04380 Osteoclast differentiation; hsa04510 Focal adhesion; hsa04520 Adherens junction; hsa04660 T cell receptor signaling pathway; hsa04664 Fc epsilon RI signaling pathway; hsa04725 Cholinergic synapse; hsa05130 Pathogenic Escherichia coli infection	9			Alcoholism; Alzheimer's Disease; Coronary Artery Disease; HIV; Insulin Resistance; Parkinson's disease ; Schizophrenia; Type 2 Diabetes| edema | rosiglitazone	diabetes, metabolic syndrome related; heart failure related, cardiovascular, stroke; HIV; neurological and mood disorders; tobaco and alcohol use
P06400	RB_HUMAN	Retinoblastoma-associated protein (p105-Rb) (pRb) (Rb) (pp110)	RB1	YN	1	249		96	60.611	64.9405	40.9009	15.3155	69		hsa04110 Cell cycle; hsa05160 Hepatitis C; hsa05161 Hepatitis B; hsa05166 Human T-cell leukemia virus 1 infection; hsa05169 Epstein-Barr virus infection; hsa05200 Pathways in cancer; hsa05203 Viral carcinogenesis; hsa05212 Pancreatic cancer; hsa05214 Glioma; hsa05215 Prostate cancer; hsa05218 Melanoma; hsa05219 Bladder cancer; hsa05220 Chronic myeloid leukemia; hsa05222 Small cell lung cancer; hs…	15			breast cancer ; Colorectal Cancer; esophageal adenocarcinoma; Esophageal Cancer; lung cancer ; lymphoma; ovarian cancer; Pancreatic Neoplasms; Tobacco Use Disorder	cancer related; tobaco and alcohol use
P06493	CDK1_HUMAN	Cyclin-dependent kinase 1 (CDK1) (EC 2.7.11.22) (EC 2.7.11.23) (Cell division control protein 2 homolog) (Cell division protein kinase 1) (p34 protein kinase)	CDK1	YN	1	233		94	62.3171	74.7369	34.8164	15.4189	68		hsa04110 Cell cycle; hsa04114 Oocyte meiosis; hsa04540 Gap junction; hsa04914 Progesterone-mediated oocyte maturation; hsa05168 Herpes simplex virus 1 infection; hsa05203 Viral carcinogenesis	6			Alzheimer's disease ; breast cancer ; lung cancer ; Schizophrenia	cancer related; neurological and mood disorders
P06733	ENOA_HUMAN	Alpha-enolase (EC 4.2.1.11) (2-phospho-D-glycerate hydro-lyase) (C-myc promoter-binding protein) (Enolase 1) (MBP-1) (MPB-1) (Non-neural enolase) (NNE) (Phosphopyruvate hydratase) (Plasminogen-binding protein)	ENO1	YN	0	77		43	27.2114	31.6773	28.9455	3.21798	555		hsa01100 Metabolic pathways; hsa04066 HIF-1 signaling pathway	2
P06748	NPM_HUMAN	Nucleophosmin (NPM) (Nucleolar phosphoprotein B23) (Nucleolar protein NO38) (Numatrin)	NPM1	YN	1	237		97	63.284	82.4006	32.5883	16.111	63						Breast Cancer; leukemia; myeloid leukemia	cancer related
P06753	TPM3_HUMAN	Tropomyosin alpha-3 chain (Gamma-tropomyosin) (Tropomyosin-3) (Tropomyosin-5) (hTM5)	TPM3	YN	1	69		28	16.8891	19.6837	29.4971	1.87123	958		hsa04261 Adrenergic signaling in cardiomyocytes; hsa05200 Pathways in cancer; hsa05216 Thyroid cancer; hsa05410 Hypertrophic cardiomyopathy (HCM); hsa05414 Dilated cardiomyopathy (DCM)	5
P07199	CENPB_HUMAN	Major centromere autoantigen B (Centromere protein B) (CENP-B)	CENPB	YN	1	26		15	11.7767	33.9211	18.4255	1.65377	1089
P07305	H10_HUMAN	Histone H1.0 (Histone H1') (Histone H1(0)) [Cleaved into: Histone H1.0, N-terminally processed]	H1-0	YN	0	64		28	18.7832	44.5356	23.344	2.73575	640						ovarian cancer	cancer related
P07332	FES_HUMAN	Tyrosine-protein kinase Fes/Fps (EC 2.7.10.2) (Feline sarcoma/Fujinami avian sarcoma oncogene homolog) (Proto-oncogene c-Fes) (Proto-oncogene c-Fps) (p93c-fes)	FES	BN	1	41	3	18	14.6765	51.1303	17.5532	2.17057	803		hsa04360 Axon guidance	1			Blood Pressure; hypertension; myeloid leukemia; Type 2 Diabetes| edema | rosiglitazone	BP-related; cancer related; diabetes, metabolic syndrome related
P07355	ANXA2_HUMAN	Annexin A2 (Annexin II) (Annexin-2) (Calpactin I heavy chain) (Calpactin-1 heavy chain) (Chromobindin-8) (Lipocortin II) (Placental anticoagulant protein IV) (PAP-IV) (Protein I) (p36)	ANXA2	YN	0	94		49	31.7969	46.3616	28.4982	4.73508	389						prostate cancer; Tobacco Use Disorder; Type 2 Diabetes| edema | rosiglitazone	cancer related; diabetes, metabolic syndrome related; tobaco and alcohol use
P07384	CAN1_HUMAN	Calpain-1 catalytic subunit (EC 3.4.22.52) (Calcium-activated neutral proteinase 1) (CANP 1) (Calpain mu-type) (Calpain-1 large subunit) (Cell proliferation-inducing gene 30 protein) (Micromolar-calpain) (muCANP)	CAPN1	YN	0	64		27	17.3439	25.6297	22.517	1.88931	948
P07550	ADRB2_HUMAN	Beta-2 adrenergic receptor (Beta-2 adrenoreceptor) (Beta-2 adrenoceptor)	ADRB2	YN	1	186		66	35.5758	21.6929	48.9109	4.35588	416		hsa04020 Calcium signaling pathway; hsa04022 cGMP-PKG signaling pathway; hsa04024 cAMP signaling pathway; hsa04261 Adrenergic signaling in cardiomyocytes; hsa04924 Renin secretion	5	Bethanidine (DB00217); Bisoprolol (DB00612); Carteolol (DB00521); Celiprolol (DB04846); Labetalol (DB00598); Metipranolol (DB01214); Nadolol (DB01203); Nebivolol (DB04861); Oxprenolol (DB01580); Penbutolol (DB01359); Phenoxybenzamine (DB00925); Propranolol (DB00571); Timolol (DB00373)	Asthma, nocturnal, susceptibility to (MIM:#600807); Beta-2-adrenoreceptor agonist, reduced response to (MIM:+109690); Obesity, susceptibility to (MIM:#601665)	Acute Coronary Syndrome|; alcohol consumption; Alcoholism; Alzheimer's disease ; atherosclerosis; Birth Weight; blood pressure, arterial; BMI- Edema rosiglitazone or pioglitazone; Brain Ischemia|Stroke; breast cancer ; bronchodilator response; Bulimia; Cardiomyopathy, Dilated|DCM - Dilated cardiomyopathy; cardiovascular; cardiovascular disease; chronic obstructive pulmonary disease; Chronic renal…	BP-related; cancer related; Chronic renal failure|Kidney Failure, Chronic; diabetes, metabolic syndrome related; glaucoma, myopia, retinopathy diabetic; heart failure related, cardiovascular, stroke; neurological and mood disorders; other; pulmonary diseases; tobaco and alcohol use
P07585	PGS2_HUMAN	Decorin (Bone proteoglycan II) (PG-S2) (PG40)	DCN	YN	0	32		12	8.10946	21.3495	17.1	1.2625	1545		hsa04350 TGF-beta signaling pathway; hsa05205 Proteoglycans in cancer	2			Alcoholism; Blood Pressure; Body Height; Bone Mineral Density; breast cancer ; Heart Failure; Myopia; ovarian cancer; Type 2 Diabetes| edema | rosiglitazone	BP-related; cancer related; diabetes, metabolic syndrome related; glaucoma, myopia, retinopathy diabetic; heart failure related, cardiovascular, stroke; osteoporosis, bone density; other; tobaco and alcohol use
P07711	CATL1_HUMAN	Cathepsin L1 (EC 3.4.22.15) (Cathepsin L) (Major excreted protein) (MEP) [Cleaved into: Cathepsin L1 heavy chain; Cathepsin L1 light chain]	CTSL	YN	1	30		12	7.99289	13.0356	22.3984	1.20676	1652		hsa05205 Proteoglycans in cancer	1
P07900	HS90A_HUMAN	Heat shock protein HSP 90-alpha (Heat shock 86 kDa) (HSP 86) (HSP86) (Lipopolysaccharide-associated protein 2) (LAP-2) (LPS-associated protein 2) (Renal carcinoma antigen NY-REN-38)	HSP90AA1	YN	1	609		196	118.016	83.8177	47.2231	42.5388	10		hsa04151 PI3K-Akt signaling pathway; hsa04914 Progesterone-mediated oocyte maturation; hsa04915 Estrogen signaling pathway; hsa05200 Pathways in cancer; hsa05215 Prostate cancer	5			Breast Cancer; bronchodilator response; Cleft Lip|Cleft Palate; Type 2 Diabetes| edema | rosiglitazone	cancer related; diabetes, metabolic syndrome related; other; pulmonary diseases
P07910	HNRPC_HUMAN	Heterogeneous nuclear ribonucleoproteins C1/C2 (hnRNP C1/C2)	HNRNPC	YN	1	144		61	37.8984	39.5718	29.0527	4.87378	377
P07911	UROM_HUMAN	Uromodulin (Tamm-Horsfall urinary glycoprotein) (THP) [Cleaved into: Uromodulin, secreted form]	UMOD	GN	0	3		3	2.76112	4.20196	4.07713	1.00343	2435						hypertension	BP-related
P07942	LAMB1_HUMAN	Laminin subunit beta-1 (Laminin B1 chain) (Laminin-1 subunit beta) (Laminin-10 subunit beta) (Laminin-12 subunit beta) (Laminin-2 subunit beta) (Laminin-6 subunit beta) (Laminin-8 subunit beta)	LAMB1	YN	0	21		11	7.81631	31.5876	14.9137	1.32667	1417		hsa04151 PI3K-Akt signaling pathway; hsa04510 Focal adhesion; hsa05145 Toxoplasmosis; hsa05200 Pathways in cancer; hsa05222 Small cell lung cancer	5			Alcoholism; Body Height; Heart Rate	heart failure related, cardiovascular, stroke; other; tobaco and alcohol use
P07947	YES_HUMAN	Tyrosine-protein kinase Yes (EC 2.7.10.2) (Proto-oncogene c-Yes) (p61-Yes)	YES1	BN	1	102	14	38	23.4533	25.614	30.6814	2.63825	663		hsa04520 Adherens junction	1			HIV	HIV
P07948	LYN_HUMAN	Tyrosine-protein kinase Lyn (EC 2.7.10.2) (Lck/Yes-related novel protein tyrosine kinase) (V-yes-1 Yamaguchi sarcoma viral related oncogene homolog) (p53Lyn) (p56Lyn)	LYN	YN	1	144		49	32.5837	53.92	33.5611	6.24265	291		hsa04062 Chemokine signaling pathway; hsa04662 B cell receptor signaling pathway; hsa04664 Fc epsilon RI signaling pathway; hsa04666 Fc gamma R-mediated phagocytosis; hsa04730 Long-term depression; hsa05130 Pathogenic Escherichia coli infection; hsa05169 Epstein-Barr virus infection; hsa05203 Viral carcinogenesis	8			height; HIV; Tobacco Use Disorder	HIV; other; tobaco and alcohol use
P08034	CXB1_HUMAN	Gap junction beta-1 protein (Connexin-32) (Cx32) (GAP junction 28 kDa liver protein)	GJB1	YN	0	57		31	17.2537	21.8485	38.8079	2.30015	753						ovarian cancer	cancer related
P08047	SP1_HUMAN	Transcription factor Sp1	SP1	YN	1	220		105	71.6806	122.638	35.927	29.0845	21		hsa04350 TGF-beta signaling pathway; hsa04915 Estrogen signaling pathway; hsa05200 Pathways in cancer; hsa05202 Transcriptional misregulation in cancer; hsa05231 Choline metabolism in cancer	5			plasma HDL cholesterol (HDL-C) levels	diabetes, metabolic syndrome related
P08069	IGF1R_HUMAN	Insulin-like growth factor 1 receptor (EC 2.7.10.1) (Insulin-like growth factor I receptor) (IGF-I receptor) (CD antigen CD221) [Cleaved into: Insulin-like growth factor 1 receptor alpha chain; Insulin-like growth factor 1 receptor beta chain]	IGF1R	YN	1	117		54	35.9921	73.6423	29.9899	8.06791	196		hsa04010 MAPK signaling pathway; hsa04014 Ras signaling pathway; hsa04015 Rap1 signaling pathway; hsa04066 HIF-1 signaling pathway; hsa04068 FoxO signaling pathway; hsa04114 Oocyte meiosis; hsa04144 Endocytosis; hsa04151 PI3K-Akt signaling pathway; hsa04510 Focal adhesion; hsa04520 Adherens junction; hsa04550 Signaling pathways regulating pluripotency of stem cells; hsa04730 Long-term depression;…	19			Abortion, Spontaneous; Alcoholism; Alzheimer's disease ; Birth Weight; Bladder Cancer; blood pressure, arterial; Body Height; Bone Mineral Density; Breast Cancer; chronic obstructive pulmonary disease; Chronic renal failure|Kidney Failure, Chronic; Colorectal Cancer; Coronary Artery Disease; cutaneous squamous cell carcinoma; diabetes, type 2; epithelial ovarian cancer ; esophageal adenocarcinoma…	BP-related; cancer related; Chronic renal failure|Kidney Failure, Chronic; diabetes, metabolic syndrome related; heart failure related, cardiovascular, stroke; neurological and mood disorders; osteoporosis, bone density; other; PCOS, abortion, endometriosis; pulmonary diseases; tobaco and alcohol use
P08134	RHOC_HUMAN	Rho-related GTP-binding protein RhoC (Rho cDNA clone 9) (h9)	RHOC	BN	0	15	4	8	6.42208	26.6093	12.4792	1.18886	1695						breast cancer ; HIV	cancer related; HIV
P08172	ACM2_HUMAN	Muscarinic acetylcholine receptor M2	CHRM2	BN	1	20	1	7	4.73991	6.92708	17.6154	1.05066	2110		hsa04020 Calcium signaling pathway; hsa04024 cAMP signaling pathway; hsa04151 PI3K-Akt signaling pathway; hsa04725 Cholinergic synapse; hsa04810 Regulation of actin cytoskeleton	5	Cryptenamine (DB00785); Nicardipine (DB00622)	Alcohol dependence (MIM:#103780); Major depressive disorder (MDD) (MIM:#608516)	alcohol consumption; Alcoholism; bronchodilator response; Depression; Heart Rate; Hypercholesterolemia|LDLC levels; Schizophrenia; Tobacco Use Disorder; Type 2 Diabetes| edema | rosiglitazone	diabetes, metabolic syndrome related; heart failure related, cardiovascular, stroke; neurological and mood disorders; pulmonary diseases; tobaco and alcohol use
P08217	CEL2A_HUMAN	Chymotrypsin-like elastase family member 2A (EC 3.4.21.71) (Elastase-2A)	CELA2A	no_interactions															Type 2 Diabetes| edema | rosiglitazone	diabetes, metabolic syndrome related
P08237	PFKAM_HUMAN	ATP-dependent 6-phosphofructokinase, muscle type (ATP-PFK) (PFK-M) (EC 2.7.1.11) (6-phosphofructokinase type A) (Phosphofructo-1-kinase isozyme A) (PFK-A) (Phosphohexokinase)	PFKM	BN	1	25	2	13	9.42251	18.7045	20.0565	1.31356	1444		hsa01100 Metabolic pathways; hsa04066 HIF-1 signaling pathway; hsa04919 Thyroid hormone signaling pathway; hsa04922 Glucagon signaling pathway; hsa05230 Central carbon metabolism in cancer	5			BMI- Edema rosiglitazone or pioglitazone; Hypercholesterolemia|LDLC levels; Tobacco Use Disorder	diabetes, metabolic syndrome related; tobaco and alcohol use
P08238	HS90B_HUMAN	Heat shock protein HSP 90-beta (HSP 90) (Heat shock 84 kDa) (HSP 84) (HSP84)	HSP90AB1	YN	1	137		76	52.077	84.6055	34.4072	14.4802	73		hsa04151 PI3K-Akt signaling pathway; hsa04914 Progesterone-mediated oocyte maturation; hsa04915 Estrogen signaling pathway; hsa05200 Pathways in cancer; hsa05215 Prostate cancer	5			Chronic renal failure|Kidney Failure, Chronic; Type 2 Diabetes| edema | rosiglitazone	Chronic renal failure|Kidney Failure, Chronic; diabetes, metabolic syndrome related
P08572	CO4A2_HUMAN	Collagen alpha-2(IV) chain [Cleaved into: Canstatin]	COL4A2	BN	1	25	2	11	7.56376	23.3562	19.0404	1.29835	1475		hsa04151 PI3K-Akt signaling pathway; hsa04510 Focal adhesion; hsa05200 Pathways in cancer; hsa05222 Small cell lung cancer	4			Alcoholism; Coronary Artery Disease; prostate cancer; Type 2 Diabetes| edema | rosiglitazone	cancer related; diabetes, metabolic syndrome related; heart failure related, cardiovascular, stroke; tobaco and alcohol use
P08581	MET_HUMAN	Hepatocyte growth factor receptor (HGF receptor) (EC 2.7.10.1) (HGF/SF receptor) (Proto-oncogene c-Met) (Scatter factor receptor) (SF receptor) (Tyrosine-protein kinase Met)	MET	BN	1	144	25	62	39.1726	57.5319	37.5941	8.53348	181		hsa04010 MAPK signaling pathway; hsa04014 Ras signaling pathway; hsa04015 Rap1 signaling pathway; hsa04151 PI3K-Akt signaling pathway; hsa04360 Axon guidance; hsa04510 Focal adhesion; hsa04520 Adherens junction; hsa05100 Bacterial invasion of epithelial cells; hsa05200 Pathways in cancer; hsa05202 Transcriptional misregulation in cancer; hsa05205 Proteoglycans in cancer; hsa05211 Renal cell carci…	15			Bladder Cancer; chronic obstructive pulmonary disease; cutaneous squamous cell carcinoma; diabetes, type 2; head and neck cancer; lung cancer ; Myopia; Pancreatic Neoplasms; Schizophrenia	cancer related; diabetes, metabolic syndrome related; glaucoma, myopia, retinopathy diabetic; neurological and mood disorders; pulmonary diseases
P08588	ADRB1_HUMAN	Beta-1 adrenergic receptor (Beta-1 adrenoreceptor) (Beta-1 adrenoceptor)	ADRB1	GN	0	19		19	10.5014	14.3458	31.1055	1.41594	1285		hsa04020 Calcium signaling pathway; hsa04022 cGMP-PKG signaling pathway; hsa04024 cAMP signaling pathway; hsa04261 Adrenergic signaling in cardiomyocytes; hsa04540 Gap junction; hsa04924 Renin secretion; hsa05414 Dilated cardiomyopathy (DCM)	7	Bethanidine (DB00217); Bisoprolol (DB00612); Carteolol (DB00521); Celiprolol (DB04846); Labetalol (DB00598); Metipranolol (DB01214); Nadolol (DB01203); Nebivolol (DB04861); Oxprenolol (DB01580); Penbutolol (DB01359); Propranolol (DB00571); Timolol (DB00373)	Congestive heart failure and beta-blocker response, modifier of (MIM:+109630); Resting heart rate (MIM:#607276); Short sleep, familial natural, 2 (MIM:#618591)	Alzheimer's disease ; blood pressure, arterial; BMI- Edema rosiglitazone or pioglitazone; Bulimia; Cardiomyopathy, Dilated|DCM - Dilated cardiomyopathy; cardiovascular disease; chronic obstructive pulmonary disease; Coronary Artery Disease; Coronary Heart Disease; glaucoma; Glaucoma, Open-Angle; Heart Failure; Heart Rate; Hypercholesterolemia|LDLC levels; hypertension; left ventricular hypertroph…	BP-related; diabetes, metabolic syndrome related; glaucoma, myopia, retinopathy diabetic; heart failure related, cardiovascular, stroke; neurological and mood disorders; pulmonary diseases
P08621	RU17_HUMAN	U1 small nuclear ribonucleoprotein 70 kDa (U1 snRNP 70 kDa) (U1-70K) (snRNP70)	SNRNP70	BN	0	78	8	36	23.5859	43.8464	25.7886	3.37083	528
P08648	ITA5_HUMAN	Integrin alpha-5 (CD49 antigen-like family member E) (Fibronectin receptor subunit alpha) (Integrin alpha-F) (VLA-5) (CD antigen CD49e) [Cleaved into: Integrin alpha-5 heavy chain; Integrin alpha-5 light chain]	ITGA5	YN	0	48		24	13.3756	21.7001	29.5546	1.76206	1025		hsa04151 PI3K-Akt signaling pathway; hsa04510 Focal adhesion; hsa04810 Regulation of actin cytoskeleton; hsa05100 Bacterial invasion of epithelial cells; hsa05168 Herpes simplex virus 1 infection; hsa05205 Proteoglycans in cancer; hsa05410 Hypertrophic cardiomyopathy (HCM); hsa05412 Arrhythmogenic right ventricular cardiomyopathy (ARVC); hsa05414 Dilated cardiomyopathy (DCM)	9			Body Height; Tobacco Use Disorder	other; tobaco and alcohol use
P08651	NFIC_HUMAN	Nuclear factor 1 C-type (NF1-C) (Nuclear factor 1/C) (CCAAT-box-binding transcription factor) (CTF) (Nuclear factor I/C) (NF-I/C) (NFI-C) (TGGCA-binding protein)	NFIC	YN	1	31		17	12.6932	36.8171	21.8118	1.90567	933						Body Height; Tobacco Use Disorder	other; tobaco and alcohol use
P08670	VIME_HUMAN	Vimentin	VIM	YN	1	281		111	63.7551	37.2139	40.2308	9.48726	149		hsa05169 Epstein-Barr virus infection	1			Bulimia	neurological and mood disorders
P08754	GNAI3_HUMAN	Guanine nucleotide-binding protein G(i) subunit alpha (G(i) alpha-3)	GNAI3	YN	1	55		19	11.5213	20.6281	26.5494	1.56033	1162		hsa04015 Rap1 signaling pathway; hsa04022 cGMP-PKG signaling pathway; hsa04024 cAMP signaling pathway; hsa04062 Chemokine signaling pathway; hsa04071 Sphingolipid signaling pathway; hsa04261 Adrenergic signaling in cardiomyocytes; hsa04360 Axon guidance; hsa04540 Gap junction; hsa04713 Circadian entrainment; hsa04725 Cholinergic synapse; hsa04728 Dopaminergic synapse; hsa04730 Long-term depressio…	20			Parkinson's disease ; Tobacco Use Disorder	neurological and mood disorders; tobaco and alcohol use
P08887	IL6RA_HUMAN	Interleukin-6 receptor subunit alpha (IL-6 receptor subunit alpha) (IL-6R subunit alpha) (IL-6R-alpha) (IL-6RA) (IL-6R 1) (Membrane glycoprotein 80) (gp80) (CD antigen CD126)	IL6R	YN	1	13		11	7.50548	16.6359	20.6925	1.22898	1607		hsa04066 HIF-1 signaling pathway; hsa04151 PI3K-Akt signaling pathway; hsa05200 Pathways in cancer	3			Alzheimer's disease ; Bladder Cancer; Bone Mineral Density; chronic obstructive pulmonary disease; Chronic renal failure|Kidney Failure, Chronic; Coronary Artery Disease; Coronary Disease; diabetes, type 2; esophageal adenocarcinoma; esophageal cancer ; lung cancer ; multiple myeloma; Obesity; Schizophrenia; Tobacco Use Disorder; Type 2 diabetes; Type 2 Diabetes| edema | rosiglitazone	cancer related; Chronic renal failure|Kidney Failure, Chronic; diabetes, metabolic syndrome related; heart failure related, cardiovascular, stroke; neurological and mood disorders; osteoporosis, bone density; pulmonary diseases; tobaco and alcohol use
P08912	ACM5_HUMAN	Muscarinic acetylcholine receptor M5	CHRM5	YN	0	30		6	4.6119	10.3674	11.496	1.04811	2124		hsa04020 Calcium signaling pathway; hsa04725 Cholinergic synapse; hsa04810 Regulation of actin cytoskeleton	3	Cryptenamine (DB00785); Nicardipine (DB00622)		alcohol consumption; Schizophrenia; Tobacco Use Disorder; Type 2 Diabetes| edema | rosiglitazone	diabetes, metabolic syndrome related; neurological and mood disorders; tobaco and alcohol use
P08913	ADA2A_HUMAN	Alpha-2A adrenergic receptor (Alpha-2 adrenergic receptor subtype C10) (Alpha-2A adrenoreceptor) (Alpha-2A adrenoceptor) (Alpha-2AAR)	ADRA2A	YN	1	18		12	7.8569	17.0909	22.5309	1.26827	1528		hsa04022 cGMP-PKG signaling pathway	1	Bethanidine (DB00217); Clonidine (DB00575); Fenoldopam (DB00800); Guanabenz (DB00629); Guanfacine (DB01018); Methyldopa (DB00968); Phenoxybenzamine (DB00925); Phentolamine (DB00692); Prazosin (DB00457)		alcohol consumption; Alzheimer's Disease; Blood Pressure; blood pressure, arterial; BMI- Edema rosiglitazone or pioglitazone; Bulimia; Coronary Artery Disease; Depression; Hypercholesterolemia|LDLC levels; hypertension; Metabolic Syndrome X; Obesity; Schizophrenia; suicide; Type 2 diabetes; Type 2 Diabetes| edema | rosiglitazone	BP-related; diabetes, metabolic syndrome related; heart failure related, cardiovascular, stroke; neurological and mood disorders; tobaco and alcohol use
P08F94	PKHD1_HUMAN	Fibrocystin (Polycystic kidney and hepatic disease 1 protein) (Polyductin) (Tigmin)	PKHD1	BN	0	6	1	3	3.59649	22.1508	5.78577	1.04021	2177						prostate cancer; Tobacco Use Disorder	cancer related; tobaco and alcohol use
P09012	SNRPA_HUMAN	U1 small nuclear ribonucleoprotein A (U1 snRNP A) (U1-A) (U1A)	SNRPA	YN	1	60		24	15.8428	34.6431	21.9826	2.07212	849
P09017	HXC4_HUMAN	Homeobox protein Hox-C4 (Homeobox protein CP19) (Homeobox protein Hox-3E)	HOXC4	BN	0	19	3	11	8.72938	34.3998	14.7132	1.39212	1322
P09172	DOPO_HUMAN	Dopamine beta-hydroxylase (EC 1.14.17.1) (Dopamine beta-monooxygenase) [Cleaved into: Soluble dopamine beta-hydroxylase]	DBH	BN	1	4	1	2	2.87595	10.1693	7.3779	1.01841	2293		hsa01100 Metabolic pathways	1			alcohol consumption; Alzheimer's Disease; Bulimia; Chronic renal failure|Kidney Failure, Chronic; Hypercholesterolemia|LDLC levels; hypertension; Parkinson's disease ; Schizophrenia; Tobacco Use Disorder; Type 2 Diabetes| edema | rosiglitazone	BP-related; Chronic renal failure|Kidney Failure, Chronic; diabetes, metabolic syndrome related; neurological and mood disorders; tobaco and alcohol use
P09211	GSTP1_HUMAN	Glutathione S-transferase P (EC 2.5.1.18) (GST class-pi) (GSTP1-1)	GSTP1	YN	1	41		25	17.2239	33.8272	26.4879	2.3716	728		hsa01100 Metabolic pathways; hsa05200 Pathways in cancer; hsa05215 Prostate cancer	3			Alzheimer's disease ; atherosclerosis; Birth Weight; Bladder Cancer; Blood Pressure; Brain Neoplasms|Glioma; Breast Cancer; chronic obstructive pulmonary disease; Chronic renal failure|Kidney Failure, Chronic; Cleft Lip|Cleft Palate; Colorectal Cancer; Colorectal Neoplasms; Coronary Disease; diabetes, type 2; Endometrial Neoplasms; Endometriosis; esophageal adenocarcinoma; Esophageal Cancer; Esop…	BP-related; cancer related; Chronic renal failure|Kidney Failure, Chronic; diabetes, metabolic syndrome related; glaucoma, myopia, retinopathy diabetic; heart failure related, cardiovascular, stroke; neurological and mood disorders; other; PCOS, abortion, endometriosis; pulmonary diseases; tobaco and alcohol use
P09471	GNAO_HUMAN	Guanine nucleotide-binding protein G(o) subunit alpha	GNAO1	BN	1	37	5	13	7.33411	14.7306	26.22	1.25113	1566		hsa04015 Rap1 signaling pathway; hsa04713 Circadian entrainment; hsa04725 Cholinergic synapse; hsa04728 Dopaminergic synapse; hsa04730 Long-term depression; hsa04915 Estrogen signaling pathway; hsa04916 Melanogenesis; hsa04921 Oxytocin signaling pathway; hsa05142 Chagas disease (American trypanosomiasis); hsa05145 Toxoplasmosis	10			Hypercholesterolemia|LDLC levels; Tobacco Use Disorder	diabetes, metabolic syndrome related; tobaco and alcohol use
P09496	CLCA_HUMAN	Clathrin light chain A (Lca)	CLTA	YN	0	24		13	9.27681	26.2336	17.3665	1.37506	1345		hsa04144 Endocytosis; hsa05100 Bacterial invasion of epithelial cells	2			Type 2 Diabetes| edema | rosiglitazone	diabetes, metabolic syndrome related
P09497	CLCB_HUMAN	Clathrin light chain B (Lcb)	CLTB	YN	0	18		11	7.70947	28.9843	19.129	1.37934	1340		hsa04144 Endocytosis; hsa05100 Bacterial invasion of epithelial cells	2			Type 2 Diabetes| edema | rosiglitazone	diabetes, metabolic syndrome related
P09619	PGFRB_HUMAN	Platelet-derived growth factor receptor beta (PDGF-R-beta) (PDGFR-beta) (EC 2.7.10.1) (Beta platelet-derived growth factor receptor) (Beta-type platelet-derived growth factor receptor) (CD140 antigen-like family member B) (Platelet-derived growth factor receptor 1) (PDGFR-1) (CD antigen CD140b)	PDGFRB	YN	1	109		54	34.098	53.0531	37.4954	7.03102	244		hsa04010 MAPK signaling pathway; hsa04014 Ras signaling pathway; hsa04015 Rap1 signaling pathway; hsa04020 Calcium signaling pathway; hsa04151 PI3K-Akt signaling pathway; hsa04510 Focal adhesion; hsa04540 Gap junction; hsa04810 Regulation of actin cytoskeleton; hsa05166 Human T-cell leukemia virus 1 infection; hsa05200 Pathways in cancer; hsa05214 Glioma; hsa05215 Prostate cancer; hsa05218 Melano…	15			Alzheimer's disease ; Chronic renal failure|Kidney Failure, Chronic; esophageal adenocarcinoma; ovarian cancer; Type 2 Diabetes| edema | rosiglitazone	cancer related; Chronic renal failure|Kidney Failure, Chronic; diabetes, metabolic syndrome related; neurological and mood disorders
P09629	HXB7_HUMAN	Homeobox protein Hox-B7 (Homeobox protein HHO.C1) (Homeobox protein Hox-2C)	HOXB7	BN	0	15	3	10	9.02877	63.6434	12.5452	1.64027	1099
P09630	HXC6_HUMAN	Homeobox protein Hox-C6 (Homeobox protein CP25) (Homeobox protein HHO.C8) (Homeobox protein Hox-3C)	HOXC6	BN	0	9	1	7	5.92495	33.5533	11.5186	1.20286	1663
P09681	GIP_HUMAN	Gastric inhibitory polypeptide (GIP) (Glucose-dependent insulinotropic polypeptide) (Incretin hormone)	GIP	GN	0	9		9	6.04499	16.6125	17.0541	1.15152	1778		hsa04024 cAMP signaling pathway; hsa04911 Insulin secretion	2			Bulimia; Type 2 diabetes	diabetes, metabolic syndrome related; neurological and mood disorders
P09769	FGR_HUMAN	Tyrosine-protein kinase Fgr (EC 2.7.10.2) (Gardner-Rasheed feline sarcoma viral (v-fgr) oncogene homolog) (Proto-oncogene c-Fgr) (p55-Fgr) (p58-Fgr) (p58c-Fgr)	FGR	BN	1	33	5	18	14.7153	57.9754	20.3549	2.54346	682		hsa04062 Chemokine signaling pathway	1			Heart Rate; HIV	heart failure related, cardiovascular, stroke; HIV
P09874	PARP1_HUMAN	Poly [ADP-ribose] polymerase 1 (PARP-1) (EC 2.4.2.30) (ADP-ribosyltransferase diphtheria toxin-like 1) (ARTD1) (DNA ADP-ribosyltransferase PARP1) (EC 2.4.2.-) (NAD(+) ADP-ribosyltransferase 1) (ADPRT 1) (Poly[ADP-ribose] synthase 1) (Protein poly-ADP-ribosyltransferase PARP1) (EC 2.4.2.-)	PARP1	YN	1	236		119	75.4349	81.6174	45.1446	25.7159	25						Alzheimer's Disease; Bladder Cancer; Brain Neoplasms|Glioma; Breast Cancer; chronic obstructive pulmonary disease; Chronic renal failure|Kidney Failure, Chronic; Colorectal Cancer; Colorectal Neoplasms; diabetes, type 2; epithelial ovarian cancer ; esophageal adenocarcinoma; Esophageal Cancer; lung cancer ; Neoplasms; prostate cancer; Type 2 Diabetes| edema | rosiglitazone	cancer related; Chronic renal failure|Kidney Failure, Chronic; diabetes, metabolic syndrome related; neurological and mood disorders; pulmonary diseases
P09914	IFIT1_HUMAN	Interferon-induced protein with tetratricopeptide repeats 1 (IFIT-1) (Interferon-induced 56 kDa protein) (IFI-56K) (P56)	IFIT1	GN	0	6		5	3.79423	7.18644	9.49221	1.02224	2263		hsa05160 Hepatitis C; hsa05168 Herpes simplex virus 1 infection	2			Alzheimer's disease ; ovarian cancer	cancer related; neurological and mood disorders
P09917	LOX5_HUMAN	Arachidonate 5-lipoxygenase (5-LO) (5-lipoxygenase) (EC 1.13.11.34)	ALOX5	BN	0	33	4	12	9.43049	35.6622	13.5423	1.40423	1311		hsa01100 Metabolic pathways; hsa04664 Fc epsilon RI signaling pathway; hsa05145 Toxoplasmosis	3			Acute Coronary Syndrome|; Alzheimer's Disease; atherosclerosis; Bladder Cancer; Blood Pressure; Bone Mineral Density; chronic obstructive pulmonary disease; Chronic renal failure|Kidney Failure, Chronic; Colorectal Cancer; Coronary Artery Disease; Diabetes mellitus|Diabetes mellitus type II|Diabetes Mellitus, Type 2; esophageal adenocarcinoma; hypertension; lung cancer ; myocardial infarct; Narco…	BP-related; cancer related; Chronic renal failure|Kidney Failure, Chronic; diabetes, metabolic syndrome related; heart failure related, cardiovascular, stroke; neurological and mood disorders; osteoporosis, bone density; pulmonary diseases
P09958	FURIN_HUMAN	Furin (EC 3.4.21.75) (Dibasic-processing enzyme) (Paired basic amino acid residue-cleaving enzyme) (PACE)	FURIN	BN	1	34	2	11	6.37872	7.99765	25.1114	1.11314	1886						Blood Pressure; Colorectal Cancer; hypertension; Type 2 Diabetes| edema | rosiglitazone	BP-related; cancer related; diabetes, metabolic syndrome related
P0C7H8	KRA23_HUMAN	Keratin-associated protein 2-3 (High sulfur keratin-associated protein 2.4) (Keratin-associated protein 2.3)	KRTAP2-3	YN	0	92		26	16.6913	47.3462	39.9226	3.80482	472
P0C7T5	ATX1L_HUMAN	Ataxin-1-like (Brother of ataxin-1) (Brother of ATXN1)	ATXN1L	YN	1	87		27	15.2846	18.4378	37.5649	1.94063	913
P0C7U0	ELFN1_HUMAN	Protein ELFN1 (Extracellular leucine-rich repeat and fibronectin type-III domain-containing protein 1) (Protein phosphatase 1 regulatory subunit 28)	ELFN1	unfiltered
P0C7X2	ZN688_HUMAN	Zinc finger protein 688	ZNF688	YN	0	106		48	30.0759	46.8909	46.4069	6.81917	258		hsa05168 Herpes simplex virus 1 infection	1
P0CG20	PRR35_HUMAN	Proline-rich protein 35 (Uncharacterized protein RJD1)	PRR35	YN	0	72		26	16.7205	32.4154	34.601	2.66692	658
P0CG47	UBB_HUMAN	Polyubiquitin-B [Cleaved into: Ubiquitin]	UBB	YN	1	296		131	86.7719	108.659	31.5258	27.4319	22		hsa04120 Ubiquitin mediated proteolysis	1
P0CG48	UBC_HUMAN	Polyubiquitin-C [Cleaved into: Ubiquitin]	UBC	YN	1	910		301	172.526	80.9187	68.11	85.5551	2		hsa04120 Ubiquitin mediated proteolysis	1			Type 2 Diabetes| edema | rosiglitazone	diabetes, metabolic syndrome related
P0CK96	S352B_HUMAN	Solute carrier family 35 member E2B	SLC35E2B	no_interactions
P0DI81	TPC2A_HUMAN	Trafficking protein particle complex subunit 2 (Sedlin)	TRAPPC2	YN	1	56		20	11.154	11.7855	35.015	1.40854	1300
P0DI82	TPC2B_HUMAN	Trafficking protein particle complex subunit 2B (MBP-1-interacting protein 2A) (MIP-2A)	TRAPPC2B	YN	1	21		7	4.94389	9.64761	17.3135	1.07266	2012
P0DMV8	HS71A_HUMAN	Heat shock 70 kDa protein 1A (Heat shock 70 kDa protein 1) (HSP70-1) (HSP70.1)	HSPA1A	YN	1	183		73	47.0985	63.2994	34.2954	10.0915	134		hsa04010 MAPK signaling pathway; hsa04144 Endocytosis; hsa04915 Estrogen signaling pathway; hsa05145 Toxoplasmosis	4			Abortion, Spontaneous; Alzheimer's disease ; diabetes, type 1 ; diabetes, type 2; leukemia; Lung Cancer; Schizophrenia; Type 2 Diabetes| edema | rosiglitazone	cancer related; diabetes, metabolic syndrome related; neurological and mood disorders; PCOS, abortion, endometriosis
P0DMV9	HS71B_HUMAN	Heat shock 70 kDa protein 1B (Heat shock 70 kDa protein 2) (HSP70-2) (HSP70.2)	HSPA1B	YN	1	184		74	47.5373	62.5717	34.868	10.2221	130		hsa04010 MAPK signaling pathway; hsa04144 Endocytosis; hsa04915 Estrogen signaling pathway; hsa05145 Toxoplasmosis	4			Abortion, Spontaneous; Alzheimer's disease ; diabetes, type 1 ; diabetes, type 2; leukemia; Lung Cancer; Schizophrenia; Type 2 Diabetes| edema | rosiglitazone	cancer related; diabetes, metabolic syndrome related; neurological and mood disorders; PCOS, abortion, endometriosis
P0DP23	CALM1_HUMAN	Calmodulin-1	CALM1	YN	1	371		140	80.4155	55.0329	43.0803	17.9531	53		hsa04014 Ras signaling pathway; hsa04015 Rap1 signaling pathway; hsa04020 Calcium signaling pathway; hsa04022 cGMP-PKG signaling pathway; hsa04024 cAMP signaling pathway; hsa04114 Oocyte meiosis; hsa04261 Adrenergic signaling in cardiomyocytes; hsa04270 Vascular smooth muscle contraction; hsa04713 Circadian entrainment; hsa04720 Long-term potentiation; hsa04722 Neurotrophin signaling pathway; hsa…	22			Bulimia; Schizophrenia; Type 2 Diabetes| edema | rosiglitazone	diabetes, metabolic syndrome related; neurological and mood disorders
P0DP24	CALM2_HUMAN	Calmodulin-2	CALM2	YN	1	371		140	80.4155	55.0329	43.0803	17.9531	53		hsa04014 Ras signaling pathway; hsa04015 Rap1 signaling pathway; hsa04020 Calcium signaling pathway; hsa04022 cGMP-PKG signaling pathway; hsa04024 cAMP signaling pathway; hsa04114 Oocyte meiosis; hsa04261 Adrenergic signaling in cardiomyocytes; hsa04270 Vascular smooth muscle contraction; hsa04713 Circadian entrainment; hsa04720 Long-term potentiation; hsa04722 Neurotrophin signaling pathway; hsa…	22			Bulimia; Schizophrenia; Type 2 Diabetes| edema | rosiglitazone	diabetes, metabolic syndrome related; neurological and mood disorders
P0DP25	CALM3_HUMAN	Calmodulin-3	CALM3	YN	1	371		140	80.4155	55.0329	43.0803	17.9531	53		hsa04014 Ras signaling pathway; hsa04015 Rap1 signaling pathway; hsa04020 Calcium signaling pathway; hsa04022 cGMP-PKG signaling pathway; hsa04024 cAMP signaling pathway; hsa04114 Oocyte meiosis; hsa04261 Adrenergic signaling in cardiomyocytes; hsa04270 Vascular smooth muscle contraction; hsa04713 Circadian entrainment; hsa04720 Long-term potentiation; hsa04722 Neurotrophin signaling pathway; hsa…	22			Bulimia; Schizophrenia; Type 2 Diabetes| edema | rosiglitazone	diabetes, metabolic syndrome related; neurological and mood disorders
P0DPK4	NT2NC_HUMAN	Notch homolog 2 N-terminal-like protein C	NOTCH2NLC	YN	0	233		63	35.3472	35.6327	65.445	8.3293	187
P10082	PYY_HUMAN	Peptide YY (PYY) (PYY-I) (Peptide tyrosine tyrosine) [Cleaved into: Peptide YY(3-36) (PYY-II)]	PYY	GN	0	7		3	2.70284	4.116	3.54984	1.00274	2442						Bulimia; diabetes, type 2; Hypercholesterolemia|LDLC levels; Obesity; Type 2 Diabetes| edema | rosiglitazone	diabetes, metabolic syndrome related; neurological and mood disorders
P10109	ADX_HUMAN	Adrenodoxin, mitochondrial (Adrenal ferredoxin) (Ferredoxin-1) (Hepatoredoxin)	FDX1	YN	1	10		4	3.43309	9.163	11.5378	1.0315	2209						Lung Cancer; Obesity; Tobacco Use Disorder	cancer related; diabetes, metabolic syndrome related; tobaco and alcohol use
P10124	SRGN_HUMAN	Serglycin (Hematopoietic proteoglycan core protein) (Platelet proteoglycan core protein) (P.PG) (Secretory granule proteoglycan core protein)	SRGN	YN	0	20		8	6.09182	21.5463	14.6911	1.1707	1735
P10275	ANDR_HUMAN	Androgen receptor (Dihydrotestosterone receptor) (Nuclear receptor subfamily 3 group C member 4)	AR	YN	1	371		172	107.611	92.2814	44.4247	40.2296	13		hsa04114 Oocyte meiosis; hsa05200 Pathways in cancer; hsa05215 Prostate cancer	3			Alcoholism; Alzheimer's disease ; atherosclerosis; Bladder Cancer; Bone Density; Bone Mineral Density; breast cancer ; breast cancer; ovarian cancer; Colorectal Neoplasms; Coronary Artery Disease; Depression; diabetes, type 2; endometrial cancer; Endometrial Neoplasms; Endometriosis; epithelial ovarian cancer ; Esophageal Cancer; head and neck cancer; hypertension; Insulin Resistance; Obesity; Os…	BP-related; cancer related; diabetes, metabolic syndrome related; glaucoma, myopia, retinopathy diabetic; heart failure related, cardiovascular, stroke; neurological and mood disorders; osteoporosis, bone density; PCOS, abortion, endometriosis; tobaco and alcohol use
P10276	RARA_HUMAN	Retinoic acid receptor alpha (RAR-alpha) (Nuclear receptor subfamily 1 group B member 1)	RARA	YN	1	140		73	46.1271	56.3666	38.8994	9.99318	136		hsa04915 Estrogen signaling pathway; hsa05200 Pathways in cancer; hsa05202 Transcriptional misregulation in cancer; hsa05221 Acute myeloid leukemia	4			Alzheimer's disease ; BMI- Edema rosiglitazone or pioglitazone; Cleft Lip|Cleft Palate; Hepatopulmonary Syndrome|Liver Cirrhosis; Hypercholesterolemia|LDLC levels; plasma HDL cholesterol (HDL-C) levels; Type 2 Diabetes| edema | rosiglitazone	diabetes, metabolic syndrome related; neurological and mood disorders; other; pulmonary diseases
P10301	RRAS_HUMAN	Ras-related protein R-Ras (p23)	RRAS	BN	0	23	5	13	10.219	55.6388	18.0327	1.91098	930		hsa04010 MAPK signaling pathway; hsa04014 Ras signaling pathway; hsa04015 Rap1 signaling pathway; hsa04024 cAMP signaling pathway; hsa04360 Axon guidance; hsa04810 Regulation of actin cytoskeleton; hsa05166 Human T-cell leukemia virus 1 infection; hsa05205 Proteoglycans in cancer	8
P10412	H14_HUMAN	Histone H1.4 (Histone H1b) (Histone H1s-4)	H1-4	YN	0	90		28	16.9377	33.2149	33.5121	2.67578	657
P10415	BCL2_HUMAN	Apoptosis regulator Bcl-2	BCL2	BN	1	123	15	52	34.5413	50.7469	33.1685	6.16937	296		hsa04066 HIF-1 signaling pathway; hsa04071 Sphingolipid signaling pathway; hsa04151 PI3K-Akt signaling pathway; hsa04261 Adrenergic signaling in cardiomyocytes; hsa04510 Focal adhesion; hsa04722 Neurotrophin signaling pathway; hsa04725 Cholinergic synapse; hsa04915 Estrogen signaling pathway; hsa05145 Toxoplasmosis; hsa05161 Hepatitis B; hsa05168 Herpes simplex virus 1 infection; hsa05169 Epstein…	16			Bone Mineral Density; breast cancer ; Chronic renal failure|Kidney Failure, Chronic; esophageal adenocarcinoma; Esophageal Cancer; leukemia; lung cancer ; myeloid leukemia; Neoplasm Recurrence, Local|Prostatic Neoplasms; ovarian cancer; prostate cancer; Type 2 Diabetes| edema | rosiglitazone	cancer related; Chronic renal failure|Kidney Failure, Chronic; diabetes, metabolic syndrome related; osteoporosis, bone density
P10451	OSTP_HUMAN	Osteopontin (Bone sialoprotein 1) (Nephropontin) (Secreted phosphoprotein 1) (SPP-1) (Urinary stone protein) (Uropontin)	SPP1	YN	0	104		36	20.8855	20.3499	34.5399	2.30467	751		hsa04151 PI3K-Akt signaling pathway; hsa04510 Focal adhesion	2			Alzheimer's disease ; atherosclerosis; Bone Density; Bone Mineral Density; Chronic renal failure|Kidney Failure, Chronic; Cleft Lip|Cleft Palate; esophageal adenocarcinoma; HIV; hypertension; ovarian cancer; plasma HDL cholesterol (HDL-C) levels; Type 2 diabetes; Type 2 Diabetes| edema | rosiglitazone	BP-related; cancer related; Chronic renal failure|Kidney Failure, Chronic; diabetes, metabolic syndrome related; heart failure related, cardiovascular, stroke; HIV; neurological and mood disorders; osteoporosis, bone density; other
P10636	TAU_HUMAN	Microtubule-associated protein tau (Neurofibrillary tangle protein) (Paired helical filament-tau) (PHF-tau)	MAPT	BN	1	118	9	68	47.1578	93.6936	32.0801	13.6038	81		hsa04010 MAPK signaling pathway	1			Alzheimer's disease ; Depression; leukemia; ovarian cancer; Parkinson's disease ; Schizophrenia	cancer related; neurological and mood disorders
P10644	KAP0_HUMAN	cAMP-dependent protein kinase type I-alpha regulatory subunit (Tissue-specific extinguisher 1) (TSE1)	PRKAR1A	YN	1	88		43	26.0264	28.8464	28.6762	2.91373	609						thyroid cancer	cancer related
P10721	KIT_HUMAN	Mast/stem cell growth factor receptor Kit (SCFR) (EC 2.7.10.1) (Piebald trait protein) (PBT) (Proto-oncogene c-Kit) (Tyrosine-protein kinase Kit) (p145 c-kit) (v-kit Hardy-Zuckerman 4 feline sarcoma viral oncogene homolog) (CD antigen CD117)	KIT	YN	1	102		44	26.3001	36.1889	48.933	5.14078	357		hsa04010 MAPK signaling pathway; hsa04014 Ras signaling pathway; hsa04015 Rap1 signaling pathway; hsa04151 PI3K-Akt signaling pathway; hsa04916 Melanogenesis; hsa05200 Pathways in cancer; hsa05221 Acute myeloid leukemia; hsa05230 Central carbon metabolism in cancer	8			Bone Density; leukemia; myeloid leukemia; Pancreatic Neoplasms; stomach cancer; thyroid cancer	cancer related; osteoporosis, bone density
P10809	CH60_HUMAN	60 kDa heat shock protein, mitochondrial (EC 5.6.1.7) (60 kDa chaperonin) (Chaperonin 60) (CPN60) (Heat shock protein 60) (HSP-60) (Hsp60) (HuCHA60) (Mitochondrial matrix protein P1) (P60 lymphocyte protein)	HSPD1	YN	1	149		59	37.7978	40.5425	27.7766	4.78439	384						Alzheimer's disease ; Coronary Disease	heart failure related, cardiovascular, stroke; neurological and mood disorders
P10827	THA_HUMAN	Thyroid hormone receptor alpha (Nuclear receptor subfamily 1 group A member 1) (V-erbA-related protein 7) (EAR-7) (c-erbA-1) (c-erbA-alpha)	THRA	YN	1	91		45	29.245	44.7567	34.0672	4.96452	370		hsa04919 Thyroid hormone signaling pathway	1			Alzheimer's Disease; Bone Mineral Density; thyroid cancer	cancer related; neurological and mood disorders; osteoporosis, bone density
P10828	THB_HUMAN	Thyroid hormone receptor beta (Nuclear receptor subfamily 1 group A member 2) (c-erbA-2) (c-erbA-beta)	THRB	YN	1	70		37	24.3938	44.3554	29.5306	3.8406	466		hsa04919 Thyroid hormone signaling pathway	1			Alzheimer's disease ; Bone Mineral Density; Cleft Lip|Cleft Palate; Narcolepsy; plasma HDL cholesterol (HDL-C) levels; Tobacco Use Disorder; Type 2 Diabetes| edema | rosiglitazone	diabetes, metabolic syndrome related; neurological and mood disorders; osteoporosis, bone density; other; tobaco and alcohol use
P10909	CLUS_HUMAN	Clusterin (Aging-associated gene 4 protein) (Apolipoprotein J) (Apo-J) (Complement cytolysis inhibitor) (CLI) (Complement-associated protein SP-40,40) (Ku70-binding protein 1) (NA1/NA2) (Sulfated glycoprotein 2) (SGP-2) (Testosterone-repressed prostate message 2) (TRPM-2) [Cleaved into: Clusterin beta chain (ApoJalpha) (Complement cytolysis inhibitor a chain); Clusterin alpha chain (ApoJbeta) (Co…	CLU	YN	1	134		47	30.0159	36.178	24.3715	3.35268	530						Alzheimer's disease ; Heart Failure; Schizophrenia	heart failure related, cardiovascular, stroke; neurological and mood disorders
P10912	GHR_HUMAN	Growth hormone receptor (GH receptor) (Somatotropin receptor) [Cleaved into: Growth hormone-binding protein (GH-binding protein) (GHBP) (Serum-binding protein)]	GHR	BN	1	53	6	26	17.7695	36.9094	32.209	2.87776	616		hsa04151 PI3K-Akt signaling pathway	1			Alzheimer's disease ; Birth Weight; Bladder Cancer; Bone Mineral Density; Breast Cancer; Bulimia; chronic obstructive pulmonary disease; Chronic renal failure|Kidney Failure, Chronic; diabetes, type 1 ; epithelial ovarian cancer ; esophageal adenocarcinoma; height; Lung Cancer; prostate cancer; thyroid cancer; Type 2 Diabetes| edema | rosiglitazone	cancer related; Chronic renal failure|Kidney Failure, Chronic; diabetes, metabolic syndrome related; neurological and mood disorders; osteoporosis, bone density; other; pulmonary diseases
P11021	BIP_HUMAN	Endoplasmic reticulum chaperone BiP (EC 3.6.4.10) (78 kDa glucose-regulated protein) (GRP-78) (Binding-immunoglobulin protein) (BiP) (Heat shock protein 70 family protein 5) (HSP70 family protein 5) (Heat shock protein family A member 5) (Immunoglobulin heavy chain-binding protein)	HSPA5	YN	1	215		82	53.0199	57.7591	31.3322	9.53177	147		hsa04918 Thyroid hormone synthesis	1			Chronic renal failure|Kidney Failure, Chronic; Parkinson's disease	Chronic renal failure|Kidney Failure, Chronic; neurological and mood disorders
P11047	LAMC1_HUMAN	Laminin subunit gamma-1 (Laminin B2 chain) (Laminin-1 subunit gamma) (Laminin-10 subunit gamma) (Laminin-11 subunit gamma) (Laminin-2 subunit gamma) (Laminin-3 subunit gamma) (Laminin-4 subunit gamma) (Laminin-6 subunit gamma) (Laminin-7 subunit gamma) (Laminin-8 subunit gamma) (Laminin-9 subunit gamma) (S-laminin subunit gamma) (S-LAM gamma)	LAMC1	GN	0	17		17	10.1385	24.8511	21.366	1.47794	1213		hsa04151 PI3K-Akt signaling pathway; hsa04510 Focal adhesion; hsa05145 Toxoplasmosis; hsa05200 Pathways in cancer; hsa05222 Small cell lung cancer	5			ovarian cancer	cancer related
P11142	HSP7C_HUMAN	Heat shock cognate 71 kDa protein (Heat shock 70 kDa protein 8) (Lipopolysaccharide-associated protein 1) (LAP-1) (LPS-associated protein 1)	HSPA8	YN	1	279		128	83.1047	101.454	34.7116	27.0246	23		hsa04010 MAPK signaling pathway; hsa04144 Endocytosis; hsa04915 Estrogen signaling pathway; hsa05145 Toxoplasmosis	4			Chronic renal failure|Kidney Failure, Chronic; Coronary Disease|Coronary heart disease; Lung Cancer; Type 2 Diabetes| edema | rosiglitazone	cancer related; Chronic renal failure|Kidney Failure, Chronic; diabetes, metabolic syndrome related; heart failure related, cardiovascular, stroke
P11171	41_HUMAN	Protein 4.1 (P4.1) (4.1R) (Band 4.1) (EPB4.1)	EPB41	BN	0	129	7	40	23.9328	28.3455	29.5507	2.7819	631
P11217	PYGM_HUMAN	Glycogen phosphorylase, muscle form (EC 2.4.1.1) (Myophosphorylase)	PYGM	YN	1	31		18	11.7624	18.3431	24.6323	1.47184	1223		hsa01100 Metabolic pathways; hsa04922 Glucagon signaling pathway; hsa04931 Insulin resistance	3
P11233	RALA_HUMAN	Ras-related protein Ral-A	RALA	YN	0	44		22	13.1584	21.5325	32.7631	1.82471	982		hsa04014 Ras signaling pathway; hsa04015 Rap1 signaling pathway; hsa05200 Pathways in cancer; hsa05210 Colorectal cancer; hsa05212 Pancreatic cancer	5			Tobacco Use Disorder	tobaco and alcohol use
P11279	LAMP1_HUMAN	Lysosome-associated membrane glycoprotein 1 (LAMP-1) (Lysosome-associated membrane protein 1) (CD107 antigen-like family member A) (CD antigen CD107a)	LAMP1	YN	0	37		11	7.26265	17.2078	17.8157	1.19722	1675
P11308	ERG_HUMAN	Transcriptional regulator ERG (Transforming protein ERG)	ERG	BN	1	85	6	41	27.8976	37.7192	28.7717	3.69153	482		hsa05202 Transcriptional misregulation in cancer; hsa05215 Prostate cancer	2			Bone Density; prostate cancer; Tobacco Use Disorder	cancer related; osteoporosis, bone density; tobaco and alcohol use
P11362	FGFR1_HUMAN	Fibroblast growth factor receptor 1 (FGFR-1) (EC 2.7.10.1) (Basic fibroblast growth factor receptor 1) (BFGFR) (bFGF-R-1) (Fms-like tyrosine kinase 2) (FLT-2) (N-sam) (Proto-oncogene c-Fgr) (CD antigen CD331)	FGFR1	YN	1	102		40	26.1475	50.7676	28.0905	4.31516	419		hsa04010 MAPK signaling pathway; hsa04014 Ras signaling pathway; hsa04015 Rap1 signaling pathway; hsa04151 PI3K-Akt signaling pathway; hsa04520 Adherens junction; hsa04550 Signaling pathways regulating pluripotency of stem cells; hsa04810 Regulation of actin cytoskeleton; hsa05200 Pathways in cancer; hsa05205 Proteoglycans in cancer; hsa05215 Prostate cancer; hsa05218 Melanoma; hsa05230 Central c…	12			Alzheimer's disease ; Bone Mineral Density; breast cancer ; Cleft Lip|Cleft Palate; Coronary Artery Disease; hypertension; Schizophrenia; thyroid cancer; Tobacco Use Disorder	BP-related; cancer related; heart failure related, cardiovascular, stroke; neurological and mood disorders; osteoporosis, bone density; other; tobaco and alcohol use
P11387	TOP1_HUMAN	DNA topoisomerase 1 (EC 5.6.2.1) (DNA topoisomerase I)	TOP1	YN	1	91		47	31.4923	58.8553	29.9718	5.93929	313
P11388	TOP2A_HUMAN	DNA topoisomerase 2-alpha (EC 5.6.2.2) (DNA topoisomerase II, alpha isozyme)	TOP2A	YN	0	69		49	35.6337	75.019	28.7343	7.82989	204						breast cancer ; lymphoma	cancer related
P11441	UBL4A_HUMAN	Ubiquitin-like protein 4A (Ubiquitin-like protein GDX)	UBL4A	YN	0	24		11	8.0203	29.5947	15.0915	1.31777	1436
P11926	DCOR_HUMAN	Ornithine decarboxylase (ODC) (EC 4.1.1.17)	ODC1	YN	1	20		8	6.22781	16.2515	16.145	1.14454	1791		hsa01100 Metabolic pathways	1			breast cancer ; Colorectal Cancer	cancer related
P12004	PCNA_HUMAN	Proliferating cell nuclear antigen (PCNA) (Cyclin)	PCNA	YN	1	233		90	56.0061	56.591	37.3398	11.5233	105		hsa04110 Cell cycle; hsa05161 Hepatitis B; hsa05166 Human T-cell leukemia virus 1 infection	3			Bladder Cancer; Breast Cancer; chronic obstructive pulmonary disease; Chronic renal failure|Kidney Failure, Chronic; Colorectal Cancer; Colorectal Neoplasms; esophageal adenocarcinoma; Esophageal Neoplasms|Head and Neck Neoplasms|Laryngeal Neoplasms|Mouth Neoplasms|Pharyngeal Neoplasms; lung cancer ; ovarian cancer	cancer related; Chronic renal failure|Kidney Failure, Chronic; pulmonary diseases
P12034	FGF5_HUMAN	Fibroblast growth factor 5 (FGF-5) (Heparin-binding growth factor 5) (HBGF-5) (Smag-82)	FGF5	GN	0	5		4	3.73421	11.6573	7.57298	1.02854	2224		hsa04010 MAPK signaling pathway; hsa04014 Ras signaling pathway; hsa04015 Rap1 signaling pathway; hsa04151 PI3K-Akt signaling pathway; hsa04810 Regulation of actin cytoskeleton; hsa05200 Pathways in cancer; hsa05218 Melanoma	7			Alcoholism; Blood Pressure; Cleft Lip|Cleft Palate; Diastolic blood pressure; hypertension	BP-related; other; tobaco and alcohol use
P12035	K2C3_HUMAN	Keratin, type II cytoskeletal 3 (65 kDa cytokeratin) (Cytokeratin-3) (CK-3) (Keratin-3) (K3) (Type-II keratin Kb3)	KRT3	YN	0	41		14	10.4247	36.6442	18.986	1.64419	1097
P12109	CO6A1_HUMAN	Collagen alpha-1(VI) chain	COL6A1	GN	0	13		10	5.99815	13.5681	19.0706	1.13724	1816		hsa04151 PI3K-Akt signaling pathway; hsa04510 Focal adhesion	2			Alcoholism; Alzheimer's disease	neurological and mood disorders; tobaco and alcohol use
P12270	TPR_HUMAN	Nucleoprotein TPR (Megator) (NPC-associated intranuclear protein) (Translocated promoter region protein)	TPR	YN	0	36		18	12.5395	26.3025	19.7116	1.57736	1149		hsa05200 Pathways in cancer; hsa05216 Thyroid cancer	2
P12755	SKI_HUMAN	Ski oncogene (Proto-oncogene c-Ski)	SKI	BN	1	53	10	29	21.7476	75.0245	26.5254	4.84784	378						Cleft Lip|Cleft Palate	other
P12757	SKIL_HUMAN	Ski-like protein (Ski-related oncogene) (Ski-related protein)	SKIL	YN	1	110		43	26.5023	31.6618	33.692	3.51329	503		hsa04550 Signaling pathways regulating pluripotency of stem cells	1			Chronic renal failure|Kidney Failure, Chronic	Chronic renal failure|Kidney Failure, Chronic
P12821	ACE_HUMAN	Angiotensin-converting enzyme (ACE) (EC 3.2.1.-) (EC 3.4.15.1) (Dipeptidyl carboxypeptidase I) (Kininase II) (CD antigen CD143) [Cleaved into: Angiotensin-converting enzyme, soluble form]	ACE	BN	0	7	2	6	4.98101	20.6089	10.6525	1.09647	1924		hsa04924 Renin secretion; hsa05142 Chagas disease (American trypanosomiasis); hsa05410 Hypertrophic cardiomyopathy (HCM)	3	Benazepril (DB00542); Captopril (DB01197); Cilazapril (DB01340); Enalapril (DB00584); Enalaprilat (DB09477); Fosinopril (DB00492); Lisinopril (DB00722); Moexipril (DB00691); Perindopril (DB00790); Quinapril (DB00881); Ramipril (DB00178); Rescinnamine (DB01180); Spirapril (DB01348); Trandolapril (DB00519); Zofenopril (DB13166)	Alzheimer disease, susceptibility to (MIM:#104300); Angiotensin I-converting enzyme, benign serum increase (MIM:+106180); Intracerebral hemorrhage (ICH) (MIM:#614519); Ischemic stroke (ISCHSTR) (MIM:#601367); Microvascular complications of diabetes 3 (MVCD3) (MIM:#612624); Myocardial infarction, susceptibility to (MIM:+106180); Renal tubular dysgenesis (RTD) (MIM:#267430); SARS, progression of (M…	Acute Coronary Syndrome|; Alcoholism; Alzheimer's Disease; atherosclerosis; Birth Weight; Bladder Cancer; Blood Pressure; blood pressure, arterial; BMI- Edema rosiglitazone or pioglitazone; Brain Ischemia|Stroke; Breast Cancer; cardiomyopathy; Cardiomyopathy, Dilated|DCM - Dilated cardiomyopathy; cardiovascular; cardiovascular disease; chronic obstructive pulmonary disease; Chronic renal failure|…	BP-related; cancer related; Chronic renal failure|Kidney Failure, Chronic; diabetes, metabolic syndrome related; glaucoma, myopia, retinopathy diabetic; heart failure related, cardiovascular, stroke; HIV; neurological and mood disorders; other; PCOS, abortion, endometriosis; pulmonary diseases; tobaco and alcohol use
P12830	CADH1_HUMAN	Cadherin-1 (CAM 120/80) (Epithelial cadherin) (E-cadherin) (Uvomorulin) (CD antigen CD324) [Cleaved into: E-Cad/CTF1; E-Cad/CTF2; E-Cad/CTF3]	CDH1	YN	1	107		43	27.7457	38.6767	33.6215	4.20764	433		hsa04015 Rap1 signaling pathway; hsa04390 Hippo signaling pathway; hsa04520 Adherens junction; hsa05100 Bacterial invasion of epithelial cells; hsa05130 Pathogenic Escherichia coli infection; hsa05200 Pathways in cancer; hsa05213 Endometrial cancer; hsa05216 Thyroid cancer; hsa05218 Melanoma; hsa05219 Bladder cancer	10			Bladder Cancer; Breast Cancer; chronic obstructive pulmonary disease; Cleft Lip|Cleft Palate; Colorectal Cancer; Colorectal Neoplasms; esophageal adenocarcinoma; Esophageal Neoplasms|Head and Neck Neoplasms|Laryngeal Neoplasms|Mouth Neoplasms|Pharyngeal Neoplasms; lung cancer ; Neoplasms; ovarian cancer; Pancreatic Neoplasms; prostate cancer; stomach cancer	cancer related; other; pulmonary diseases
P12931	SRC_HUMAN	Proto-oncogene tyrosine-protein kinase Src (EC 2.7.10.2) (Proto-oncogene c-Src) (pp60c-src) (p60-Src)	SRC	YN	1	450		183	107.668	82.4041	42.0725	34.1936	16		hsa04012 ErbB signaling pathway; hsa04015 Rap1 signaling pathway; hsa04062 Chemokine signaling pathway; hsa04144 Endocytosis; hsa04360 Axon guidance; hsa04370 VEGF signaling pathway; hsa04510 Focal adhesion; hsa04520 Adherens junction; hsa04540 Gap junction; hsa04750 Inflammatory mediator regulation of TRP channels; hsa04810 Regulation of actin cytoskeleton; hsa04912 GnRH signaling pathway; hsa04…	22			Bone Mineral Density; HIV; thyroid cancer	cancer related; HIV; osteoporosis, bone density
P12955	PEPD_HUMAN	Xaa-Pro dipeptidase (X-Pro dipeptidase) (EC 3.4.13.9) (Imidodipeptidase) (Peptidase D) (Proline dipeptidase) (Prolidase)	PEPD	BN	1	6	1	5	4.93071	20.432	11.9515	1.1063	1905						diabetes, type 2	diabetes, metabolic syndrome related
P12956	XRCC6_HUMAN	X-ray repair cross-complementing protein 6 (EC 3.6.4.-) (EC 4.2.99.-) (5'-deoxyribose-5-phosphate lyase Ku70) (5'-dRP lyase Ku70) (70 kDa subunit of Ku antigen) (ATP-dependent DNA helicase 2 subunit 1) (ATP-dependent DNA helicase II 70 kDa subunit) (CTC box-binding factor 75 kDa subunit) (CTC75) (CTCBF) (DNA repair protein XRCC6) (Lupus Ku autoantigen protein p70) (Ku70) (Thyroid-lupus autoantige…	XRCC6	BN	1	213	19	78	51.1382	70.2241	34.5675	12.0382	96						Bladder Cancer; Brain Neoplasms|Glioma; breast cancer ; Breast Neoplasms|; Chronic renal failure|Kidney Failure, Chronic; epithelial ovarian cancer ; esophageal adenocarcinoma; head and neck cancer; lung cancer ; Neoplasms; prostate cancer; Type 2 Diabetes| edema | rosiglitazone	cancer related; Chronic renal failure|Kidney Failure, Chronic; diabetes, metabolic syndrome related
P13010	XRCC5_HUMAN	X-ray repair cross-complementing protein 5 (EC 3.6.4.-) (86 kDa subunit of Ku antigen) (ATP-dependent DNA helicase 2 subunit 2) (ATP-dependent DNA helicase II 80 kDa subunit) (CTC box-binding factor 85 kDa subunit) (CTC85) (CTCBF) (DNA repair protein XRCC5) (Ku80) (Ku86) (Lupus Ku autoantigen protein p86) (Nuclear factor IV) (Thyroid-lupus autoantigen) (TLAA) (X-ray repair complementing defective…	XRCC5	YN	1	147		62	42.4363	75.034	33.7796	10.5641	122						Alcoholism; Bladder Cancer; Brain Neoplasms|Glioma; Breast Cancer; chronic obstructive pulmonary disease; Chronic renal failure|Kidney Failure, Chronic; Colorectal Cancer; Colorectal Neoplasms; Coronary Disease; epithelial ovarian cancer ; esophageal adenocarcinoma; head and neck cancer; lung cancer ; multiple myeloma; Tobacco Use Disorder	cancer related; Chronic renal failure|Kidney Failure, Chronic; heart failure related, cardiovascular, stroke; pulmonary diseases; tobaco and alcohol use
P13500	CCL2_HUMAN	C-C motif chemokine 2 (HC11) (Monocyte chemoattractant protein 1) (Monocyte chemotactic and activating factor) (MCAF) (Monocyte chemotactic protein 1) (MCP-1) (Monocyte secretory protein JE) (Small-inducible cytokine A2)	CCL2	YN	1	23		6	4.81588	10.2683	14.9174	1.06483	2046		hsa04062 Chemokine signaling pathway; hsa04668 TNF signaling pathway; hsa05142 Chagas disease (American trypanosomiasis); hsa05168 Herpes simplex virus 1 infection	4			Alzheimer's disease ; atherosclerosis; Bladder Cancer; Bone Density; Brain Ischemia|Stroke; Chronic renal failure|Kidney Failure, Chronic; Colorectal Cancer; Coronary Artery Disease; diabetes, type 2; Endometrial Neoplasms; HIV; Hypercholesterolemia|LDLC levels; hypertension; Lung Cancer; mood disorders; myocardial infarct; Narcolepsy; plasma HDL cholesterol (HDL-C) levels; prostate cancer; Schiz…	BP-related; cancer related; Chronic renal failure|Kidney Failure, Chronic; diabetes, metabolic syndrome related; heart failure related, cardiovascular, stroke; HIV; neurological and mood disorders; osteoporosis, bone density
P13533	MYH6_HUMAN	Myosin-6 (Myosin heavy chain 6) (Myosin heavy chain, cardiac muscle alpha isoform) (MyHC-alpha)	MYH6	BN	1	10	2	7	6.27464	21.0925	13.398	1.15691	1767		hsa04022 cGMP-PKG signaling pathway; hsa04261 Adrenergic signaling in cardiomyocytes; hsa04919 Thyroid hormone signaling pathway; hsa05410 Hypertrophic cardiomyopathy (HCM); hsa05414 Dilated cardiomyopathy (DCM)	5			cardiomyopathy; Cardiomyopathy, Dilated|DCM - Dilated cardiomyopathy; Heart Rate; Type 2 Diabetes| edema | rosiglitazone	diabetes, metabolic syndrome related; heart failure related, cardiovascular, stroke
P13591	NCAM1_HUMAN	Neural cell adhesion molecule 1 (N-CAM-1) (NCAM-1) (CD antigen CD56)	NCAM1	BN	1	21	3	9	7.19118	23.8507	16.8001	1.25546	1558						Alcoholism; Schizophrenia; Tobacco Use Disorder; Type 2 Diabetes| edema | rosiglitazone	diabetes, metabolic syndrome related; neurological and mood disorders; tobaco and alcohol use
P13612	ITA4_HUMAN	Integrin alpha-4 (CD49 antigen-like family member D) (Integrin alpha-IV) (VLA-4 subunit alpha) (CD antigen CD49d)	ITGA4	YN	1	279		88	53.1663	39.6002	40.9929	8.6741	174		hsa04151 PI3K-Akt signaling pathway; hsa04510 Focal adhesion; hsa04810 Regulation of actin cytoskeleton; hsa05410 Hypertrophic cardiomyopathy (HCM); hsa05412 Arrhythmogenic right ventricular cardiomyopathy (ARVC); hsa05414 Dilated cardiomyopathy (DCM)	6			Tobacco Use Disorder; Type 2 Diabetes| edema | rosiglitazone	diabetes, metabolic syndrome related; tobaco and alcohol use
P13667	PDIA4_HUMAN	Protein disulfide-isomerase A4 (EC 5.3.4.1) (Endoplasmic reticulum resident protein 70) (ER protein 70) (ERp70) (Endoplasmic reticulum resident protein 72) (ER protein 72) (ERp-72) (ERp72)	PDIA4	YN	0	34		13	8.5483	21.3402	20.5063	1.33188	1405		hsa04918 Thyroid hormone synthesis	1
P13725	ONCM_HUMAN	Oncostatin-M (OSM)	OSM	YN	0	13		7	4.73991	25.2448	12.9197	1.1367	1819		hsa04151 PI3K-Akt signaling pathway	1			Heart Failure; Type 2 Diabetes| edema | rosiglitazone	diabetes, metabolic syndrome related; heart failure related, cardiovascular, stroke
P13984	T2FB_HUMAN	General transcription factor IIF subunit 2 (EC 3.6.4.12) (ATP-dependent helicase GTF2F2) (General transcription factor IIF 30 kDa subunit) (Transcription initiation factor IIF subunit beta) (TFIIF-beta) (Transcription initiation factor RAP30)	GTF2F2	YN	1	52		18	12.219	28.8786	23.4185	1.73408	1037
P14136	GFAP_HUMAN	Glial fibrillary acidic protein (GFAP)	GFAP	YN	1	87		42	27.7731	43.7008	22.1304	3.38776	527
P14373	TRI27_HUMAN	Zinc finger protein RFP (EC 2.3.2.27) (RING finger protein 76) (RING-type E3 ubiquitin transferase TRIM27) (Ret finger protein) (Tripartite motif-containing protein 27)	TRIM27	YN	1	373		132	76.4773	42.221	44.1323	13.6713	80
P14416	DRD2_HUMAN	D(2) dopamine receptor (Dopamine D2 receptor)	DRD2	YN	1	85		25	13.2996	13.8868	44.2307	1.72566	1045		hsa04015 Rap1 signaling pathway; hsa04024 cAMP signaling pathway; hsa04540 Gap junction; hsa04728 Dopaminergic synapse	4			alcohol consumption; Alcoholism; Alzheimer's disease ; Birth Weight; Bladder Cancer; Breast Cancer; Bulimia; chronic obstructive pulmonary disease; Colorectal Cancer; Depression; diabetes, type 2; Esophageal Neoplasms|Head and Neck Neoplasms|Laryngeal Neoplasms|Mouth Neoplasms|Pharyngeal Neoplasms; Hypercholesterolemia|LDLC levels; lung cancer ; mood disorders; Narcolepsy; Obesity; Parkinson's di…	cancer related; diabetes, metabolic syndrome related; neurological and mood disorders; other; pulmonary diseases; tobaco and alcohol use
P14543	NID1_HUMAN	Nidogen-1 (NID-1) (Entactin)	NID1	YN	1	21		7	5.03131	19.2552	15.8196	1.13551	1825
P14550	AK1A1_HUMAN	Aldo-keto reductase family 1 member A1 (EC 1.1.1.2) (EC 1.1.1.372) (EC 1.1.1.54) (Alcohol dehydrogenase [NADP(+)]) (Aldehyde reductase) (Glucuronate reductase) (EC 1.1.1.19) (Glucuronolactone reductase) (EC 1.1.1.20)	AKR1A1	GN	0	4		4	3.64679	13.4974	7.71261	1.03299	2202		hsa01100 Metabolic pathways	1			Bladder Cancer; chronic obstructive pulmonary disease; esophageal adenocarcinoma; Lung Cancer	cancer related; pulmonary diseases
P14598	NCF1_HUMAN	Neutrophil cytosol factor 1 (NCF-1) (47 kDa autosomal chronic granulomatous disease protein) (47 kDa neutrophil oxidase factor) (NCF-47K) (Neutrophil NADPH oxidase factor 1) (Nox organizer 2) (Nox-organizing protein 2) (SH3 and PX domain-containing protein 1A) (p47-phox)	NCF1	YN	1	53		20	14.9616	35.248	22.7595	2.06657	853		hsa04062 Chemokine signaling pathway; hsa04380 Osteoclast differentiation; hsa04666 Fc gamma R-mediated phagocytosis	3
P14618	KPYM_HUMAN	Pyruvate kinase PKM (EC 2.7.1.40) (Cytosolic thyroid hormone-binding protein) (CTHBP) (Opa-interacting protein 3) (OIP-3) (Pyruvate kinase 2/3) (Pyruvate kinase muscle isozyme) (Thyroid hormone-binding protein 1) (THBP1) (Tumor M2-PK) (p58)	PKM	YN	1	220		97	58.6118	47.7087	36.333	10.0339	135		hsa01100 Metabolic pathways; hsa04922 Glucagon signaling pathway; hsa05203 Viral carcinogenesis; hsa05230 Central carbon metabolism in cancer	4			Hypercholesterolemia|LDLC levels	diabetes, metabolic syndrome related
P14625	ENPL_HUMAN	Endoplasmin (94 kDa glucose-regulated protein) (GRP-94) (Heat shock protein 90 kDa beta member 1) (Tumor rejection antigen 1) (gp96 homolog)	HSP90B1	YN	1	113		49	29.5337	30.0964	37.4871	3.9623	452		hsa04151 PI3K-Akt signaling pathway; hsa04915 Estrogen signaling pathway; hsa04918 Thyroid hormone synthesis; hsa05200 Pathways in cancer; hsa05215 Prostate cancer	5			Chronic renal failure|Kidney Failure, Chronic; Type 2 Diabetes| edema | rosiglitazone	Chronic renal failure|Kidney Failure, Chronic; diabetes, metabolic syndrome related
P14635	CCNB1_HUMAN	G2/mitotic-specific cyclin-B1	CCNB1	YN	0	101		38	25.7166	42.6596	29.4845	3.87565	460		hsa04068 FoxO signaling pathway; hsa04110 Cell cycle; hsa04114 Oocyte meiosis; hsa04914 Progesterone-mediated oocyte maturation	4			Breast Cancer; esophageal adenocarcinoma; ovarian cancer	cancer related
P14672	GLUT4_HUMAN	Solute carrier family 2, facilitated glucose transporter member 4 (Glucose transporter type 4, insulin-responsive) (GLUT-4)	SLC2A4	BN	0	46	6	15	9.95051	19.2202	18.9102	1.32083	1429		hsa04068 FoxO signaling pathway; hsa04920 Adipocytokine signaling pathway; hsa04931 Insulin resistance	3			Alzheimer's disease ; atherosclerosis; Bladder Cancer; chronic obstructive pulmonary disease; diabetes, type 2; lung cancer ; Obesity; plasma HDL cholesterol (HDL-C) levels; Type 2 diabetes; Type 2 Diabetes| edema | rosiglitazone	cancer related; diabetes, metabolic syndrome related; heart failure related, cardiovascular, stroke; neurological and mood disorders; pulmonary diseases
P14859	PO2F1_HUMAN	POU domain, class 2, transcription factor 1 (NF-A1) (Octamer-binding protein 1) (Oct-1) (Octamer-binding transcription factor 1) (OTF-1)	POU2F1	BN	1	73	12	39	26.272	45.8806	26.7826	3.87003	462		hsa05168 Herpes simplex virus 1 infection	1			Alzheimer's Disease; hypertension; Tobacco Use Disorder; Type 2 diabetes	BP-related; diabetes, metabolic syndrome related; neurological and mood disorders; tobaco and alcohol use
P14921	ETS1_HUMAN	Protein C-ets-1 (p54)	ETS1	YN	1	100		43	28.6685	58.0641	28.865	5.27203	347		hsa04014 Ras signaling pathway; hsa05166 Human T-cell leukemia virus 1 infection; hsa05200 Pathways in cancer; hsa05211 Renal cell carcinoma	4
P15172	MYOD1_HUMAN	Myoblast determination protein 1 (Class C basic helix-loop-helix protein 1) (bHLHc1) (Myogenic factor 3) (Myf-3)	MYOD1	YN	1	90		45	30.9546	53.1897	30.3392	5.4413	337						Bone Mineral Density	osteoporosis, bone density
P15407	FOSL1_HUMAN	Fos-related antigen 1 (FRA-1)	FOSL1	BN	0	37	3	11	8.54483	34.865	15.5169	1.41031	1294		hsa04310 Wnt signaling pathway; hsa04380 Osteoclast differentiation; hsa05166 Human T-cell leukemia virus 1 infection	3			alcohol consumption; Bone Mineral Density; Type 2 Diabetes| edema | rosiglitazone	diabetes, metabolic syndrome related; osteoporosis, bone density; tobaco and alcohol use
P15408	FOSL2_HUMAN	Fos-related antigen 2 (FRA-2)	FOSL2	BN	0	25	5	14	9.62823	23.7102	18.5033	1.37486	1346		hsa04380 Osteoclast differentiation	1			alcohol consumption	tobaco and alcohol use
P15529	MCP_HUMAN	Membrane cofactor protein (TLX) (Trophoblast leukocyte common antigen) (CD antigen CD46)	CD46	BN	1	18	2	6	4.99072	16.8003	14.5273	1.10754	1900
P15531	NDKA_HUMAN	Nucleoside diphosphate kinase A (NDK A) (NDP kinase A) (EC 2.7.4.6) (Granzyme A-activated DNase) (GAAD) (Metastasis inhibition factor nm23) (NM23-H1) (Tumor metastatic process-associated protein)	NME1	YN	1	38		19	12.7064	19.0681	22.4178	1.48223	1209		hsa01100 Metabolic pathways	1			breast cancer ; Colorectal Cancer; Endometrial Neoplasms; Lung Cancer	cancer related
P15884	ITF2_HUMAN	Transcription factor 4 (TCF-4) (Class B basic helix-loop-helix protein 19) (bHLHb19) (Immunoglobulin transcription factor 2) (ITF-2) (SL3-3 enhancer factor 2) (SEF-2)	TCF4	BN	1	242	23	72	44.3478	35.0596	36.9672	6.11045	299						Bone Mineral Density; Depression; Schizophrenia; Tobacco Use Disorder	neurological and mood disorders; osteoporosis, bone density; tobaco and alcohol use
P15927	RFA2_HUMAN	Replication protein A 32 kDa subunit (RP-A p32) (Replication factor A protein 2) (RF-A protein 2) (Replication protein A 34 kDa subunit) (RP-A p34)	RPA2	YN	0	107		43	26.8326	34.8968	32.2225	3.68232	483						Alcoholism; Bladder Cancer; Breast Cancer	cancer related; tobaco and alcohol use
P15941	MUC1_HUMAN	Mucin-1 (MUC-1) (Breast carcinoma-associated antigen DF3) (Cancer antigen 15-3) (CA 15-3) (Carcinoma-associated mucin) (Episialin) (H23AG) (Krebs von den Lungen-6) (KL-6) (PEMT) (Peanut-reactive urinary mucin) (PUM) (Polymorphic epithelial mucin) (PEM) (Tumor-associated epithelial membrane antigen) (EMA) (Tumor-associated mucin) (CD antigen CD227) [Cleaved into: Mucin-1 subunit alpha (MUC1-NT) (M…	MUC1	BN	0	122	6	43	29.125	55.6295	27.2516	4.92561	373						breast cancer ; Chronic renal failure|Kidney Failure, Chronic; epithelial ovarian cancer ; Lung Cancer; ovarian cancer; prostate cancer	cancer related; Chronic renal failure|Kidney Failure, Chronic
P16035	TIMP2_HUMAN	Metalloproteinase inhibitor 2 (CSC-21K) (Tissue inhibitor of metalloproteinases 2) (TIMP-2)	TIMP2	YN	0	22		10	6.40612	11.4426	18.7571	1.12149	1866						Alzheimer's disease ; atherosclerosis; breast cancer ; chronic obstructive pulmonary disease; Cleft Lip|Cleft Palate; Endometriosis; head and neck cancer; ovarian cancer ; stomach cancer; Type 2 Diabetes| edema | rosiglitazone	cancer related; diabetes, metabolic syndrome related; heart failure related, cardiovascular, stroke; neurological and mood disorders; other; PCOS, abortion, endometriosis; pulmonary diseases
P16066	ANPRA_HUMAN	Atrial natriuretic peptide receptor 1 (EC 4.6.1.2) (Atrial natriuretic peptide receptor type A) (ANP-A) (ANPR-A) (NPR-A) (Guanylate cyclase A) (GC-A)	NPR1	BN	1	8	3	7	4.83704	8.76364	17.1451	1.06386	2052		hsa01100 Metabolic pathways; hsa04022 cGMP-PKG signaling pathway; hsa04024 cAMP signaling pathway; hsa04270 Vascular smooth muscle contraction; hsa04921 Oxytocin signaling pathway; hsa04924 Renin secretion; hsa04925 Aldosterone synthesis and secretion	7	Amyl Nitrite (DB01612); Nitroprusside (DB00325)		glaucoma; hypertension; myocardial infarct	BP-related; glaucoma, myopia, retinopathy diabetic; heart failure related, cardiovascular, stroke
P16104	H2AX_HUMAN	Histone H2AX (H2a/x) (Histone H2A.X)	H2AFX	YN	1	152		82	54.001	75.868	37.6805	14.7272	72						Bladder Cancer; breast cancer	cancer related
P16112	PGCA_HUMAN	Aggrecan core protein (Cartilage-specific proteoglycan core protein) (CSPCP) (Chondroitin sulfate proteoglycan core protein 1) (Chondroitin sulfate proteoglycan 1) [Cleaved into: Aggrecan core protein 2]	ACAN	YN	0	16		2	2.4097	4.55427	2.89721	1.00205	2460						Alzheimer's disease ; height; Tobacco Use Disorder; Type 2 Diabetes| edema | rosiglitazone	diabetes, metabolic syndrome related; neurological and mood disorders; other; tobaco and alcohol use
P16144	ITB4_HUMAN	Integrin beta-4 (GP150) (CD antigen CD104)	ITGB4	YN	0	69		44	27.6697	40.0041	37.7277	4.71285	390		hsa04151 PI3K-Akt signaling pathway; hsa04510 Focal adhesion; hsa04810 Regulation of actin cytoskeleton; hsa05410 Hypertrophic cardiomyopathy (HCM); hsa05412 Arrhythmogenic right ventricular cardiomyopathy (ARVC); hsa05414 Dilated cardiomyopathy (DCM)	6			breast cancer ; Type 2 Diabetes| edema | rosiglitazone	cancer related; diabetes, metabolic syndrome related
P16150	LEUK_HUMAN	Leukosialin (GPL115) (Galactoglycoprotein) (GALGP) (Leukocyte sialoglycoprotein) (Sialophorin) (CD antigen CD43) [Cleaved into: CD43 cytoplasmic tail (CD43-ct) (CD43ct)]	SPN	YN	0	16		10	7.42604	27.8789	14.9664	1.27476	1515		hsa05169 Epstein-Barr virus infection	1			Chronic renal failure|Kidney Failure, Chronic	Chronic renal failure|Kidney Failure, Chronic
P16220	CREB1_HUMAN	Cyclic AMP-responsive element-binding protein 1 (CREB-1) (cAMP-responsive element-binding protein 1)	CREB1	BN	1	113	19	55	36.7029	60.3993	32.3844	7.38329	220		hsa04022 cGMP-PKG signaling pathway; hsa04024 cAMP signaling pathway; hsa04151 PI3K-Akt signaling pathway; hsa04261 Adrenergic signaling in cardiomyocytes; hsa04380 Osteoclast differentiation; hsa04668 TNF signaling pathway; hsa04710 Circadian rhythm; hsa04713 Circadian entrainment; hsa04725 Cholinergic synapse; hsa04728 Dopaminergic synapse; hsa04911 Insulin secretion; hsa04915 Estrogen signalin…	22			alcohol consumption; Alcoholism; Alzheimer's disease ; bronchodilator response; Bulimia; Depression; Diabetes mellitus|Diabetes mellitus type II|Diabetes Mellitus, Type 2; major depressive disorder; plasma HDL cholesterol (HDL-C) levels; suicide; Type 2 Diabetes| edema | rosiglitazone	diabetes, metabolic syndrome related; neurological and mood disorders; pulmonary diseases; tobaco and alcohol use
P16234	PGFRA_HUMAN	Platelet-derived growth factor receptor alpha (PDGF-R-alpha) (PDGFR-alpha) (EC 2.7.10.1) (Alpha platelet-derived growth factor receptor) (Alpha-type platelet-derived growth factor receptor) (CD140 antigen-like family member A) (CD140a antigen) (Platelet-derived growth factor alpha receptor) (Platelet-derived growth factor receptor 2) (PDGFR-2) (CD antigen CD140a)	PDGFRA	YN	1	71		43	29.0861	69.6184	35.003	7.30219	223		hsa04010 MAPK signaling pathway; hsa04014 Ras signaling pathway; hsa04015 Rap1 signaling pathway; hsa04020 Calcium signaling pathway; hsa04144 Endocytosis; hsa04151 PI3K-Akt signaling pathway; hsa04510 Focal adhesion; hsa04540 Gap junction; hsa04810 Regulation of actin cytoskeleton; hsa05166 Human T-cell leukemia virus 1 infection; hsa05200 Pathways in cancer; hsa05214 Glioma; hsa05215 Prostate c…	16			Alzheimer's disease ; atherosclerosis; Body Height; Cleft Lip|Cleft Palate; Coronary Artery Disease; esophageal adenocarcinoma; height; Pancreatic Neoplasms; stomach cancer; Tobacco Use Disorder; Type 2 Diabetes| edema | rosiglitazone	cancer related; diabetes, metabolic syndrome related; heart failure related, cardiovascular, stroke; neurological and mood disorders; other; tobaco and alcohol use
P16284	PECA1_HUMAN	Platelet endothelial cell adhesion molecule (PECAM-1) (EndoCAM) (GPIIA') (PECA1) (CD antigen CD31)	PECAM1	BN	1	31	7	18	13.0543	33.3886	26.0607	2.00933	879						Acute Coronary Syndrome|; atherosclerosis; Brain Ischemia|Stroke; cardiovascular; Coronary Artery Disease; Hypercholesterolemia|LDLC levels; hypertension; myocardial infarct; retinopathy, diabetic	BP-related; diabetes, metabolic syndrome related; glaucoma, myopia, retinopathy diabetic; heart failure related, cardiovascular, stroke
P16333	NCK1_HUMAN	Cytoplasmic protein NCK1 (NCK adaptor protein 1) (Nck-1) (SH2/SH3 adaptor protein NCK-alpha)	NCK1	YN	0	250		74	39.8734	34.311	47.5672	6.78621	260		hsa04012 ErbB signaling pathway; hsa04360 Axon guidance; hsa04660 T cell receptor signaling pathway; hsa05130 Pathogenic Escherichia coli infection	4
P16383	GCFC2_HUMAN	GC-rich sequence DNA-binding factor 2 (GC-rich sequence DNA-binding factor) (Transcription factor 9) (TCF-9)	GCFC2	YN	0	6		6	5.43754	29.1457	10.2947	1.14431	1792
P16401	H15_HUMAN	Histone H1.5 (Histone H1a) (Histone H1b) (Histone H1s-3)	H1-5	YN	0	215		70	38.0306	32.4105	54.5493	6.97833	247
P16403	H12_HUMAN	Histone H1.2 (Histone H1c) (Histone H1d) (Histone H1s-1)	H1-2	YN	0	195		59	33.5044	37.2307	46.4966	6.15689	297						Abortion, Spontaneous; leukemia; Parkinson's disease	cancer related; neurological and mood disorders; PCOS, abortion, endometriosis
P16435	NCPR_HUMAN	NADPH--cytochrome P450 reductase (CPR) (P450R) (EC 1.6.2.4)	POR	YN	1	17		5	3.72623	6.48048	14.2242	1.02977	2217						Breast Cancer; Chronic renal failure|Kidney Failure, Chronic; Type 2 Diabetes| edema | rosiglitazone	cancer related; Chronic renal failure|Kidney Failure, Chronic; diabetes, metabolic syndrome related
P16444	DPEP1_HUMAN	Dipeptidase 1 (EC 3.4.13.19) (Dehydropeptidase-I) (Microsomal dipeptidase) (Renal dipeptidase) (hRDP)	DPEP1	GN	1	2		2	2.49712	3.89368	6.41192	1.00477	2417
P16581	LYAM2_HUMAN	E-selectin (CD62 antigen-like family member E) (Endothelial leukocyte adhesion molecule 1) (ELAM-1) (Leukocyte-endothelial cell adhesion molecule 2) (LECAM2) (CD antigen CD62E)	SELE	YN	0	16		10	7.16377	17.84	17.8236	1.20179	1667		hsa04668 TNF signaling pathway	1			Acute Coronary Syndrome|; Alcoholism; Alzheimer's disease ; atherosclerosis; Bladder Cancer; Blood Pressure; blood pressure, arterial; Brain Ischemia|Stroke; cardiovascular disease; Chronic renal failure|Kidney Failure, Chronic; Colorectal Cancer; Coronary Artery Disease; Coronary Disease; diabetes, type 2; Hypercholesterolemia|LDLC levels; hypertension; lung cancer ; myocardial infarct; retinopa…	BP-related; cancer related; Chronic renal failure|Kidney Failure, Chronic; diabetes, metabolic syndrome related; glaucoma, myopia, retinopathy diabetic; heart failure related, cardiovascular, stroke; neurological and mood disorders; tobaco and alcohol use
P16591	FER_HUMAN	Tyrosine-protein kinase Fer (EC 2.7.10.2) (Feline encephalitis virus-related kinase FER) (Fujinami poultry sarcoma/Feline sarcoma-related protein Fer) (Proto-oncogene c-Fer) (Tyrosine kinase 3) (p94-Fer)	FER	BN	1	30	6	21	16.5467	56.8763	22.5864	2.88947	614		hsa04520 Adherens junction	1			Type 2 Diabetes| edema | rosiglitazone	diabetes, metabolic syndrome related
P16860	ANFB_HUMAN	Natriuretic peptides B (Gamma-brain natriuretic peptide) [Cleaved into: Brain natriuretic peptide 32 (BNP(1-32)) (BNP-32); BNP(1-30); BNP(1-29); BNP(1-28); BNP(2-31); BNP(3-32); BNP(3-30); BNP(3-29); BNP(4-32); BNP(4-31); BNP(4-30); BNP(4-29); BNP(4-27); BNP(5-32); BNP(5-31); BNP(5-29)]	NPPB	BN	0	16	3	11	7.61233	23.1842	19.9551	1.3124	1450		hsa04022 cGMP-PKG signaling pathway; hsa04270 Vascular smooth muscle contraction	2			Alzheimer's disease ; Bone Density; cardiomyopathy; Cleft Lip|Cleft Palate; diabetes, type 2; Hepatopulmonary Syndrome|Liver Cirrhosis; hypertension; Idiopathic Dilated Cardiomyopathy; plasma HDL cholesterol (HDL-C) levels; systolic blood pressure; Type 2 Diabetes| edema | rosiglitazone	BP-related; diabetes, metabolic syndrome related; heart failure related, cardiovascular, stroke; neurological and mood disorders; osteoporosis, bone density; other; pulmonary diseases
P17028	ZNF24_HUMAN	Zinc finger protein 24 (Retinoic acid suppression protein A) (RSG-A) (Zinc finger and SCAN domain-containing protein 3) (Zinc finger protein 191) (Zinc finger protein KOX17)	ZNF24	YN	1	72		32	19.5575	23.621	30.1459	2.23765	778						esophageal adenocarcinoma	cancer related
P17029	ZKSC1_HUMAN	Zinc finger protein with KRAB and SCAN domains 1 (Zinc finger protein 139) (Zinc finger protein 36) (Zinc finger protein KOX18)	ZKSCAN1	GN	0	4		4	3.87991	34.9652	7.34224	1.0878	1962
P17081	RHOQ_HUMAN	Rho-related GTP-binding protein RhoQ (Ras-like protein TC10) (Ras-like protein family member 7A)	RHOQ	YN	0	21		8	5.45073	9.57473	15.1936	1.06974	2024						plasma HDL cholesterol (HDL-C) levels; Type 2 diabetes	diabetes, metabolic syndrome related
P17096	HMGA1_HUMAN	High mobility group protein HMG-I/HMG-Y (HMG-I(Y)) (High mobility group AT-hook protein 1) (High mobility group protein A1) (High mobility group protein R)	HMGA1	BN	0	135	21	64	39.856	59.3505	38.5642	9.11128	161						Alcoholism; height; Tobacco Use Disorder; Type 2 diabetes; Type 2 Diabetes| edema | rosiglitazone	diabetes, metabolic syndrome related; other; tobaco and alcohol use
P17252	KPCA_HUMAN	Protein kinase C alpha type (PKC-A) (PKC-alpha) (EC 2.7.11.13)	PRKCA	BN	1	250	26	93	55.3217	43.2593	35.294	8.51034	182		hsa04010 MAPK signaling pathway; hsa04012 ErbB signaling pathway; hsa04014 Ras signaling pathway; hsa04015 Rap1 signaling pathway; hsa04020 Calcium signaling pathway; hsa04066 HIF-1 signaling pathway; hsa04071 Sphingolipid signaling pathway; hsa04151 PI3K-Akt signaling pathway; hsa04261 Adrenergic signaling in cardiomyocytes; hsa04270 Vascular smooth muscle contraction; hsa04310 Wnt signaling pat…	37			breast cancer ; esophageal adenocarcinoma; Hepatopulmonary Syndrome|Liver Cirrhosis; plasma HDL cholesterol (HDL-C) levels; Schizophrenia; Tobacco Use Disorder	cancer related; diabetes, metabolic syndrome related; neurological and mood disorders; pulmonary diseases; tobaco and alcohol use
P17342	ANPRC_HUMAN	Atrial natriuretic peptide receptor 3 (Atrial natriuretic peptide clearance receptor) (Atrial natriuretic peptide receptor type C) (ANP-C) (ANPR-C) (NPR-C)	NPR3	BN	1	4	2	3	3.01368	5.98114	8.96926	1.0136	2329						Heart Failure; height; hypertension; Tobacco Use Disorder; Type 2 Diabetes| edema | rosiglitazone	BP-related; diabetes, metabolic syndrome related; heart failure related, cardiovascular, stroke; other; tobaco and alcohol use
P17568	NDUB7_HUMAN	NADH dehydrogenase [ubiquinone] 1 beta subcomplex subunit 7 (Cell adhesion protein SQM1) (Complex I-B18) (CI-B18) (NADH-ubiquinone oxidoreductase B18 subunit)	NDUFB7	YN	0	34		11	7.53462	15.2797	19.6494	1.20039	1670		hsa01100 Metabolic pathways	1
P17612	KAPCA_HUMAN	cAMP-dependent protein kinase catalytic subunit alpha (PKA C-alpha) (EC 2.7.11.11)	PRKACA	YN	0	218		85	47.4301	27.4027	45.1345	6.2158	293		hsa04010 MAPK signaling pathway; hsa04014 Ras signaling pathway; hsa04020 Calcium signaling pathway; hsa04024 cAMP signaling pathway; hsa04062 Chemokine signaling pathway; hsa04114 Oocyte meiosis; hsa04261 Adrenergic signaling in cardiomyocytes; hsa04270 Vascular smooth muscle contraction; hsa04310 Wnt signaling pathway; hsa04540 Gap junction; hsa04713 Circadian entrainment; hsa04720 Long-term po…	31			plasma HDL cholesterol (HDL-C) levels	diabetes, metabolic syndrome related
P17676	CEBPB_HUMAN	CCAAT/enhancer-binding protein beta (C/EBP beta) (Liver activator protein) (LAP) (Liver-enriched inhibitory protein) (LIP) (Nuclear factor NF-IL6) (Transcription factor 5) (TCF-5)	CEBPB	YN	1	80		41	30.4037	88.6801	31.3188	8.5083	183		hsa04668 TNF signaling pathway; hsa05202 Transcriptional misregulation in cancer	2			Bone Mineral Density; Obesity; plasma HDL cholesterol (HDL-C) levels	diabetes, metabolic syndrome related; osteoporosis, bone density
P17706	PTN2_HUMAN	Tyrosine-protein phosphatase non-receptor type 2 (EC 3.1.3.48) (T-cell protein-tyrosine phosphatase) (TCPTP)	PTPN2	YN	0	30		16	12.4389	55.8927	16.489	2.01866	876						diabetes, type 1 ; Tobacco Use Disorder	diabetes, metabolic syndrome related; tobaco and alcohol use
P17844	DDX5_HUMAN	Probable ATP-dependent RNA helicase DDX5 (EC 3.6.4.13) (DEAD box protein 5) (RNA helicase p68)	DDX5	BN	1	107	9	63	42.4672	62.8734	30.8254	8.31832	188		hsa05202 Transcriptional misregulation in cancer; hsa05205 Proteoglycans in cancer	2			Chronic renal failure|Kidney Failure, Chronic	Chronic renal failure|Kidney Failure, Chronic
P17931	LEG3_HUMAN	Galectin-3 (Gal-3) (35 kDa lectin) (Carbohydrate-binding protein 35) (CBP 35) (Galactose-specific lectin 3) (Galactoside-binding protein) (GALBP) (IgE-binding protein) (L-31) (Laminin-binding protein) (Lectin L-29) (Mac-2 antigen)	LGALS3	YN	1	97		31	19.5072	28.9496	24.8075	2.24503	775						thyroid cancer; Type 2 Diabetes| edema | rosiglitazone	cancer related; diabetes, metabolic syndrome related
P17936	IBP3_HUMAN	Insulin-like growth factor-binding protein 3 (IBP-3) (IGF-binding protein 3) (IGFBP-3)	IGFBP3	BN	0	43	6	19	12.1527	23.6622	24.8375	1.63436	1106		hsa05202 Transcriptional misregulation in cancer	1			Abortion, Spontaneous; Alzheimer's disease ; atherosclerosis; Bladder Cancer; Bone Mineral Density; Brain Ischemia|Stroke; breast cancer ; Bulimia; chronic obstructive pulmonary disease; Chronic renal failure|Kidney Failure, Chronic; Colorectal Cancer; Endometrial Neoplasms; epithelial ovarian cancer ; esophageal adenocarcinoma; height; Lung Cancer; multiple myeloma; Narcolepsy; ovarian cancer ; …	cancer related; Chronic renal failure|Kidney Failure, Chronic; diabetes, metabolic syndrome related; heart failure related, cardiovascular, stroke; neurological and mood disorders; osteoporosis, bone density; other; PCOS, abortion, endometriosis; pulmonary diseases
P18054	LOX12_HUMAN	Arachidonate 12-lipoxygenase, 12S-type (12S-LOX) (12S-lipoxygenase) (EC 1.13.11.31) (Arachidonate 15-lipoxygenase,15S-type) (EC 1.13.11.33) (Linoleate 13S-lipoxygenase) (EC 1.13.11.12) (Lipoxin synthase 12-LO) (EC 3.3.2.-) (Platelet-type lipoxygenase 12)	ALOX12	YN	1	9		4	4.28788	16.8401	11.0217	1.07	2022		hsa01100 Metabolic pathways; hsa04750 Inflammatory mediator regulation of TRP channels	2			Alzheimer's disease ; atherosclerosis; Bladder Cancer; Bone Density; chronic obstructive pulmonary disease; Chronic renal failure|Kidney Failure, Chronic; Colorectal Cancer; diabetes, type 2; esophageal adenocarcinoma; Esophageal Cancer; hypertension; Lung Cancer; prostate cancer; Type 2 Diabetes| edema | rosiglitazone	BP-related; cancer related; Chronic renal failure|Kidney Failure, Chronic; diabetes, metabolic syndrome related; heart failure related, cardiovascular, stroke; neurological and mood disorders; osteoporosis, bone density; pulmonary diseases
P18075	BMP7_HUMAN	Bone morphogenetic protein 7 (BMP-7) (Osteogenic protein 1) (OP-1) (Eptotermin alfa)	BMP7	YN	1	31		18	12.015	31.005	32.6376	2.08041	843		hsa04350 TGF-beta signaling pathway; hsa04360 Axon guidance; hsa04390 Hippo signaling pathway	3			Alzheimer's disease ; Bone Mineral Density; major depressive disorder; Narcolepsy; Type 2 Diabetes| edema | rosiglitazone	diabetes, metabolic syndrome related; neurological and mood disorders; osteoporosis, bone density
P18084	ITB5_HUMAN	Integrin beta-5	ITGB5	BN	1	64	10	40	23.0877	19.1057	45.7547	2.794	627		hsa04151 PI3K-Akt signaling pathway; hsa04510 Focal adhesion; hsa04810 Regulation of actin cytoskeleton; hsa05205 Proteoglycans in cancer; hsa05410 Hypertrophic cardiomyopathy (HCM); hsa05412 Arrhythmogenic right ventricular cardiomyopathy (ARVC); hsa05414 Dilated cardiomyopathy (DCM)	7			breast cancer ; Type 2 Diabetes| edema | rosiglitazone	cancer related; diabetes, metabolic syndrome related
P18146	EGR1_HUMAN	Early growth response protein 1 (EGR-1) (AT225) (Nerve growth factor-induced protein A) (NGFI-A) (Transcription factor ETR103) (Transcription factor Zif268) (Zinc finger protein 225) (Zinc finger protein Krox-24)	EGR1	YN	0	31		20	16.205	73.7038	18.5428	2.96866	596		hsa04912 GnRH signaling pathway; hsa05166 Human T-cell leukemia virus 1 infection	2			Myopia; Schizophrenia	glaucoma, myopia, retinopathy diabetic; neurological and mood disorders
P18206	VINC_HUMAN	Vinculin (Metavinculin) (MV)	VCL	BN	1	44	6	20	13.6989	32.1137	23.6971	1.92627	925		hsa04510 Focal adhesion; hsa04520 Adherens junction; hsa04810 Regulation of actin cytoskeleton; hsa05100 Bacterial invasion of epithelial cells	4			Alzheimer's disease ; Cardiomyopathy, Dilated|DCM - Dilated cardiomyopathy; Cleft Lip|Cleft Palate; Type 2 Diabetes| edema | rosiglitazone	diabetes, metabolic syndrome related; heart failure related, cardiovascular, stroke; neurological and mood disorders; other
P18754	RCC1_HUMAN	Regulator of chromosome condensation (Cell cycle regulatory protein) (Chromosome condensation protein 1)	RCC1	BN	1	55	8	25	16.8159	26.1267	27.4709	2.07249	848
P18846	ATF1_HUMAN	Cyclic AMP-dependent transcription factor ATF-1 (cAMP-dependent transcription factor ATF-1) (Activating transcription factor 1) (Protein TREB36)	ATF1	BN	1	23	1	9	8.06539	43.0447	15.299	1.47155	1225		hsa04925 Aldosterone synthesis and secretion; hsa05166 Human T-cell leukemia virus 1 infection; hsa05202 Transcriptional misregulation in cancer	3			breast cancer ; esophageal adenocarcinoma; ovarian cancer ; Type 2 Diabetes| edema | rosiglitazone	cancer related; diabetes, metabolic syndrome related
P18848	ATF4_HUMAN	Cyclic AMP-dependent transcription factor ATF-4 (cAMP-dependent transcription factor ATF-4) (Activating transcription factor 4) (Cyclic AMP-responsive element-binding protein 2) (CREB-2) (cAMP-responsive element-binding protein 2) (DNA-binding protein TAXREB67) (Tax-responsive enhancer element-binding protein 67) (TaxREB67)	ATF4	YN	1	80		26	17.1673	39.425	24.4845	2.47287	703		hsa04010 MAPK signaling pathway; hsa04022 cGMP-PKG signaling pathway; hsa04151 PI3K-Akt signaling pathway; hsa04261 Adrenergic signaling in cardiomyocytes; hsa04668 TNF signaling pathway; hsa04720 Long-term potentiation; hsa04722 Neurotrophin signaling pathway; hsa04725 Cholinergic synapse; hsa04728 Dopaminergic synapse; hsa04911 Insulin secretion; hsa04912 GnRH signaling pathway; hsa04915 Estrog…	19			Bone Mineral Density; Schizophrenia	neurological and mood disorders; osteoporosis, bone density
P19022	CADH2_HUMAN	Cadherin-2 (CDw325) (Neural cadherin) (N-cadherin) (CD antigen CD325)	CDH2	YN	0	51		21	14.1377	43.5916	21.8973	2.19928	792		hsa05412 Arrhythmogenic right ventricular cardiomyopathy (ARVC)	1			Cleft Lip|Cleft Palate; Esophageal Neoplasms|Head and Neck Neoplasms|Laryngeal Neoplasms|Mouth Neoplasms|Pharyngeal Neoplasms; Heart Failure; Tobacco Use Disorder	cancer related; heart failure related, cardiovascular, stroke; other; tobaco and alcohol use
P19099	C11B2_HUMAN	Cytochrome P450 11B2, mitochondrial (Aldosterone synthase) (ALDOS) (Aldosterone-synthesizing enzyme) (CYPXIB2) (Corticosterone 18-monooxygenase, CYP11B2) (EC 1.14.15.5) (Cytochrome P-450Aldo) (Cytochrome P-450C18) (Steroid 11-beta-hydroxylase, CYP11B2) (EC 1.14.15.4) (Steroid 18-hydroxylase)	CYP11B2	GN	1	3		2	2.33199	2.69985	4.05106	1.00149	2470		hsa01100 Metabolic pathways; hsa04925 Aldosterone synthesis and secretion	2			Acute Coronary Syndrome|; Alzheimer's disease ; atherosclerosis; Blood Pressure; blood pressure, arterial; Breast Cancer; cardiomyopathy; cardiovascular; cardiovascular disease; Chronic renal failure|Kidney Failure, Chronic; Coronary Heart Disease; Heart Failure; Heart Rate; hypertension; Idiopathic Dilated Cardiomyopathy; left ventricular hypertrophy; myocardial infarct; plasma HDL cholesterol (…	BP-related; cancer related; Chronic renal failure|Kidney Failure, Chronic; diabetes, metabolic syndrome related; heart failure related, cardiovascular, stroke; neurological and mood disorders; PCOS, abortion, endometriosis
P19105	ML12A_HUMAN	Myosin regulatory light chain 12A (Epididymis secretory protein Li 24) (HEL-S-24) (MLC-2B) (Myosin RLC) (Myosin regulatory light chain 2, nonsarcomeric) (Myosin regulatory light chain MRLC3)	MYL12A	YN	0	19		14	10.7841	29.0968	18.6196	1.51878	1182		hsa04360 Axon guidance; hsa04510 Focal adhesion; hsa04810 Regulation of actin cytoskeleton	3
P19174	PLCG1_HUMAN	1-phosphatidylinositol 4,5-bisphosphate phosphodiesterase gamma-1 (EC 3.1.4.11) (PLC-148) (Phosphoinositide phospholipase C-gamma-1) (Phospholipase C-II) (PLC-II) (Phospholipase C-gamma-1) (PLC-gamma-1)	PLCG1	YN	1	199		68	40.0475	53.1113	50.4864	10.5484	124		hsa01100 Metabolic pathways; hsa04012 ErbB signaling pathway; hsa04014 Ras signaling pathway; hsa04015 Rap1 signaling pathway; hsa04020 Calcium signaling pathway; hsa04066 HIF-1 signaling pathway; hsa04360 Axon guidance; hsa04370 VEGF signaling pathway; hsa04660 T cell receptor signaling pathway; hsa04664 Fc epsilon RI signaling pathway; hsa04666 Fc gamma R-mediated phagocytosis; hsa04722 Neurotr…	19			Chronic renal failure|Kidney Failure, Chronic; HIV; Type 2 Diabetes| edema | rosiglitazone	Chronic renal failure|Kidney Failure, Chronic; diabetes, metabolic syndrome related; HIV
P19237	TNNI1_HUMAN	Troponin I, slow skeletal muscle (Troponin I, slow-twitch isoform)	TNNI1	YN	0	35		16	10.0785	17.2863	25.296	1.39113	1326
P19338	NUCL_HUMAN	Nucleolin (Protein C23)	NCL	YN	1	164		75	46.5386	51.6326	40.545	9.66291	145		hsa05130 Pathogenic Escherichia coli infection	1
P19404	NDUV2_HUMAN	NADH dehydrogenase [ubiquinone] flavoprotein 2, mitochondrial (EC 1.6.99.3) (EC 7.1.1.2) (NADH-ubiquinone oxidoreductase 24 kDa subunit)	NDUFV2	YN	0	7		3	3.35365	14.6833	5.87223	1.02494	2243		hsa01100 Metabolic pathways	1			prostate cancer; Schizophrenia; Type 2 Diabetes| edema | rosiglitazone	cancer related; diabetes, metabolic syndrome related; neurological and mood disorders
P19429	TNNI3_HUMAN	Troponin I, cardiac muscle (Cardiac troponin I)	TNNI3	YN	1	26		13	9.58764	22.8733	23.0864	1.44945	1252		hsa04024 cAMP signaling pathway; hsa04261 Adrenergic signaling in cardiomyocytes; hsa05410 Hypertrophic cardiomyopathy (HCM); hsa05414 Dilated cardiomyopathy (DCM)	4			Alzheimer's disease ; cardiomyopathy; Cardiomyopathy, Dilated|DCM - Dilated cardiomyopathy; Idiopathic Dilated Cardiomyopathy	heart failure related, cardiovascular, stroke; neurological and mood disorders
P19438	TNR1A_HUMAN	Tumor necrosis factor receptor superfamily member 1A (Tumor necrosis factor receptor 1) (TNF-R1) (Tumor necrosis factor receptor type I) (TNF-RI) (TNFR-I) (p55) (p60) (CD antigen CD120a) [Cleaved into: Tumor necrosis factor receptor superfamily member 1A, membrane form; Tumor necrosis factor-binding protein 1 (TBPI)]	TNFRSF1A	YN	1	189		79	52.5484	81.4005	31.5806	13.0118	88		hsa04010 MAPK signaling pathway; hsa04071 Sphingolipid signaling pathway; hsa04380 Osteoclast differentiation; hsa04668 TNF signaling pathway; hsa04920 Adipocytokine signaling pathway; hsa04931 Insulin resistance; hsa05130 Pathogenic Escherichia coli infection; hsa05142 Chagas disease (American trypanosomiasis); hsa05145 Toxoplasmosis; hsa05160 Hepatitis C; hsa05166 Human T-cell leukemia virus 1 …	12			Acute Coronary Syndrome|; Alzheimer's disease ; atherosclerosis; Bladder Cancer; Bone Mineral Density; breast cancer ; chronic obstructive pulmonary disease; Coronary Artery Disease; diabetes, type 2; Endometriosis; esophageal adenocarcinoma; Glaucoma, Open-Angle; HIV; Hypercholesterolemia|LDLC levels; lung cancer ; lymphoma; multiple myeloma; Narcolepsy; Osteoporosis, Postmenopausal; Schizophren…	cancer related; diabetes, metabolic syndrome related; glaucoma, myopia, retinopathy diabetic; heart failure related, cardiovascular, stroke; HIV; neurological and mood disorders; osteoporosis, bone density; PCOS, abortion, endometriosis; pulmonary diseases
P19525	E2AK2_HUMAN	Interferon-induced, double-stranded RNA-activated protein kinase (EC 2.7.11.1) (Eukaryotic translation initiation factor 2-alpha kinase 2) (eIF-2A protein kinase 2) (Interferon-inducible RNA-dependent protein kinase) (P1/eIF-2A protein kinase) (Protein kinase RNA-activated) (PKR) (Protein kinase R) (Tyrosine-protein kinase EIF2AK2) (EC 2.7.10.2) (p68 kinase)	EIF2AK2	YN	1	70		29	20.7665	40.9675	24.9672	2.8881	615		hsa05160 Hepatitis C; hsa05168 Herpes simplex virus 1 infection; hsa05169 Epstein-Barr virus infection; hsa05203 Viral carcinogenesis	4			Abortion, Spontaneous; ovarian cancer	cancer related; PCOS, abortion, endometriosis
P19544	WT1_HUMAN	Wilms tumor protein (WT33)	WT1	BN	1	65	8	30	20.4186	34.7403	25.7336	2.62249	669		hsa05202 Transcriptional misregulation in cancer	1			Alzheimer's Disease; Chronic renal failure|Kidney Failure, Chronic; myeloid leukemia; Pancreatic Neoplasms; thyroid cancer; Tobacco Use Disorder	cancer related; Chronic renal failure|Kidney Failure, Chronic; neurological and mood disorders; tobaco and alcohol use
P19793	RXRA_HUMAN	Retinoic acid receptor RXR-alpha (Nuclear receptor subfamily 2 group B member 1) (Retinoid X receptor alpha)	RXRA	YN	1	132		71	45.1232	60.0467	36.027	9.67974	144		hsa04151 PI3K-Akt signaling pathway; hsa04919 Thyroid hormone signaling pathway; hsa04920 Adipocytokine signaling pathway; hsa05160 Hepatitis C; hsa05200 Pathways in cancer; hsa05202 Transcriptional misregulation in cancer; hsa05216 Thyroid cancer; hsa05222 Small cell lung cancer; hsa05223 Non-small cell lung cancer	9			Alzheimer's disease ; Bladder Cancer; Bone Mineral Density; chronic obstructive pulmonary disease; Chronic renal failure|Kidney Failure, Chronic; Colorectal Cancer; Coronary Artery Disease; Coronary Disease; Heart Failure; Hypercholesterolemia|LDLC levels; Lung Cancer; plasma HDL cholesterol (HDL-C) levels; prostate cancer; Tobacco Use Disorder; Type 2 Diabetes| edema | rosiglitazone	cancer related; Chronic renal failure|Kidney Failure, Chronic; diabetes, metabolic syndrome related; heart failure related, cardiovascular, stroke; neurological and mood disorders; osteoporosis, bone density; pulmonary diseases; tobaco and alcohol use
P19827	ITIH1_HUMAN	Inter-alpha-trypsin inhibitor heavy chain H1 (ITI heavy chain H1) (ITI-HC1) (Inter-alpha-inhibitor heavy chain 1) (Inter-alpha-trypsin inhibitor complex component III) (Serum-derived hyaluronan-associated protein) (SHAP)	ITIH1	GN	0	2		2	2.8371	11.8207	3.76826	1.01046	2353						Schizophrenia	neurological and mood disorders
P20020	AT2B1_HUMAN	Plasma membrane calcium-transporting ATPase 1 (EC 7.2.2.10) (Plasma membrane calcium ATPase isoform 1) (PMCA1) (Plasma membrane calcium pump isoform 1)	ATP2B1	BN	0	18	1	15	11.155	33.5189	19.6778	1.65351	1090		hsa04020 Calcium signaling pathway; hsa04022 cGMP-PKG signaling pathway; hsa04024 cAMP signaling pathway; hsa04261 Adrenergic signaling in cardiomyocytes; hsa04925 Aldosterone synthesis and secretion	5			Blood Pressure; Diastolic blood pressure; hypertension; systolic blood pressure; Type 2 Diabetes| edema | rosiglitazone	BP-related; diabetes, metabolic syndrome related
P20036	DPA1_HUMAN	HLA class II histocompatibility antigen, DP alpha 1 chain (DP(W3)) (DP(W4)) (HLA-SB alpha chain) (MHC class II DP3-alpha) (MHC class II DPA1)	HLA-DPA1	BN	0	3	1	2	2.42913	6.47396	3.03094	1.00346	2434		hsa05145 Toxoplasmosis; hsa05166 Human T-cell leukemia virus 1 infection; hsa05168 Herpes simplex virus 1 infection; hsa05169 Epstein-Barr virus infection	4			cardiomyopathy; diabetes, type 1 ; diabetes, type 2; Type 2 Diabetes| edema | rosiglitazone	diabetes, metabolic syndrome related; heart failure related, cardiovascular, stroke
P20042	IF2B_HUMAN	Eukaryotic translation initiation factor 2 subunit 2 (Eukaryotic translation initiation factor 2 subunit beta) (eIF-2-beta)	EIF2S2	YN	0	26		16	11.7298	40.3944	16.1099	1.67801	1075
P20138	CD33_HUMAN	Myeloid cell surface antigen CD33 (Sialic acid-binding Ig-like lectin 3) (Siglec-3) (gp67) (CD antigen CD33)	CD33	YN	0	27		8	6.37351	23.222	13.618	1.17846	1718						Alzheimer's Disease; Tobacco Use Disorder	neurological and mood disorders; tobaco and alcohol use
P20226	TBP_HUMAN	TATA-box-binding protein (TATA sequence-binding protein) (TATA-binding factor) (TATA-box factor) (Transcription initiation factor TFIID TBP subunit)	TBP	YN	1	156		58	38.5051	66.7564	35.954	9.21763	158		hsa05166 Human T-cell leukemia virus 1 infection; hsa05168 Herpes simplex virus 1 infection; hsa05203 Viral carcinogenesis	3			breast cancer ; Parkinson's disease ; Schizophrenia	cancer related; neurological and mood disorders
P20309	ACM3_HUMAN	Muscarinic acetylcholine receptor M3	CHRM3	YN	0	26		11	6.69926	11.4967	18.9869	1.12927	1842		hsa04020 Calcium signaling pathway; hsa04725 Cholinergic synapse; hsa04810 Regulation of actin cytoskeleton; hsa04911 Insulin secretion	4	Cryptenamine (DB00785); Nicardipine (DB00622)	Prune belly syndrome (PBS) (MIM:#100100)	alcohol consumption; BMI- Edema rosiglitazone or pioglitazone; bronchodilator response; Hypercholesterolemia|LDLC levels; hypertension	BP-related; diabetes, metabolic syndrome related; pulmonary diseases; tobaco and alcohol use
P20333	TNR1B_HUMAN	Tumor necrosis factor receptor superfamily member 1B (Tumor necrosis factor receptor 2) (TNF-R2) (Tumor necrosis factor receptor type II) (TNF-RII) (TNFR-II) (p75) (p80 TNF-alpha receptor) (CD antigen CD120b) (Etanercept) [Cleaved into: Tumor necrosis factor receptor superfamily member 1b, membrane form; Tumor necrosis factor-binding protein 2 (TBP-2) (TBPII)]	TNFRSF1B	YN	1	120		40	26.1377	40.3818	34.1897	4.20828	432		hsa04668 TNF signaling pathway; hsa04920 Adipocytokine signaling pathway	2			Alzheimer's Disease; atherosclerosis; Bone Density; Bone Mineral Density; Breast Cancer; Chronic renal failure|Kidney Failure, Chronic; Coronary Artery Disease; Coronary Disease|Coronary heart disease; diabetes, type 2; Endometriosis; Hypercholesterolemia|LDLC levels; hypertension; Lung Cancer; lymphoma; multiple myeloma; Narcolepsy; Obesity; Osteoporosis, Postmenopausal; ovarian cancer; Schizoph…	BP-related; cancer related; Chronic renal failure|Kidney Failure, Chronic; diabetes, metabolic syndrome related; heart failure related, cardiovascular, stroke; neurological and mood disorders; osteoporosis, bone density; PCOS, abortion, endometriosis
P20339	RAB5A_HUMAN	Ras-related protein Rab-5A	RAB5A	YN	1	74		22	13.3332	17.3076	29.2794	1.60007	1130		hsa04014 Ras signaling pathway; hsa04144 Endocytosis	2			Type 2 Diabetes| edema | rosiglitazone	diabetes, metabolic syndrome related
P20648	ATP4A_HUMAN	Potassium-transporting ATPase alpha chain 1 (EC 7.2.2.19) (Gastric H(+)/K(+) ATPase subunit alpha) (Proton pump)	ATP4A	YN	1	74		17	9.71115	9.81685	31.1162	1.26302	1542		hsa01100 Metabolic pathways	1
P20674	COX5A_HUMAN	Cytochrome c oxidase subunit 5A, mitochondrial (Cytochrome c oxidase polypeptide Va)	COX5A	BN	0	13	2	7	5.09931	13.6582	13.4583	1.08258	1973		hsa01100 Metabolic pathways	1
P20823	HNF1A_HUMAN	Hepatocyte nuclear factor 1-alpha (HNF-1-alpha) (HNF-1A) (Liver-specific transcription factor LF-B1) (LFB1) (Transcription factor 1) (TCF-1)	HNF1A	BN	1	46	3	26	19.0906	45.2369	21.9811	2.68729	652		hsa04550 Signaling pathways regulating pluripotency of stem cells	1			Alzheimer's disease ; Bone Mineral Density; Chronic renal failure|Kidney Failure, Chronic; Cleft Lip|Cleft Palate; Coronary Artery Disease; Coronary Disease; Diabetes mellitus|Diabetes mellitus type II|Diabetes Mellitus, Type 2; diabetes, type 1 ; diabetes, type 2; Insulin Resistance; Obesity; Pancreatic Neoplasms; Type 2 diabetes; Type 2 Diabetes| edema | rosiglitazone	cancer related; Chronic renal failure|Kidney Failure, Chronic; diabetes, metabolic syndrome related; heart failure related, cardiovascular, stroke; neurological and mood disorders; osteoporosis, bone density; other
P20916	MAG_HUMAN	Myelin-associated glycoprotein (Siglec-4a)	MAG	YN	0	18		8	5.60614	30.0875	13.6483	1.20394	1657						Schizophrenia	neurological and mood disorders
P21145	MAL_HUMAN	Myelin and lymphocyte protein (T-lymphocyte maturation-associated protein)	MAL	YN	0	69		14	7.7341	11.9458	27.1513	1.2223	1622						epithelial ovarian cancer	cancer related
P21246	PTN_HUMAN	Pleiotrophin (PTN) (Heparin-binding brain mitogen) (HBBM) (Heparin-binding growth factor 8) (HBGF-8) (Heparin-binding growth-associated molecule) (HB-GAM) (Heparin-binding neurite outgrowth-promoting factor) (HBNF) (Heparin-binding neurite outgrowth-promoting factor 1) (HBNF-1) (Osteoblast-specific factor 1) (OSF-1)	PTN	YN	1	102		32	18.7707	17.1683	34.3215	1.9828	897						Bone Mineral Density; Coronary Artery Disease; Tobacco Use Disorder	heart failure related, cardiovascular, stroke; osteoporosis, bone density; tobaco and alcohol use
P21333	FLNA_HUMAN	Filamin-A (FLN-A) (Actin-binding protein 280) (ABP-280) (Alpha-filamin) (Endothelial actin-binding protein) (Filamin-1) (Non-muscle filamin)	FLNA	YN	0	149		76	46.5306	41.6408	28.1085	5.84234	321		hsa04010 MAPK signaling pathway; hsa04510 Focal adhesion; hsa05205 Proteoglycans in cancer	3			Bulimia; Type 2 Diabetes| edema | rosiglitazone	diabetes, metabolic syndrome related; neurological and mood disorders
P21453	S1PR1_HUMAN	Sphingosine 1-phosphate receptor 1 (S1P receptor 1) (S1P1) (Endothelial differentiation G-protein coupled receptor 1) (Sphingosine 1-phosphate receptor Edg-1) (S1P receptor Edg-1) (CD antigen CD363)	S1PR1	YN	0	14		11	8.3117	31.3908	14.9425	1.34592	1384		hsa04068 FoxO signaling pathway; hsa04071 Sphingolipid signaling pathway	2			atherosclerosis; Type 2 Diabetes| edema | rosiglitazone	diabetes, metabolic syndrome related; heart failure related, cardiovascular, stroke
P21579	SYT1_HUMAN	Synaptotagmin-1 (Synaptotagmin I) (SytI) (p65)	SYT1	BN	1	55	3	22	15.0914	28.9148	27.44	2.06401	855						Tobacco Use Disorder	tobaco and alcohol use
P21673	SAT1_HUMAN	Diamine acetyltransferase 1 (EC 2.3.1.57) (Polyamine N-acetyltransferase 1) (Putrescine acetyltransferase) (Spermidine/spermine N(1)-acetyltransferase 1) (SSAT) (SSAT-1)	SAT1	YN	1	94		39	24.407	32.212	29.5653	3.06624	577		hsa01100 Metabolic pathways	1			Lung Cancer; ovarian cancer; Schizophrenia; suicide	cancer related; neurological and mood disorders
P21675	TAF1_HUMAN	Transcription initiation factor TFIID subunit 1 (EC 2.3.1.48) (EC 2.7.11.1) (Cell cycle gene 1 protein) (TBP-associated factor 250 kDa) (p250) (Transcription initiation factor TFIID 250 kDa subunit) (TAF(II)250) (TAFII-250) (TAFII250)	TAF1	YN	1	73		30	21.6036	56.7242	22.0453	3.40159	523						Alzheimer's disease ; Blood Pressure	BP-related; neurological and mood disorders
P21709	EPHA1_HUMAN	Ephrin type-A receptor 1 (hEpha1) (EC 2.7.10.1) (EPH tyrosine kinase) (EPH tyrosine kinase 1) (Erythropoietin-producing hepatoma receptor) (Tyrosine-protein kinase receptor EPH)	EPHA1	YN	0	55		20	12.2321	16.6544	27.5342	1.49803	1194		hsa04360 Axon guidance	1			Type 2 Diabetes| edema | rosiglitazone	diabetes, metabolic syndrome related
P21741	MK_HUMAN	Midkine (MK) (Amphiregulin-associated protein) (ARAP) (Midgestation and kidney protein) (Neurite outgrowth-promoting factor 2) (Neurite outgrowth-promoting protein)	MDK	YN	1	32		12	7.90547	14.4877	22.0792	1.2241	1618						Colorectal Cancer	cancer related
P21754	ZP3_HUMAN	Zona pellucida sperm-binding protein 3 (Sperm receptor) (ZP3A/ZP3B) (Zona pellucida glycoprotein 3) (Zp-3) (Zona pellucida protein C) [Cleaved into: Processed zona pellucida sperm-binding protein 3]	ZP3	YN	1	19		5	4.05649	8.40455	13.3956	1.03984	2179
P21796	VDAC1_HUMAN	Voltage-dependent anion-selective channel protein 1 (VDAC-1) (hVDAC1) (Outer mitochondrial membrane protein porin 1) (Plasmalemmal porin) (Porin 31HL) (Porin 31HM)	VDAC1	YN	1	68		28	17.5982	22.2694	32.0583	2.11646	827		hsa04020 Calcium signaling pathway; hsa04022 cGMP-PKG signaling pathway; hsa05166 Human T-cell leukemia virus 1 infection	3			Narcolepsy	neurological and mood disorders
P21802	FGFR2_HUMAN	Fibroblast growth factor receptor 2 (FGFR-2) (EC 2.7.10.1) (K-sam) (KGFR) (Keratinocyte growth factor receptor) (CD antigen CD332)	FGFR2	YN	1	63		32	20.2083	40.8139	29.8821	3.19092	560		hsa04010 MAPK signaling pathway; hsa04014 Ras signaling pathway; hsa04015 Rap1 signaling pathway; hsa04144 Endocytosis; hsa04151 PI3K-Akt signaling pathway; hsa04550 Signaling pathways regulating pluripotency of stem cells; hsa04810 Regulation of actin cytoskeleton; hsa05200 Pathways in cancer; hsa05215 Prostate cancer; hsa05230 Central carbon metabolism in cancer	10			Alzheimer's disease ; Bone Mineral Density; breast cancer ; Cleft Lip|Cleft Palate; cutaneous squamous cell carcinoma; Endometriosis; hypertension; major depressive disorder; ovarian cancer; Pancreatic Neoplasms; Schizophrenia; Tobacco Use Disorder	BP-related; cancer related; neurological and mood disorders; osteoporosis, bone density; other; PCOS, abortion, endometriosis; tobaco and alcohol use
P21860	ERBB3_HUMAN	Receptor tyrosine-protein kinase erbB-3 (EC 2.7.10.1) (Proto-oncogene-like protein c-ErbB-3) (Tyrosine kinase-type cell surface receptor HER3)	ERBB3	YN	1	115		48	30.7752	61.6407	35.5561	6.9973	246		hsa04010 MAPK signaling pathway; hsa04012 ErbB signaling pathway; hsa04020 Calcium signaling pathway; hsa04151 PI3K-Akt signaling pathway; hsa05205 Proteoglycans in cancer	5			Brain Neoplasms|Glioma; diabetes, type 1 ; Lung Cancer; ovarian cancer; Schizophrenia; Type 2 Diabetes| edema | rosiglitazone	cancer related; diabetes, metabolic syndrome related; neurological and mood disorders
P21917	DRD4_HUMAN	D(4) dopamine receptor (D(2C) dopamine receptor) (Dopamine D4 receptor)	DRD4	YN	1	15		11	7.73861	23.4328	20.495	1.32972	1413		hsa04728 Dopaminergic synapse	1			alcohol consumption; Alcoholism; Alzheimer's disease ; Bladder Cancer; Bone Density; Bulimia; chronic obstructive pulmonary disease; Colorectal Cancer; Depression; Hypercholesterolemia|LDLC levels; lung cancer ; methamphetamine use; mood disorders; Obesity; Parkinson's disease ; Schizophrenia; suicide; Tobacco Use Disorder; Type 2 Diabetes| edema | rosiglitazone	cancer related; diabetes, metabolic syndrome related; neurological and mood disorders; osteoporosis, bone density; pulmonary diseases; tobaco and alcohol use
P21953	ODBB_HUMAN	2-oxoisovalerate dehydrogenase subunit beta, mitochondrial (EC 1.2.4.4) (Branched-chain alpha-keto acid dehydrogenase E1 component beta chain) (BCKDE1B) (BCKDH E1-beta)	BCKDHB	GN	0	2		1	2.20398	8.78203	2	1.00267	2443		hsa01100 Metabolic pathways	1			Alcoholism; Tobacco Use Disorder	tobaco and alcohol use
P21964	COMT_HUMAN	Catechol O-methyltransferase (EC 2.1.1.6)	COMT	BN	0	65	7	23	12.0042	14.0579	41.367	1.62	1118		hsa01100 Metabolic pathways; hsa04728 Dopaminergic synapse	2	Methyldopa (DB00968)	Alcohol dependence (MIM:#103780); Panic disorder, susceptibility to (MIM:%167870); Schizophrenia (SCZD) (MIM:#181500)	Acute Coronary Syndrome|; alcohol consumption; Alcoholism; Alzheimer's disease ; Bladder Cancer; Bone Mineral Density; breast cancer ; Bulimia; chronic obstructive pulmonary disease; Chronic renal failure|Kidney Failure, Chronic; Colorectal Cancer; Depression; diabetes, type 2; endometrial cancer; Endometrial Neoplasms; Endometriosis; epithelial ovarian cancer ; esophageal adenocarcinoma; Esophag…	BP-related; cancer related; Chronic renal failure|Kidney Failure, Chronic; diabetes, metabolic syndrome related; heart failure related, cardiovascular, stroke; neurological and mood disorders; osteoporosis, bone density; PCOS, abortion, endometriosis; pulmonary diseases; tobaco and alcohol use
P22004	BMP6_HUMAN	Bone morphogenetic protein 6 (BMP-6) (VG-1-related protein) (VG-1-R) (VGR-1)	BMP6	BN	0	13	2	4	3.38452	10.1725	7.18254	1.02122	2269		hsa04350 TGF-beta signaling pathway; hsa04390 Hippo signaling pathway	2			Abortion, Spontaneous; Bone Density; Cleft Lip|Cleft Palate; Heart Failure; height; hypertension; Schizophrenia; Tobacco Use Disorder	BP-related; heart failure related, cardiovascular, stroke; neurological and mood disorders; osteoporosis, bone density; other; PCOS, abortion, endometriosis; tobaco and alcohol use
P22105	TENX_HUMAN	Tenascin-X (TN-X) (Hexabrachion-like protein)	TNXB	BN	0	9	1	4	3.89934	17.5307	7.77146	1.04647	2139		hsa04151 PI3K-Akt signaling pathway; hsa04510 Focal adhesion	2			Abortion, Spontaneous; Alzheimer's disease ; Chronic renal failure|Kidney Failure, Chronic; diabetes, type 1 ; height; Schizophrenia; Type 2 Diabetes| edema | rosiglitazone	Chronic renal failure|Kidney Failure, Chronic; diabetes, metabolic syndrome related; neurological and mood disorders; other; PCOS, abortion, endometriosis
P22392	NDKB_HUMAN	Nucleoside diphosphate kinase B (NDK B) (NDP kinase B) (EC 2.7.4.6) (C-myc purine-binding transcription factor PUF) (Histidine protein kinase NDKB) (EC 2.7.13.3) (nm23-H2)	NME2	YN	1	72		23	15.1708	23.238	24.893	1.77962	1014		hsa01100 Metabolic pathways	1
P22455	FGFR4_HUMAN	Fibroblast growth factor receptor 4 (FGFR-4) (EC 2.7.10.1) (CD antigen CD334)	FGFR4	YN	1	87		37	24.7532	60.7144	37.6494	6.03088	306		hsa04010 MAPK signaling pathway; hsa04014 Ras signaling pathway; hsa04015 Rap1 signaling pathway; hsa04144 Endocytosis; hsa04151 PI3K-Akt signaling pathway; hsa04550 Signaling pathways regulating pluripotency of stem cells; hsa04810 Regulation of actin cytoskeleton; hsa05200 Pathways in cancer	8			Bladder Cancer; Breast Cancer; Chronic renal failure|Kidney Failure, Chronic; Cleft Lip|Cleft Palate; esophageal adenocarcinoma; head and neck cancer; lung cancer ; prostate cancer; thyroid cancer	cancer related; Chronic renal failure|Kidney Failure, Chronic; other
P22607	FGFR3_HUMAN	Fibroblast growth factor receptor 3 (FGFR-3) (EC 2.7.10.1) (CD antigen CD333)	FGFR3	YN	1	56		21	14.332	29.153	25.4714	1.94562	909		hsa04010 MAPK signaling pathway; hsa04014 Ras signaling pathway; hsa04015 Rap1 signaling pathway; hsa04144 Endocytosis; hsa04151 PI3K-Akt signaling pathway; hsa04550 Signaling pathways regulating pluripotency of stem cells; hsa04810 Regulation of actin cytoskeleton; hsa05200 Pathways in cancer; hsa05219 Bladder cancer; hsa05230 Central carbon metabolism in cancer	10			Alzheimer's disease ; Bladder Cancer; Bone Mineral Density; Cleft Lip|Cleft Palate; cutaneous squamous cell carcinoma; hypertension; multiple myeloma; Pancreatic Neoplasms; prostate cancer	BP-related; cancer related; neurological and mood disorders; osteoporosis, bone density; other
P22670	RFX1_HUMAN	MHC class II regulatory factor RFX1 (Enhancer factor C) (EF-C) (Regulatory factor X 1) (RFX) (Transcription factor RFX1)	RFX1	YN	0	19		11	7.91345	19.9847	16.7089	1.23421	1597
P22736	NR4A1_HUMAN	Nuclear receptor subfamily 4 group A member 1 (Early response protein NAK1) (Nuclear hormone receptor NUR/77) (Nur77) (Orphan nuclear receptor HMR) (Orphan nuclear receptor TR3) (ST-59) (Testicular receptor 3)	NR4A1	YN	1	132		60	40.6067	59.2134	32.6455	7.97946	198		hsa04010 MAPK signaling pathway; hsa04151 PI3K-Akt signaling pathway; hsa04925 Aldosterone synthesis and secretion	3			Narcolepsy	neurological and mood disorders
P22888	LSHR_HUMAN	Lutropin-choriogonadotropic hormone receptor (LH/CG-R) (Luteinizing hormone receptor) (LHR) (LSH-R)	LHCGR	YN	1	13		6	4.2525	7.10606	16.0194	1.04227	2161		hsa04020 Calcium signaling pathway; hsa04024 cAMP signaling pathway; hsa04917 Prolactin signaling pathway	3			Alzheimer's disease ; Bone Mineral Density; Breast Cancer; epithelial ovarian cancer ; polycystic ovary syndrome; prostate cancer	cancer related; neurological and mood disorders; osteoporosis, bone density; PCOS, abortion, endometriosis
P22894	MMP8_HUMAN	Neutrophil collagenase (EC 3.4.24.34) (Matrix metalloproteinase-8) (MMP-8) (PMNL collagenase) (PMNL-CL)	MMP8	YN	0	7		5	3.5611	7.40801	9.52425	1.02157	2267						atherosclerosis; Bladder Cancer; Breast Cancer; lung cancer ; Type 2 Diabetes| edema | rosiglitazone	cancer related; diabetes, metabolic syndrome related; heart failure related, cardiovascular, stroke
P23025	XPA_HUMAN	DNA repair protein complementing XP-A cells (Xeroderma pigmentosum group A-complementing protein)	XPA	YN	0	59		36	23.9744	40.7926	25.7231	3.2363	550						Bladder Cancer; Breast Cancer; Colorectal Cancer; Colorectal Neoplasms; endometrial cancer; esophageal adenocarcinoma; esophageal cancer ; head and neck cancer; lung cancer ; lymphoma; Neoplasms; ovarian cancer; Pancreatic Neoplasms	cancer related
P23229	ITA6_HUMAN	Integrin alpha-6 (CD49 antigen-like family member F) (VLA-6) (CD antigen CD49f) [Cleaved into: Integrin alpha-6 heavy chain; Integrin alpha-6 light chain; Processed integrin alpha-6 (Alpha6p)]	ITGA6	YN	0	28		18	12.1218	36.1112	21.9499	1.85365	967		hsa04151 PI3K-Akt signaling pathway; hsa04510 Focal adhesion; hsa04810 Regulation of actin cytoskeleton; hsa05145 Toxoplasmosis; hsa05200 Pathways in cancer; hsa05222 Small cell lung cancer; hsa05410 Hypertrophic cardiomyopathy (HCM); hsa05412 Arrhythmogenic right ventricular cardiomyopathy (ARVC); hsa05414 Dilated cardiomyopathy (DCM)	9			atherosclerosis; breast cancer ; ovarian cancer; prostate cancer	cancer related; heart failure related, cardiovascular, stroke
P23246	SFPQ_HUMAN	Splicing factor, proline- and glutamine-rich (100 kDa DNA-pairing protein) (hPOMp100) (DNA-binding p52/p100 complex, 100 kDa subunit) (Polypyrimidine tract-binding protein-associated-splicing factor) (PSF) (PTB-associated-splicing factor)	SFPQ	YN	1	82		49	33.4676	52.3084	29.087	5.52741	332						Endometrial Neoplasms	cancer related
P23284	PPIB_HUMAN	Peptidyl-prolyl cis-trans isomerase B (PPIase B) (EC 5.2.1.8) (CYP-S1) (Cyclophilin B) (Rotamase B) (S-cyclophilin) (SCYLP)	PPIB	YN	0	79		35	21.3792	27.0484	26.2308	2.3481	739
P23381	SYWC_HUMAN	Tryptophan--tRNA ligase, cytoplasmic (EC 6.1.1.2) (Interferon-induced protein 53) (IFP53) (Tryptophanyl-tRNA synthetase) (TrpRS) (hWRS) [Cleaved into: T1-TrpRS; T2-TrpRS]	WARS	BN	1	11	1	7	6.69232	37.5239	11.357	1.25284	1562						myocardial infarct; Type 2 Diabetes| edema | rosiglitazone	diabetes, metabolic syndrome related; heart failure related, cardiovascular, stroke
P23468	PTPRD_HUMAN	Receptor-type tyrosine-protein phosphatase delta (Protein-tyrosine phosphatase delta) (R-PTP-delta) (EC 3.1.3.48)	PTPRD	BN	1	37	4	14	9.72537	17.7181	21.6589	1.33111	1408						Alcoholism; Body Height; Chronic renal failure|Kidney Failure, Chronic; Coronary Disease; Heart Failure; Tobacco Use Disorder; Type 2 diabetes; Type 2 Diabetes| edema | rosiglitazone	Chronic renal failure|Kidney Failure, Chronic; diabetes, metabolic syndrome related; heart failure related, cardiovascular, stroke; other; tobaco and alcohol use
P23469	PTPRE_HUMAN	Receptor-type tyrosine-protein phosphatase epsilon (Protein-tyrosine phosphatase epsilon) (R-PTP-epsilon) (EC 3.1.3.48)	PTPRE	BN	1	11	5	9	7.4923	34.0974	16.9291	1.38382	1335						Alcoholism; Alzheimer's disease ; Coronary Disease; Tobacco Use Disorder	heart failure related, cardiovascular, stroke; neurological and mood disorders; tobaco and alcohol use
P23508	CRCM_HUMAN	Colorectal mutant cancer protein (Protein MCC)	MCC	BN	0	265	18	63	32.948	17.1866	41.7195	3.10003	571						Body Height; hypertension; Tobacco Use Disorder	BP-related; other; tobaco and alcohol use
P23528	COF1_HUMAN	Cofilin-1 (18 kDa phosphoprotein) (p18) (Cofilin, non-muscle isoform)	CFL1	YN	0	63		35	23.3413	44.2018	25.6908	3.35629	529		hsa04360 Axon guidance; hsa04666 Fc gamma R-mediated phagocytosis; hsa04810 Regulation of actin cytoskeleton	3
P23560	BDNF_HUMAN	Brain-derived neurotrophic factor (BDNF) (Abrineurin) [Cleaved into: BDNF precursor form (ProBDNF)]	BDNF	BN	1	19	3	7	5.87639	27.1508	13.0794	1.1848	1700		hsa04010 MAPK signaling pathway; hsa04014 Ras signaling pathway; hsa04024 cAMP signaling pathway; hsa04151 PI3K-Akt signaling pathway; hsa04722 Neurotrophin signaling pathway	5			alcohol consumption; Alcoholism; Alzheimer's Disease; Bone Mineral Density; Bulimia; Depression; Hypercholesterolemia|LDLC levels; hypertension; major depressive disorder; methamphetamine use; mood disorders; Myopia; Obesity; Parkinson's disease ; Schizophrenia; suicide; Tobacco Use Disorder; Type 2 diabetes; Type 2 Diabetes| edema | rosiglitazone	BP-related; diabetes, metabolic syndrome related; glaucoma, myopia, retinopathy diabetic; neurological and mood disorders; osteoporosis, bone density; tobaco and alcohol use
P23588	IF4B_HUMAN	Eukaryotic translation initiation factor 4B (eIF-4B)	EIF4B	YN	1	33		15	10.2419	20.63	22.3511	1.41919	1279		hsa04151 PI3K-Akt signaling pathway; hsa05205 Proteoglycans in cancer	2
P23769	GATA2_HUMAN	Endothelial transcription factor GATA-2 (GATA-binding protein 2)	GATA2	BN	0	62	5	33	24.144	50.9688	24.6101	3.69235	481						Bone Mineral Density; Chronic renal failure|Kidney Failure, Chronic; Coronary Artery Disease; Parkinson's disease ; Type 2 Diabetes| edema | rosiglitazone	Chronic renal failure|Kidney Failure, Chronic; diabetes, metabolic syndrome related; heart failure related, cardiovascular, stroke; neurological and mood disorders; osteoporosis, bone density
P23942	PRPH2_HUMAN	Peripherin-2 (Retinal degeneration slow protein) (Tetraspanin-22) (Tspan-22)	PRPH2	GN	0	4		2	2.67197	8.38568	3.7581	1.00671	2397
P24557	THAS_HUMAN	Thromboxane-A synthase (TXA synthase) (TXS) (EC 5.3.99.5) (Cytochrome P450 5A1)	TBXAS1	GN	0	2		2	3.06051	42.7362	3.69954	1.04226	2162		hsa01100 Metabolic pathways	1			Alzheimer's disease ; Brain Ischemia|Stroke; breast cancer ; Chronic renal failure|Kidney Failure, Chronic; epithelial ovarian cancer ; Narcolepsy; Tobacco Use Disorder; Type 2 Diabetes| edema | rosiglitazone	cancer related; Chronic renal failure|Kidney Failure, Chronic; diabetes, metabolic syndrome related; heart failure related, cardiovascular, stroke; neurological and mood disorders; tobaco and alcohol use
P24592	IBP6_HUMAN	Insulin-like growth factor-binding protein 6 (IBP-6) (IGF-binding protein 6) (IGFBP-6)	IGFBP6	YN	1	35		19	11.8807	18.0289	33.7289	1.64168	1098						Alzheimer's disease ; Bladder Cancer; Bone Mineral Density; Breast Cancer; chronic obstructive pulmonary disease; Lung Cancer; ovarian cancer ; Type 2 Diabetes| edema | rosiglitazone	cancer related; diabetes, metabolic syndrome related; neurological and mood disorders; osteoporosis, bone density; pulmonary diseases
P24593	IBP5_HUMAN	Insulin-like growth factor-binding protein 5 (IBP-5) (IGF-binding protein 5) (IGFBP-5)	IGFBP5	YN	0	83		25	12.5517	11.7067	43.2152	1.5639	1159						Alzheimer's disease ; Bladder Cancer; Bone Mineral Density; breast cancer ; Bulimia; chronic obstructive pulmonary disease; lung cancer ; ovarian cancer; Tobacco Use Disorder	cancer related; neurological and mood disorders; osteoporosis, bone density; pulmonary diseases; tobaco and alcohol use
P24864	CCNE1_HUMAN	G1/S-specific cyclin-E1	CCNE1	BN	1	96	7	52	36.4646	71.5409	33.9047	8.8645	166		hsa04110 Cell cycle; hsa04114 Oocyte meiosis; hsa04151 PI3K-Akt signaling pathway; hsa05161 Hepatitis B; hsa05166 Human T-cell leukemia virus 1 infection; hsa05169 Epstein-Barr virus infection; hsa05200 Pathways in cancer; hsa05203 Viral carcinogenesis; hsa05215 Prostate cancer; hsa05222 Small cell lung cancer	10			Bladder Cancer; Breast Cancer; epithelial ovarian cancer ; esophageal adenocarcinoma; ovarian cancer	cancer related
P24928	RPB1_HUMAN	DNA-directed RNA polymerase II subunit RPB1 (RNA polymerase II subunit B1) (EC 2.7.7.6) (DNA-directed RNA polymerase II subunit A) (DNA-directed RNA polymerase III largest subunit) (RNA-directed RNA polymerase II subunit RPB1) (EC 2.7.7.48)	POLR2A	YN	1	213		82	50.1156	50.5581	40.4096	10.1042	133		hsa01100 Metabolic pathways; hsa05168 Herpes simplex virus 1 infection	2			Bladder Cancer; Type 2 Diabetes| edema | rosiglitazone	cancer related; diabetes, metabolic syndrome related
P25054	APC_HUMAN	Adenomatous polyposis coli protein (Protein APC) (Deleted in polyposis 2.5)	APC	YN	1	174		63	36.61	24.9674	40.7835	4.31424	420		hsa04310 Wnt signaling pathway; hsa04390 Hippo signaling pathway; hsa04550 Signaling pathways regulating pluripotency of stem cells; hsa04810 Regulation of actin cytoskeleton; hsa05166 Human T-cell leukemia virus 1 infection; hsa05200 Pathways in cancer; hsa05210 Colorectal cancer; hsa05213 Endometrial cancer	8			Bladder Cancer; Bone Mineral Density; breast cancer ; chronic obstructive pulmonary disease; Chronic renal failure|Kidney Failure, Chronic; Colorectal Cancer; Colorectal Neoplasms; epithelial ovarian cancer ; esophageal adenocarcinoma; lung cancer ; pancreatic cancer; Pancreatic Neoplasms; prostate cancer; stomach cancer; Type 2 Diabetes| edema | rosiglitazone	cancer related; Chronic renal failure|Kidney Failure, Chronic; diabetes, metabolic syndrome related; osteoporosis, bone density; pulmonary diseases
P25101	EDNRA_HUMAN	Endothelin-1 receptor (Endothelin receptor type A) (ET-A) (ETA-R) (hET-AR)	EDNRA	BN	0	12	4	8	6.70377	23.8197	12.441	1.17589	1725		hsa04020 Calcium signaling pathway; hsa04022 cGMP-PKG signaling pathway; hsa04024 cAMP signaling pathway; hsa04270 Vascular smooth muscle contraction; hsa04924 Renin secretion; hsa05200 Pathways in cancer	6	Ambrisentan (DB06403); Bosentan (DB00559); Macitentan (DB08932)	Mandibulofacial dysostosis with alopecia (MFDA) (MIM:#616367); Migraine, resistance to (MIM:%157300)	Alzheimer's disease ; atherosclerosis; Chronic renal failure|Kidney Failure, Chronic; Heart Failure; Hepatopulmonary Syndrome|Liver Cirrhosis; hypertension; plasma HDL cholesterol (HDL-C) levels; Type 2 Diabetes| edema | rosiglitazone	BP-related; Chronic renal failure|Kidney Failure, Chronic; diabetes, metabolic syndrome related; heart failure related, cardiovascular, stroke; neurological and mood disorders; pulmonary diseases
P25116	PAR1_HUMAN	Proteinase-activated receptor 1 (PAR-1) (Coagulation factor II receptor) (Thrombin receptor)	F2R	YN	1	28		11	6.7964	8.50988	23.2448	1.11878	1871		hsa04015 Rap1 signaling pathway; hsa04020 Calcium signaling pathway; hsa04024 cAMP signaling pathway; hsa04151 PI3K-Akt signaling pathway; hsa04810 Regulation of actin cytoskeleton; hsa05130 Pathogenic Escherichia coli infection; hsa05200 Pathways in cancer	7			bronchodilator response; Coronary Heart Disease; Type 2 Diabetes| edema | rosiglitazone	diabetes, metabolic syndrome related; heart failure related, cardiovascular, stroke; pulmonary diseases
P25391	LAMA1_HUMAN	Laminin subunit alpha-1 (Laminin A chain) (Laminin-1 subunit alpha) (Laminin-3 subunit alpha) (S-laminin subunit alpha) (S-LAM alpha)	LAMA1	YN	0	21		9	6.50152	31.1263	12.7991	1.22956	1605		hsa04151 PI3K-Akt signaling pathway; hsa04510 Focal adhesion; hsa05145 Toxoplasmosis; hsa05200 Pathways in cancer; hsa05222 Small cell lung cancer; hsa05410 Hypertrophic cardiomyopathy (HCM); hsa05412 Arrhythmogenic right ventricular cardiomyopathy (ARVC); hsa05414 Dilated cardiomyopathy (DCM)	8			Tobacco Use Disorder; Type 2 Diabetes| edema | rosiglitazone	diabetes, metabolic syndrome related; tobaco and alcohol use
P25490	TYY1_HUMAN	Transcriptional repressor protein YY1 (Delta transcription factor) (INO80 complex subunit S) (NF-E1) (Yin and yang 1) (YY-1)	YY1	BN	1	149	15	78	50.9925	60.6639	29.8558	9.2121	159						Type 2 Diabetes| edema | rosiglitazone	diabetes, metabolic syndrome related
P25786	PSA1_HUMAN	Proteasome subunit alpha type-1 (EC 3.4.25.1) (30 kDa prosomal protein) (PROS-30) (Macropain subunit C2) (Multicatalytic endopeptidase complex subunit C2) (Proteasome component C2) (Proteasome nu chain)	PSMA1	BN	1	204	18	72	43.8427	39.4019	36.6289	6.6261	270
P25787	PSA2_HUMAN	Proteasome subunit alpha type-2 (EC 3.4.25.1) (Macropain subunit C3) (Multicatalytic endopeptidase complex subunit C3) (Proteasome component C3)	PSMA2	YN	1	92		46	29.8587	52.7804	37.872	6.30673	286						Bone Density	osteoporosis, bone density
P25800	RBTN1_HUMAN	Rhombotin-1 (Cysteine-rich protein TTG-1) (LIM domain only protein 1) (LMO-1) (T-cell translocation protein 1)	LMO1	BN	0	110	10	34	20.9015	30.3338	36.6182	3.0638	578						Blood Pressure; Tobacco Use Disorder	BP-related; tobaco and alcohol use
P25963	IKBA_HUMAN	NF-kappa-B inhibitor alpha (I-kappa-B-alpha) (IkB-alpha) (IkappaBalpha) (Major histocompatibility complex enhancer-binding protein MAD3)	NFKBIA	BN	1	155	13	77	54.478	90.7689	28.9683	13.7375	79		hsa04024 cAMP signaling pathway; hsa04062 Chemokine signaling pathway; hsa04380 Osteoclast differentiation; hsa04660 T cell receptor signaling pathway; hsa04662 B cell receptor signaling pathway; hsa04668 TNF signaling pathway; hsa04722 Neurotrophin signaling pathway; hsa04920 Adipocytokine signaling pathway; hsa04931 Insulin resistance; hsa05130 Pathogenic Escherichia coli infection; hsa05142 Ch…	22			atherosclerosis; Bone Mineral Density; Breast Cancer; Chronic renal failure|Kidney Failure, Chronic; Colorectal Cancer; esophageal adenocarcinoma; HIV; Insulin Resistance; lung cancer ; multiple myeloma; ovarian cancer; plasma HDL cholesterol (HDL-C) levels; Tobacco Use Disorder; Type 2 Diabetes| edema | rosiglitazone	cancer related; Chronic renal failure|Kidney Failure, Chronic; diabetes, metabolic syndrome related; heart failure related, cardiovascular, stroke; HIV; osteoporosis, bone density; tobaco and alcohol use
P26367	PAX6_HUMAN	Paired box protein Pax-6 (Aniridia type II protein) (Oculorhombin)	PAX6	BN	1	139	12	52	31.5787	32.3569	29.7644	3.70373	480		hsa04550 Signaling pathways regulating pluripotency of stem cells	1			atherosclerosis; Cleft Lip|Cleft Palate; diabetes, type 2; hypertension; Myopia; Schizophrenia; Tobacco Use Disorder	BP-related; diabetes, metabolic syndrome related; glaucoma, myopia, retinopathy diabetic; heart failure related, cardiovascular, stroke; neurological and mood disorders; other; tobaco and alcohol use
P26368	U2AF2_HUMAN	Splicing factor U2AF 65 kDa subunit (U2 auxiliary factor 65 kDa subunit) (hU2AF(65)) (hU2AF65) (U2 snRNP auxiliary factor large subunit)	U2AF2	YN	1	311		94	54.9446	35.9418	43.5526	8.64757	176
P26371	KRA59_HUMAN	Keratin-associated protein 5-9 (Keratin, cuticle, ultrahigh sulfur 1) (Keratin, ultra high-sulfur matrix protein A) (Keratin-associated protein 5.9) (UHS keratin A) (UHS KerA) (Ultrahigh sulfur keratin-associated protein 5.9)	KRTAP5-9	YN	1	189		59	33.5821	54.7465	80.6179	14.1795	77
P26447	S10A4_HUMAN	Protein S100-A4 (Calvasculin) (Metastasin) (Placental calcium-binding protein) (Protein Mts1) (S100 calcium-binding protein A4)	S100A4	BN	1	35	4	16	12.1766	34.3744	17.8112	1.66218	1086						Hepatopulmonary Syndrome|Liver Cirrhosis	pulmonary diseases
P26599	PTBP1_HUMAN	Polypyrimidine tract-binding protein 1 (PTB) (57 kDa RNA-binding protein PPTB-1) (Heterogeneous nuclear ribonucleoprotein I) (hnRNP I)	PTBP1	YN	1	41		22	15.14	39.9225	23.5514	2.26509	767						Alzheimer's disease	neurological and mood disorders
P26640	SYVC_HUMAN	Valine--tRNA ligase (EC 6.1.1.9) (Protein G7a) (Valyl-tRNA synthetase) (ValRS)	VARS	BN	0	20	1	11	8.8848	33.4818	14.8259	1.39143	1325						Type 2 Diabetes| edema | rosiglitazone	diabetes, metabolic syndrome related
P26678	PPLA_HUMAN	Cardiac phospholamban (PLB)	PLN	YN	1	55		12	7.29352	12.4504	26.5866	1.21392	1634		hsa04020 Calcium signaling pathway; hsa04022 cGMP-PKG signaling pathway; hsa04024 cAMP signaling pathway; hsa04261 Adrenergic signaling in cardiomyocytes; hsa04919 Thyroid hormone signaling pathway; hsa05414 Dilated cardiomyopathy (DCM)	6			bronchodilator response; cardiomyopathy; Cardiomyopathy, Dilated|DCM - Dilated cardiomyopathy; Heart Failure; Idiopathic Dilated Cardiomyopathy	heart failure related, cardiovascular, stroke; pulmonary diseases
P26951	IL3RA_HUMAN	Interleukin-3 receptor subunit alpha (IL-3 receptor subunit alpha) (IL-3R subunit alpha) (IL-3R-alpha) (IL-3RA) (CD antigen CD123)	IL3RA	YN	0	31		13	8.96598	27.0547	19.1253	1.41178	1292		hsa04151 PI3K-Akt signaling pathway; hsa05200 Pathways in cancer	2			Schizophrenia; thyroid cancer	cancer related; neurological and mood disorders
P27037	AVR2A_HUMAN	Activin receptor type-2A (EC 2.7.11.30) (Activin receptor type IIA) (ACTR-IIA) (ACTRIIA)	ACVR2A	BN	1	30	3	9	5.5496	8.12391	20.9531	1.08323	1971		hsa04350 TGF-beta signaling pathway; hsa04550 Signaling pathways regulating pluripotency of stem cells	2			epithelial ovarian cancer ; prostate cancer; Tobacco Use Disorder	cancer related; tobaco and alcohol use
P27105	STOM_HUMAN	Erythrocyte band 7 integral membrane protein (Protein 7.2b) (Stomatin)	STOM	YN	1	144		32	16.9252	14.8706	50.225	2.12334	822						Cleft Lip|Cleft Palate	other
P27348	1433T_HUMAN	14-3-3 protein theta (14-3-3 protein T-cell) (14-3-3 protein tau) (Protein HS1)	YWHAQ	YN	1	352		137	81.2359	52.9986	44.4869	18.0315	52		hsa04110 Cell cycle; hsa04114 Oocyte meiosis; hsa04151 PI3K-Akt signaling pathway; hsa04390 Hippo signaling pathway; hsa05160 Hepatitis C; hsa05161 Hepatitis B; hsa05203 Viral carcinogenesis	7			breast cancer ; Heart Rate	cancer related; heart failure related, cardiovascular, stroke
P27361	MK03_HUMAN	Mitogen-activated protein kinase 3 (MAP kinase 3) (MAPK 3) (EC 2.7.11.24) (ERT2) (Extracellular signal-regulated kinase 1) (ERK-1) (Insulin-stimulated MAP2 kinase) (MAP kinase isoform p44) (p44-MAPK) (Microtubule-associated protein 2 kinase) (p44-ERK1)	MAPK3	YN	1	209		80	50.9863	56.3644	38.6107	10.8664	116		hsa04010 MAPK signaling pathway; hsa04012 ErbB signaling pathway; hsa04014 Ras signaling pathway; hsa04015 Rap1 signaling pathway; hsa04022 cGMP-PKG signaling pathway; hsa04024 cAMP signaling pathway; hsa04062 Chemokine signaling pathway; hsa04066 HIF-1 signaling pathway; hsa04068 FoxO signaling pathway; hsa04071 Sphingolipid signaling pathway; hsa04114 Oocyte meiosis; hsa04151 PI3K-Akt signaling…	63			alcohol consumption; Bone Mineral Density; bronchodilator response; plasma HDL cholesterol (HDL-C) levels	diabetes, metabolic syndrome related; osteoporosis, bone density; pulmonary diseases; tobaco and alcohol use
P27448	MARK3_HUMAN	MAP/microtubule affinity-regulating kinase 3 (EC 2.7.11.1) (C-TAK1) (cTAK1) (Cdc25C-associated protein kinase 1) (ELKL motif kinase 2) (EMK-2) (Protein kinase STK10) (Ser/Thr protein kinase PAR-1) (Par-1a) (Serine/threonine-protein kinase p78)	MARK3	BN	1	47	5	29	20.8345	49.0289	27.399	3.48808	506
P27487	DPP4_HUMAN	Dipeptidyl peptidase 4 (EC 3.4.14.5) (ADABP) (Adenosine deaminase complexing protein 2) (ADCP-2) (Dipeptidyl peptidase IV) (DPP IV) (T-cell activation antigen CD26) (TP103) (CD antigen CD26) [Cleaved into: Dipeptidyl peptidase 4 membrane form (Dipeptidyl peptidase IV membrane form); Dipeptidyl peptidase 4 soluble form (Dipeptidyl peptidase IV soluble form)]	DPP4	YN	1	30		7	4.52621	7.43079	17.619	1.05192	2103						Bulimia; ovarian cancer; Type 2 Diabetes| edema | rosiglitazone	cancer related; diabetes, metabolic syndrome related; neurological and mood disorders
P27658	CO8A1_HUMAN	Collagen alpha-1(VIII) chain (Endothelial collagen) [Cleaved into: Vastatin]	COL8A1	YN	0	77		37	22.3151	41.8873	48.4414	5.02572	363						Glaucoma, Open-Angle; Tobacco Use Disorder; Type 2 Diabetes| edema | rosiglitazone	diabetes, metabolic syndrome related; glaucoma, myopia, retinopathy diabetic; tobaco and alcohol use
P27694	RFA1_HUMAN	Replication protein A 70 kDa DNA-binding subunit (RP-A p70) (Replication factor A protein 1) (RF-A protein 1) (Single-stranded DNA-binding protein) [Cleaved into: Replication protein A 70 kDa DNA-binding subunit, N-terminally processed]	RPA1	YN	1	120		50	30.2056	39.563	39.0503	5.14906	356						Bladder Cancer; Breast Cancer; Coronary Disease; Schizophrenia	cancer related; heart failure related, cardiovascular, stroke; neurological and mood disorders
P27816	MAP4_HUMAN	Microtubule-associated protein 4 (MAP-4)	MAP4	GN	0	32		30	18.1747	22.3041	27.3993	1.98692	894						Blood Pressure; Schizophrenia	BP-related; neurological and mood disorders
P27824	CALX_HUMAN	Calnexin (IP90) (Major histocompatibility complex class I antigen-binding protein p88) (p90)	CANX	YN	0	117		29	17.1919	20.9229	29.512	1.94323	911		hsa04918 Thyroid hormone synthesis; hsa05166 Human T-cell leukemia virus 1 infection	2			Type 2 Diabetes| edema | rosiglitazone	diabetes, metabolic syndrome related
P27986	P85A_HUMAN	Phosphatidylinositol 3-kinase regulatory subunit alpha (PI3-kinase regulatory subunit alpha) (PI3K regulatory subunit alpha) (PtdIns-3-kinase regulatory subunit alpha) (Phosphatidylinositol 3-kinase 85 kDa regulatory subunit alpha) (PI3-kinase subunit p85-alpha) (PtdIns-3-kinase regulatory subunit p85-alpha)	PIK3R1	YN	1	321		118	70.0324	66.0142	42.9102	18.6403	49		hsa04012 ErbB signaling pathway; hsa04014 Ras signaling pathway; hsa04015 Rap1 signaling pathway; hsa04024 cAMP signaling pathway; hsa04062 Chemokine signaling pathway; hsa04066 HIF-1 signaling pathway; hsa04068 FoxO signaling pathway; hsa04071 Sphingolipid signaling pathway; hsa04151 PI3K-Akt signaling pathway; hsa04360 Axon guidance; hsa04370 VEGF signaling pathway; hsa04380 Osteoclast differen…	51			Alzheimer's Disease; BMI- Edema rosiglitazone or pioglitazone; diabetes, type 2; HIV; Hypercholesterolemia|LDLC levels; Neoplasms; Pancreatic Neoplasms; plasma HDL cholesterol (HDL-C) levels; polycystic ovary syndrome; prostate cancer; Tobacco Use Disorder; Type 2 Diabetes| edema | rosiglitazone	cancer related; diabetes, metabolic syndrome related; HIV; neurological and mood disorders; PCOS, abortion, endometriosis; tobaco and alcohol use
P28370	SMCA1_HUMAN	Probable global transcription activator SNF2L1 (EC 3.6.4.-) (ATP-dependent helicase SMARCA1) (Nucleosome-remodeling factor subunit SNF2L) (SWI/SNF-related matrix-associated actin-dependent regulator of chromatin subfamily A member 1)	SMARCA1	YN	0	13		7	5.80839	21.3857	12.1773	1.13374	1830
P28482	MK01_HUMAN	Mitogen-activated protein kinase 1 (MAP kinase 1) (MAPK 1) (EC 2.7.11.24) (ERT1) (Extracellular signal-regulated kinase 2) (ERK-2) (MAP kinase isoform p42) (p42-MAPK) (Mitogen-activated protein kinase 2) (MAP kinase 2) (MAPK 2)	MAPK1	BN	1	294	31	123	78.045	76.4496	36.8364	20.5439	38		hsa04010 MAPK signaling pathway; hsa04012 ErbB signaling pathway; hsa04014 Ras signaling pathway; hsa04015 Rap1 signaling pathway; hsa04022 cGMP-PKG signaling pathway; hsa04024 cAMP signaling pathway; hsa04062 Chemokine signaling pathway; hsa04066 HIF-1 signaling pathway; hsa04068 FoxO signaling pathway; hsa04071 Sphingolipid signaling pathway; hsa04114 Oocyte meiosis; hsa04151 PI3K-Akt signaling…	63			alcohol consumption; Breast Cancer; bronchodilator response; Bulimia; Chronic renal failure|Kidney Failure, Chronic; Heart Rate; HIV; Narcolepsy; ovarian cancer; thyroid cancer; Type 2 Diabetes| edema | rosiglitazone	cancer related; Chronic renal failure|Kidney Failure, Chronic; diabetes, metabolic syndrome related; heart failure related, cardiovascular, stroke; HIV; neurological and mood disorders; pulmonary diseases; tobaco and alcohol use
P28702	RXRB_HUMAN	Retinoic acid receptor RXR-beta (Nuclear receptor subfamily 2 group B member 2) (Retinoid X receptor beta)	RXRB	YN	1	72		31	19.245	22.0457	35.1195	2.32423	745		hsa04919 Thyroid hormone signaling pathway; hsa04920 Adipocytokine signaling pathway; hsa05200 Pathways in cancer; hsa05202 Transcriptional misregulation in cancer; hsa05216 Thyroid cancer; hsa05222 Small cell lung cancer; hsa05223 Non-small cell lung cancer	7			Abortion, Spontaneous; Alzheimer's disease ; Bladder Cancer; Bone Mineral Density; chronic obstructive pulmonary disease; Lung Cancer; plasma HDL cholesterol (HDL-C) levels; prostate cancer; Schizophrenia; Type 2 Diabetes| edema | rosiglitazone	cancer related; diabetes, metabolic syndrome related; neurological and mood disorders; osteoporosis, bone density; PCOS, abortion, endometriosis; pulmonary diseases
P28799	GRN_HUMAN	Progranulin (PGRN) (Acrogranin) (Epithelin precursor) (Glycoprotein of 88 Kda) (GP88) (Glycoprotein 88) (Granulin precursor) (PC cell-derived growth factor) (PCDGF) (Proepithelin) (PEPI) [Cleaved into: Paragranulin; Granulin-1 (Granulin G); Granulin-2 (Granulin F); Granulin-3 (Epithelin-2) (Granulin B); Granulin-4 (Epithelin-1) (Granulin A); Granulin-5 (Granulin C); Granulin-6 (Granulin D); Granu…	GRN	YN	0	85		27	17.1108	30.0044	33.2819	2.51869	687						Alzheimer's disease ; Parkinson's disease ; Type 2 Diabetes| edema | rosiglitazone	diabetes, metabolic syndrome related; neurological and mood disorders
P29033	CXB2_HUMAN	Gap junction beta-2 protein (Connexin-26) (Cx26)	GJB2	YN	1	39		17	9.5363	12.9317	33.7317	1.36914	1351						Cleft Lip|Cleft Palate; ovarian cancer	cancer related; other
P29279	CCN2_HUMAN	CCN family member 2 (Cellular communication network factor 2) (Connective tissue growth factor) (Hypertrophic chondrocyte-specific protein 24) (Insulin-like growth factor-binding protein 8) (IBP-8) (IGF-binding protein 8) (IGFBP-8)	CCN2	YN	0	20		13	8.81056	26.595	18.301	1.38056	1339		hsa04390 Hippo signaling pathway	1			Blood Pressure; Bone Mineral Density; diabetes, type 1 ; esophageal adenocarcinoma; lung cancer ; ovarian cancer	BP-related; cancer related; diabetes, metabolic syndrome related; osteoporosis, bone density
P29317	EPHA2_HUMAN	Ephrin type-A receptor 2 (EC 2.7.10.1) (Epithelial cell kinase) (Tyrosine-protein kinase receptor ECK)	EPHA2	YN	1	109		46	31.3837	75.7727	28.5804	7.04309	242		hsa04010 MAPK signaling pathway; hsa04014 Ras signaling pathway; hsa04015 Rap1 signaling pathway; hsa04151 PI3K-Akt signaling pathway; hsa04360 Axon guidance	5
P29323	EPHB2_HUMAN	Ephrin type-B receptor 2 (EC 2.7.10.1) (Developmentally-regulated Eph-related tyrosine kinase) (ELK-related tyrosine kinase) (EPH tyrosine kinase 3) (EPH-like kinase 5) (EK5) (hEK5) (Renal carcinoma antigen NY-REN-47) (Tyrosine-protein kinase TYRO5) (Tyrosine-protein kinase receptor EPH-3) [Cleaved into: EphB2/CTF1; EphB2/CTF2]	EPHB2	YN	1	43		19	12.8132	31.4996	25.0162	1.8971	941		hsa04360 Axon guidance	1			Cleft Lip|Cleft Palate; Colorectal Cancer; Insulin Resistance; Parkinson's disease ; prostate cancer; Type 2 Diabetes| edema | rosiglitazone	cancer related; diabetes, metabolic syndrome related; neurological and mood disorders; other
P29350	PTN6_HUMAN	Tyrosine-protein phosphatase non-receptor type 6 (EC 3.1.3.48) (Hematopoietic cell protein-tyrosine phosphatase) (Protein-tyrosine phosphatase 1C) (PTP-1C) (Protein-tyrosine phosphatase SHP-1) (SH-PTP1)	PTPN6	YN	1	138		48	30.717	58.9628	39.1919	7.31144	222		hsa04520 Adherens junction; hsa04660 T cell receptor signaling pathway; hsa04662 B cell receptor signaling pathway; hsa05130 Pathogenic Escherichia coli infection; hsa05205 Proteoglycans in cancer	5			Alzheimer's disease	neurological and mood disorders
P29375	KDM5A_HUMAN	Lysine-specific demethylase 5A (EC 1.14.11.-) (Histone demethylase JARID1A) (Jumonji/ARID domain-containing protein 1A) (Retinoblastoma-binding protein 2) (RBBP-2)	KDM5A	BN	0	23	2	10	8.82478	47.7472	14.3171	1.53568	1175
P29400	CO4A5_HUMAN	Collagen alpha-5(IV) chain	COL4A5	YN	0	43		15	9.27057	20.5429	21.4021	1.36168	1365		hsa04151 PI3K-Akt signaling pathway; hsa04510 Focal adhesion; hsa05200 Pathways in cancer; hsa05222 Small cell lung cancer	4			Body Height; Type 2 Diabetes| edema | rosiglitazone	diabetes, metabolic syndrome related; other
P29474	NOS3_HUMAN	Nitric oxide synthase, endothelial (EC 1.14.13.39) (Constitutive NOS) (cNOS) (EC-NOS) (Endothelial NOS) (eNOS) (NOS type III) (NOSIII)	NOS3	BN	1	58	10	32	20.83	41.9259	24.7991	2.92514	606		hsa01100 Metabolic pathways; hsa04020 Calcium signaling pathway; hsa04022 cGMP-PKG signaling pathway; hsa04066 HIF-1 signaling pathway; hsa04071 Sphingolipid signaling pathway; hsa04151 PI3K-Akt signaling pathway; hsa04370 VEGF signaling pathway; hsa04915 Estrogen signaling pathway; hsa04921 Oxytocin signaling pathway; hsa04931 Insulin resistance	10			Acute Coronary Syndrome|; Alzheimer's Disease; atherosclerosis; Bladder Cancer; Blood Pressure; blood pressure, arterial; Bone Density; Brain Ischemia|Stroke; breast cancer ; bronchodilator response; cardiovascular; cardiovascular disease; chronic obstructive pulmonary disease; Chronic renal failure|Kidney Failure, Chronic; Colorectal Cancer; Coronary Artery Disease; Coronary Disease; Coronary Di…	BP-related; cancer related; Chronic renal failure|Kidney Failure, Chronic; diabetes, metabolic syndrome related; glaucoma, myopia, retinopathy diabetic; heart failure related, cardiovascular, stroke; HIV; neurological and mood disorders; osteoporosis, bone density; PCOS, abortion, endometriosis; pulmonary diseases
P29475	NOS1_HUMAN	Nitric oxide synthase, brain (EC 1.14.13.39) (Constitutive NOS) (NC-NOS) (NOS type I) (Neuronal NOS) (N-NOS) (nNOS) (Peptidyl-cysteine S-nitrosylase NOS1) (bNOS)	NOS1	YN	0	40		21	14.7205	33.9131	23.6496	2.04912	863		hsa01100 Metabolic pathways; hsa04020 Calcium signaling pathway; hsa04713 Circadian entrainment; hsa04730 Long-term depression	4			Alcoholism; Alzheimer's Disease; breast cancer ; Coronary Disease|Coronary heart disease; diabetes, type 2; HIV; hypertension; mood disorders; Parkinson's disease ; Schizophrenia; suicide; Tobacco Use Disorder; Type 2 Diabetes| edema | rosiglitazone	BP-related; cancer related; diabetes, metabolic syndrome related; heart failure related, cardiovascular, stroke; HIV; neurological and mood disorders; tobaco and alcohol use
P29590	PML_HUMAN	Protein PML (Promyelocytic leukemia protein) (RING finger protein 71) (Tripartite motif-containing protein 19)	PML	YN	1	204		101	67.5745	88.4694	36.6762	20.4972	39		hsa04120 Ubiquitin mediated proteolysis; hsa04144 Endocytosis; hsa05168 Herpes simplex virus 1 infection; hsa05200 Pathways in cancer; hsa05202 Transcriptional misregulation in cancer; hsa05221 Acute myeloid leukemia	6			Body Height; hypertension; leukemia; Tobacco Use Disorder	BP-related; cancer related; other; tobaco and alcohol use
P29972	AQP1_HUMAN	Aquaporin-1 (AQP-1) (Aquaporin-CHIP) (Urine water channel) (Water channel protein for red blood cells and kidney proximal tubule)	AQP1	YN	1	130		54	31.1742	25.5997	55.055	4.90634	375		hsa04924 Renin secretion	1			Glaucoma, Open-Angle; Type 2 Diabetes| edema | rosiglitazone	diabetes, metabolic syndrome related; glaucoma, myopia, retinopathy diabetic
P29992	GNA11_HUMAN	Guanine nucleotide-binding protein subunit alpha-11 (G alpha-11) (G-protein subunit alpha-11) (Guanine nucleotide-binding protein G(y) subunit alpha)	GNA11	BN	0	21	4	9	5.5496	8.66459	17.7839	1.07527	2005		hsa04020 Calcium signaling pathway; hsa04022 cGMP-PKG signaling pathway; hsa04270 Vascular smooth muscle contraction; hsa04540 Gap junction; hsa04725 Cholinergic synapse; hsa04730 Long-term depression; hsa04911 Insulin secretion; hsa04912 GnRH signaling pathway; hsa04925 Aldosterone synthesis and secretion; hsa05142 Chagas disease (American trypanosomiasis); hsa05200 Pathways in cancer	11
P30084	ECHM_HUMAN	Enoyl-CoA hydratase, mitochondrial (EC 4.2.1.17) (Enoyl-CoA hydratase 1) (Short-chain enoyl-CoA hydratase) (SCEH)	ECHS1	YN	1	38		20	13.1549	22.8739	24.3366	1.65043	1092		hsa01100 Metabolic pathways	1			Type 2 Diabetes| edema | rosiglitazone	diabetes, metabolic syndrome related
P30101	PDIA3_HUMAN	Protein disulfide-isomerase A3 (EC 5.3.4.1) (58 kDa glucose-regulated protein) (58 kDa microsomal protein) (p58) (Disulfide isomerase ER-60) (Endoplasmic reticulum resident protein 57) (ER protein 57) (ERp57) (Endoplasmic reticulum resident protein 60) (ER protein 60) (ERp60)	PDIA3	YN	1	105		39	21.1044	22.2132	35.7102	2.48792	698		hsa05168 Herpes simplex virus 1 infection; hsa05169 Epstein-Barr virus infection	2			prostate cancer	cancer related
P30153	2AAA_HUMAN	Serine/threonine-protein phosphatase 2A 65 kDa regulatory subunit A alpha isoform (Medium tumor antigen-associated 61 kDa protein) (PP2A subunit A isoform PR65-alpha) (PP2A subunit A isoform R1-alpha)	PPP2R1A	YN	0	126		54	35.7298	59.3898	30.9323	6.83615	256		hsa04071 Sphingolipid signaling pathway; hsa04114 Oocyte meiosis; hsa04151 PI3K-Akt signaling pathway; hsa04261 Adrenergic signaling in cardiomyocytes; hsa04350 TGF-beta signaling pathway; hsa04390 Hippo signaling pathway; hsa04728 Dopaminergic synapse; hsa04730 Long-term depression; hsa05142 Chagas disease (American trypanosomiasis); hsa05160 Hepatitis C	10			breast cancer	cancer related
P30279	CCND2_HUMAN	G1/S-specific cyclin-D2	CCND2	BN	1	71	10	37	27.0747	75.2896	34.3795	7.23123	228		hsa04068 FoxO signaling pathway; hsa04110 Cell cycle; hsa04151 PI3K-Akt signaling pathway; hsa04310 Wnt signaling pathway; hsa04390 Hippo signaling pathway; hsa04510 Focal adhesion; hsa04917 Prolactin signaling pathway; hsa05166 Human T-cell leukemia virus 1 infection; hsa05169 Epstein-Barr virus infection; hsa05200 Pathways in cancer; hsa05202 Transcriptional misregulation in cancer; hsa05203 Vi…	12			Breast Cancer; Chronic renal failure|Kidney Failure, Chronic; diabetes, type 2; major depressive disorder; Narcolepsy; ovarian cancer	cancer related; Chronic renal failure|Kidney Failure, Chronic; diabetes, metabolic syndrome related; neurological and mood disorders
P30304	MPIP1_HUMAN	M-phase inducer phosphatase 1 (EC 3.1.3.48) (Dual specificity phosphatase Cdc25A)	CDC25A	YN	0	65		34	24.1652	57.3962	23.7274	3.92576	456		hsa04110 Cell cycle; hsa04914 Progesterone-mediated oocyte maturation	2			Bladder Cancer; chronic obstructive pulmonary disease; esophageal adenocarcinoma; Lung Cancer; ovarian cancer; Schizophrenia; Tobacco Use Disorder	cancer related; neurological and mood disorders; pulmonary diseases; tobaco and alcohol use
P30411	BKRB2_HUMAN	B2 bradykinin receptor (B2R) (BK-2 receptor)	BDKRB2	YN	0	39		17	10.2648	12.874	24.9518	1.29245	1484		hsa04020 Calcium signaling pathway; hsa04022 cGMP-PKG signaling pathway; hsa04071 Sphingolipid signaling pathway; hsa04750 Inflammatory mediator regulation of TRP channels; hsa04810 Regulation of actin cytoskeleton; hsa05142 Chagas disease (American trypanosomiasis); hsa05200 Pathways in cancer	7			Acute Coronary Syndrome|; Alcoholism; Blood Pressure; blood pressure, arterial; Chronic renal failure|Kidney Failure, Chronic; diabetes, type 2; hypertension; left ventricular hypertrophy; myocardial infarct; Obesity; Type 2 diabetes; Type 2 Diabetes| edema | rosiglitazone	BP-related; Chronic renal failure|Kidney Failure, Chronic; diabetes, metabolic syndrome related; heart failure related, cardiovascular, stroke; tobaco and alcohol use
P30419	NMT1_HUMAN	Glycylpeptide N-tetradecanoyltransferase 1 (EC 2.3.1.97) (Myristoyl-CoA:protein N-myristoyltransferase 1) (NMT 1) (Type I N-myristoyltransferase) (Peptide N-myristoyltransferase 1)	NMT1	BN	0	22	5	9	7.56029	41.1068	11.8486	1.32668	1416						Tobacco Use Disorder	tobaco and alcohol use
P30536	TSPO_HUMAN	Translocator protein (Mitochondrial benzodiazepine receptor) (PKBS) (Peripheral-type benzodiazepine receptor) (PBR)	TSPO	YN	0	13		3	2.95539	11.3363	3.9369	1.01096	2346		hsa05166 Human T-cell leukemia virus 1 infection	1			Bladder Cancer; Chronic renal failure|Kidney Failure, Chronic; Lung Cancer; mood disorders; Schizophrenia	cancer related; Chronic renal failure|Kidney Failure, Chronic; neurological and mood disorders
P30542	AA1R_HUMAN	Adenosine receptor A1	ADORA1	BN	0	15	4	7	5.0216	16.3671	12.6348	1.09157	1946		hsa04022 cGMP-PKG signaling pathway; hsa04024 cAMP signaling pathway; hsa04071 Sphingolipid signaling pathway; hsa04924 Renin secretion	4			Bulimia; Hypercholesterolemia|LDLC levels; hypertension; Schizophrenia; Type 2 Diabetes| edema | rosiglitazone	BP-related; diabetes, metabolic syndrome related; neurological and mood disorders
P30825	CTR1_HUMAN	High affinity cationic amino acid transporter 1 (CAT-1) (CAT1) (Ecotropic retroviral leukemia receptor homolog) (Ecotropic retrovirus receptor homolog) (Solute carrier family 7 member 1) (System Y+ basic amino acid transporter)	SLC7A1	BN	0	43	3	12	7.3518	29.5198	20.7894	1.40044	1313
P31152	MK04_HUMAN	Mitogen-activated protein kinase 4 (MAP kinase 4) (MAPK 4) (EC 2.7.11.24) (Extracellular signal-regulated kinase 4) (ERK-4) (MAP kinase isoform p63) (p63-MAPK)	MAPK4	BN	1	6	3	3	3.37307	9.2048	9.36319	1.02508	2239
P31267	HXA6_HUMAN	Homeobox protein Hox-A6 (Homeobox protein Hox-1B)	HOXA6	no_interactions															Bone Mineral Density	osteoporosis, bone density
P31270	HXA11_HUMAN	Homeobox protein Hox-A11 (Homeobox protein Hox-1I)	HOXA11	BN	0	9	3	5	4.89185	28.436	8.71149	1.10699	1904		hsa05202 Transcriptional misregulation in cancer	1			Bone Mineral Density	osteoporosis, bone density
P31327	CPSM_HUMAN	Carbamoyl-phosphate synthase [ammonia], mitochondrial (EC 6.3.4.16) (Carbamoyl-phosphate synthetase I) (CPSase I)	CPS1	BN	0	9	1	4	5.22038	65.6234	5.95834	1.18074	1715		hsa01100 Metabolic pathways	1			Chronic renal failure|Kidney Failure, Chronic; Schizophrenia; Tobacco Use Disorder; Type 2 Diabetes| edema | rosiglitazone	Chronic renal failure|Kidney Failure, Chronic; diabetes, metabolic syndrome related; neurological and mood disorders; tobaco and alcohol use
P31629	ZEP2_HUMAN	Transcription factor HIVEP2 (Human immunodeficiency virus type I enhancer-binding protein 2) (HIV-EP2) (MHC-binding protein 2) (MBP-2)	HIVEP2	GN	0	7		7	5.86667	32.8743	12.2008	1.20848	1648
P31641	SC6A6_HUMAN	Sodium- and chloride-dependent taurine transporter (Solute carrier family 6 member 6)	SLC6A6	GN	0	1		1	2.44682	23.3149	2	1.00937	2362						Alcoholism	tobaco and alcohol use
P31689	DNJA1_HUMAN	DnaJ homolog subfamily A member 1 (DnaJ protein homolog 2) (HSDJ) (Heat shock 40 kDa protein 4) (Heat shock protein J2) (HSJ-2) (Human DnaJ protein 2) (hDj-2)	DNAJA1	YN	1	69		41	26.9748	43.0431	31.4126	4.24259	429						Chronic renal failure|Kidney Failure, Chronic; Pancreatic Neoplasms	cancer related; Chronic renal failure|Kidney Failure, Chronic
P31749	AKT1_HUMAN	RAC-alpha serine/threonine-protein kinase (EC 2.7.11.1) (Protein kinase B) (PKB) (Protein kinase B alpha) (PKB alpha) (Proto-oncogene c-Akt) (RAC-PK-alpha)	AKT1	YN	1	432		188	120.635	118.259	36.9276	47.8467	7		hsa04010 MAPK signaling pathway; hsa04012 ErbB signaling pathway; hsa04014 Ras signaling pathway; hsa04015 Rap1 signaling pathway; hsa04022 cGMP-PKG signaling pathway; hsa04024 cAMP signaling pathway; hsa04062 Chemokine signaling pathway; hsa04066 HIF-1 signaling pathway; hsa04068 FoxO signaling pathway; hsa04071 Sphingolipid signaling pathway; hsa04151 PI3K-Akt signaling pathway; hsa04261 Adrene…	53			Alzheimer's disease ; atherosclerosis; Bladder Cancer; BMI- Edema rosiglitazone or pioglitazone; Bone Mineral Density; chronic obstructive pulmonary disease; Colonic Neoplasms|Rectal Neoplasms; Colorectal Cancer; diabetes, type 2; Endometrial Neoplasms; Endometriosis; esophageal adenocarcinoma; esophageal cancer ; Hepatopulmonary Syndrome|Liver Cirrhosis; HIV; lung cancer ; major depressive disor…	cancer related; diabetes, metabolic syndrome related; heart failure related, cardiovascular, stroke; HIV; neurological and mood disorders; osteoporosis, bone density; PCOS, abortion, endometriosis; pulmonary diseases; tobaco and alcohol use
P31751	AKT2_HUMAN	RAC-beta serine/threonine-protein kinase (EC 2.7.11.1) (Protein kinase Akt-2) (Protein kinase B beta) (PKB beta) (RAC-PK-beta)	AKT2	BN	1	65	7	25	18.2438	46.0589	19.3176	2.4427	708		hsa04010 MAPK signaling pathway; hsa04012 ErbB signaling pathway; hsa04014 Ras signaling pathway; hsa04015 Rap1 signaling pathway; hsa04022 cGMP-PKG signaling pathway; hsa04024 cAMP signaling pathway; hsa04062 Chemokine signaling pathway; hsa04066 HIF-1 signaling pathway; hsa04068 FoxO signaling pathway; hsa04071 Sphingolipid signaling pathway; hsa04151 PI3K-Akt signaling pathway; hsa04261 Adrene…	53			BMI- Edema rosiglitazone or pioglitazone; Bone Mineral Density; epithelial ovarian cancer ; esophageal cancer ; HIV; Hypercholesterolemia|LDLC levels; Lung Cancer; plasma HDL cholesterol (HDL-C) levels; polycystic ovary syndrome; Schizophrenia; Type 2 Diabetes| edema | rosiglitazone	cancer related; diabetes, metabolic syndrome related; HIV; neurological and mood disorders; osteoporosis, bone density; PCOS, abortion, endometriosis
P31937	3HIDH_HUMAN	3-hydroxyisobutyrate dehydrogenase, mitochondrial (HIBADH) (EC 1.1.1.31)	HIBADH	BN	1	31	2	14	8.20035	11.0856	27.5908	1.22227	1623		hsa01100 Metabolic pathways	1			Heart Failure	heart failure related, cardiovascular, stroke
P31946	1433B_HUMAN	14-3-3 protein beta/alpha (Protein 1054) (Protein kinase C inhibitor protein 1) (KCIP-1) [Cleaved into: 14-3-3 protein beta/alpha, N-terminally processed]	YWHAB	YN	1	190		87	52.5623	50.1468	36.1864	9.48111	150		hsa04110 Cell cycle; hsa04114 Oocyte meiosis; hsa04151 PI3K-Akt signaling pathway; hsa04390 Hippo signaling pathway; hsa05160 Hepatitis C; hsa05161 Hepatitis B; hsa05203 Viral carcinogenesis	7
P31947	1433S_HUMAN	14-3-3 protein sigma (Epithelial cell marker protein 1) (Stratifin)	SFN	YN	1	186		67	40.8714	45.4965	37.3525	7.17578	233		hsa04110 Cell cycle	1
P32019	I5P2_HUMAN	Type II inositol 1,4,5-trisphosphate 5-phosphatase (EC 3.1.3.36) (75 kDa inositol polyphosphate-5-phosphatase) (Phosphoinositide 5-phosphatase) (5PTase)	INPP5B	GN	0	2		2	3.24506	89.2926	3.7411	1.09562	1930		hsa01100 Metabolic pathways	1
P32121	ARRB2_HUMAN	Beta-arrestin-2 (Arrestin beta-2) (Non-visual arrestin-3)	ARRB2	YN	0	113		55	35.8287	57.5374	33.2346	7.09179	236		hsa04010 MAPK signaling pathway; hsa04062 Chemokine signaling pathway; hsa04144 Endocytosis; hsa04728 Dopaminergic synapse	4			alcohol consumption; Bone Mineral Density; bronchodilator response; methamphetamine use; Schizophrenia; thyroid cancer; Tobacco Use Disorder	cancer related; neurological and mood disorders; osteoporosis, bone density; pulmonary diseases; tobaco and alcohol use
P32239	GASR_HUMAN	Gastrin/cholecystokinin type B receptor (CCK-B receptor) (CCK-BR) (Cholecystokinin-2 receptor) (CCK2-R)	CCKBR	BN	1	14	2	10	7.38719	24.5567	19.6803	1.3167	1438		hsa04020 Calcium signaling pathway	1			alcohol consumption; Alcoholism; BMI- Edema rosiglitazone or pioglitazone; Bulimia; diabetes, type 2; Hypercholesterolemia|LDLC levels; Tobacco Use Disorder; Type 2 Diabetes| edema | rosiglitazone	diabetes, metabolic syndrome related; neurological and mood disorders; tobaco and alcohol use
P32242	OTX1_HUMAN	Homeobox protein OTX1 (Orthodenticle homolog 1)	OTX1	YN	0	134		48	27.0841	41.4299	72.0649	8.1901	190		hsa04550 Signaling pathways regulating pluripotency of stem cells	1
P32418	NAC1_HUMAN	Sodium/calcium exchanger 1 (Na(+)/Ca(2+)-exchange protein 1) (Solute carrier family 8 member 1)	SLC8A1	BN	0	8	1	4	4.31702	35.6465	7.40262	1.10053	1918		hsa04020 Calcium signaling pathway; hsa04022 cGMP-PKG signaling pathway; hsa04261 Adrenergic signaling in cardiomyocytes; hsa05410 Hypertrophic cardiomyopathy (HCM); hsa05412 Arrhythmogenic right ventricular cardiomyopathy (ARVC); hsa05414 Dilated cardiomyopathy (DCM)	6			hypertension; plasma HDL cholesterol (HDL-C) levels; Tobacco Use Disorder	BP-related; diabetes, metabolic syndrome related; tobaco and alcohol use
P32780	TF2H1_HUMAN	General transcription factor IIH subunit 1 (Basic transcription factor 2 62 kDa subunit) (BTF2 p62) (General transcription factor IIH polypeptide 1) (TFIIH basal transcription factor complex p62 subunit)	GTF2H1	YN	1	58		27	18.4318	38.2039	24.1163	2.50936	691		hsa05203 Viral carcinogenesis	1			Chronic renal failure|Kidney Failure, Chronic; lung cancer ; Narcolepsy	cancer related; Chronic renal failure|Kidney Failure, Chronic; neurological and mood disorders
P32969	RL9_HUMAN	60S ribosomal protein L9 (Large ribosomal subunit protein uL6)	RPL9; RPL9P7; RPL9P8; RPL9P9	YN	0	43		17	11.9744	24.009	19.6077	1.50051	1193
P33176	KINH_HUMAN	Kinesin-1 heavy chain (Conventional kinesin heavy chain) (Ubiquitous kinesin heavy chain) (UKHC)	KIF5B	BN	1	48	2	26	16.9828	23.1449	26.5988	1.92895	924		hsa04144 Endocytosis; hsa04728 Dopaminergic synapse	2			Alzheimer's disease	neurological and mood disorders
P33241	LSP1_HUMAN	Lymphocyte-specific protein 1 (47 kDa actin-binding protein) (52 kDa phosphoprotein) (pp52) (Lymphocyte-specific antigen WP34)	LSP1	GN	0	16		13	8.15976	11.2867	20.935	1.17068	1736						Alcoholism; breast cancer ; ovarian cancer; Type 2 Diabetes| edema | rosiglitazone	cancer related; diabetes, metabolic syndrome related; tobaco and alcohol use
P33261	CP2CJ_HUMAN	Cytochrome P450 2C19 (EC 1.14.14.1) ((R)-limonene 6-monooxygenase) (EC 1.14.14.53) ((S)-limonene 6-monooxygenase) (EC 1.14.14.51) ((S)-limonene 7-monooxygenase) (EC 1.14.14.52) (CYPIIC17) (CYPIIC19) (Cytochrome P450-11A) (Cytochrome P450-254C) (Fenbendazole monooxygenase (4'-hydroxylating)) (EC 1.14.14.75) (Mephenytoin 4-hydroxylase)	CYP2C19	GN	0	1		1	2.02914	2.96886	2	1.0003	2498		hsa01100 Metabolic pathways	1	Ambrisentan (DB06403); Clevidipine (DB04920); Doxazosin (DB00590); Guanfacine (DB01018); Losartan (DB00678); Macitentan (DB08932); Nicardipine (DB00622); Nilvadipine (DB06712); Propranolol (DB00571); Telmisartan (DB00966); Timolol (DB00373); Torasemide (DB00214)	Clopidogrel, impaired responsiveness to (MIM:#609535); Mephenytoin poor metabolizer (MIM:#609535); Omeprazole poor metabolizer (MIM:#609535); Proguanil poor metabolizer (MIM:#609535)	Bladder Cancer; BMI- Edema rosiglitazone or pioglitazone; breast cancer ; Breast Neoplasms|; chronic obstructive pulmonary disease; Chronic renal failure|Kidney Failure, Chronic; Colorectal Cancer; Coronary Artery Disease; Coronary Disease; Depression; diabetes, type 2; Endometriosis; head and neck cancer; HIV; Hypercholesterolemia|LDLC levels; Lung Cancer; multiple myeloma; Neoplasms; Obesity; p…	cancer related; Chronic renal failure|Kidney Failure, Chronic; diabetes, metabolic syndrome related; heart failure related, cardiovascular, stroke; HIV; neurological and mood disorders; PCOS, abortion, endometriosis; pulmonary diseases
P33991	MCM4_HUMAN	DNA replication licensing factor MCM4 (EC 3.6.4.12) (CDC21 homolog) (P1-CDC21)	MCM4	YN	1	67		27	15.8383	28.7206	34.6164	2.3995	722		hsa04110 Cell cycle	1			Breast Cancer	cancer related
P34925	RYK_HUMAN	Tyrosine-protein kinase RYK (EC 2.7.10.1)	RYK	GN	0	9		7	4.47764	5.53571	13.3377	1.02862	2223		hsa04310 Wnt signaling pathway; hsa04360 Axon guidance	2			Cleft Lip|Cleft Palate	other
P34932	HSP74_HUMAN	Heat shock 70 kDa protein 4 (HSP70RY) (Heat shock 70-related protein APG-2)	HSPA4	BN	0	261	25	115	73.4172	81.4663	32.8639	18.4785	50
P34949	MPI_HUMAN	Mannose-6-phosphate isomerase (EC 5.3.1.8) (Phosphohexomutase) (Phosphomannose isomerase) (PMI)	MPI	GN	0	2		2	2.9828	53.5698	3.8487	1.05391	2096		hsa01100 Metabolic pathways	1			ovarian cancer	cancer related
P34981	TRFR_HUMAN	Thyrotropin-releasing hormone receptor (TRH-R) (Thyroliberin receptor)	TRHR	GN	1	14		12	6.4873	6.06293	27.6935	1.09609	1926		hsa04020 Calcium signaling pathway	1			hypertension	BP-related
P34998	CRFR1_HUMAN	Corticotropin-releasing factor receptor 1 (CRF-R-1) (CRF-R1) (CRFR-1) (Corticotropin-releasing hormone receptor 1) (CRH-R-1) (CRH-R1)	CRHR1	BN	0	16	4	11	7.5152	30.052	20.6002	1.41295	1291		hsa04730 Long-term depression	1			alcohol consumption; Alcoholism; Blood Pressure; BMI- Edema rosiglitazone or pioglitazone; Bone Mineral Density; bronchodilator response; Bulimia; Depression; Hypercholesterolemia|LDLC levels; Obesity; Schizophrenia; suicide; Type 2 Diabetes| edema | rosiglitazone	BP-related; diabetes, metabolic syndrome related; neurological and mood disorders; osteoporosis, bone density; pulmonary diseases; tobaco and alcohol use
P35222	CTNB1_HUMAN	Catenin beta-1 (Beta-catenin)	CTNNB1	YN	0	384		163	102.117	90.4305	40.2898	34.0845	18		hsa04015 Rap1 signaling pathway; hsa04310 Wnt signaling pathway; hsa04390 Hippo signaling pathway; hsa04510 Focal adhesion; hsa04520 Adherens junction; hsa04550 Signaling pathways regulating pluripotency of stem cells; hsa04916 Melanogenesis; hsa04919 Thyroid hormone signaling pathway; hsa05100 Bacterial invasion of epithelial cells; hsa05130 Pathogenic Escherichia coli infection; hsa05160 Hepati…	19			Bladder Cancer; Bone Mineral Density; breast cancer ; chronic obstructive pulmonary disease; Chronic renal failure|Kidney Failure, Chronic; Cleft Lip|Cleft Palate; Colorectal Cancer; Colorectal Neoplasms; epithelial ovarian cancer ; Esophageal Neoplasms|Head and Neck Neoplasms|Laryngeal Neoplasms|Mouth Neoplasms|Pharyngeal Neoplasms; Lung Cancer; Pancreatic Neoplasms; stomach cancer; Type 2 Diabe…	cancer related; Chronic renal failure|Kidney Failure, Chronic; diabetes, metabolic syndrome related; osteoporosis, bone density; other; pulmonary diseases
P35226	BMI1_HUMAN	Polycomb complex protein BMI-1 (Polycomb group RING finger protein 4) (RING finger protein 51)	BMI1	YN	1	98		57	37.2115	57.398	33.0784	7.28195	227		hsa04550 Signaling pathways regulating pluripotency of stem cells; hsa05202 Transcriptional misregulation in cancer	2
P35227	PCGF2_HUMAN	Polycomb group RING finger protein 2 (DNA-binding protein Mel-18) (RING finger protein 110) (Zinc finger protein 144)	PCGF2	YN	1	46		19	13.5515	38.4336	21.5225	1.99605	889		hsa04550 Signaling pathways regulating pluripotency of stem cells	1			Chronic renal failure|Kidney Failure, Chronic; prostate cancer	cancer related; Chronic renal failure|Kidney Failure, Chronic
P35232	PHB_HUMAN	Prohibitin	PHB	BN	0	97	13	43	28.9404	51.3333	28.9869	4.82867	381						Bladder Cancer; Breast Cancer; chronic obstructive pulmonary disease; Diastolic blood pressure; Lung Cancer; ovarian cancer	BP-related; cancer related; pulmonary diseases
P35348	ADA1A_HUMAN	Alpha-1A adrenergic receptor (Alpha-1A adrenoreceptor) (Alpha-1A adrenoceptor) (Alpha-1C adrenergic receptor) (Alpha-adrenergic receptor 1c)	ADRA1A	YN	1	34		9	5.59817	7.82117	21.0607	1.08123	1977		hsa04020 Calcium signaling pathway; hsa04022 cGMP-PKG signaling pathway; hsa04261 Adrenergic signaling in cardiomyocytes; hsa04270 Vascular smooth muscle contraction	4	Clonidine (DB00575); Doxazosin (DB00590); Fenoldopam (DB00800); Labetalol (DB00598); Nicardipine (DB00622); Phenoxybenzamine (DB00925); Phentolamine (DB00692); Prazosin (DB00457); Terazosin (DB01162)		alcohol consumption; Alzheimer's disease ; BMI- Edema rosiglitazone or pioglitazone; hypertension; major depressive disorder; Schizophrenia; Tobacco Use Disorder; Type 2 Diabetes| edema | rosiglitazone	BP-related; diabetes, metabolic syndrome related; neurological and mood disorders; tobaco and alcohol use
P35367	HRH1_HUMAN	Histamine H1 receptor (H1R) (HH1R)	HRH1	GN	0	14		9	5.22905	6.68726	17.9272	1.05497	2088		hsa04020 Calcium signaling pathway; hsa04750 Inflammatory mediator regulation of TRP channels	2			Hypercholesterolemia|LDLC levels; Parkinson's disease ; Schizophrenia; Type 2 Diabetes| edema | rosiglitazone	diabetes, metabolic syndrome related; neurological and mood disorders
P35372	OPRM_HUMAN	Mu-type opioid receptor (M-OR-1) (MOR-1) (Mu opiate receptor) (Mu opioid receptor) (MOP) (hMOP)	OPRM1	BN	0	82	3	29	16.0457	16.8968	37.3759	1.90035	937		hsa04915 Estrogen signaling pathway	1			alcohol consumption; Alcoholism; Bladder Cancer; Bulimia; chronic obstructive pulmonary disease; Coronary Disease; Diabetes mellitus type II|Diabetes Mellitus, Type 2|Glucose Metabolism Disorders; diabetes, type 2; lung cancer ; methamphetamine use; Obesity; Schizophrenia; suicide; Tobacco Use Disorder	cancer related; diabetes, metabolic syndrome related; heart failure related, cardiovascular, stroke; neurological and mood disorders; pulmonary diseases; tobaco and alcohol use
P35398	RORA_HUMAN	Nuclear receptor ROR-alpha (Nuclear receptor RZR-alpha) (Nuclear receptor subfamily 1 group F member 1) (RAR-related orphan receptor A) (Retinoid-related orphan receptor-alpha)	RORA	GN	1	30		30	18.3107	19.0881	35.3013	2.09643	837		hsa04710 Circadian rhythm	1			Depression; major depressive disorder; Tobacco Use Disorder; Type 2 Diabetes| edema | rosiglitazone	diabetes, metabolic syndrome related; neurological and mood disorders; tobaco and alcohol use
P35408	PE2R4_HUMAN	Prostaglandin E2 receptor EP4 subtype (PGE receptor EP4 subtype) (PGE2 receptor EP4 subtype) (Prostanoid EP4 receptor)	PTGER4	YN	0	46		12	7.99289	14.8428	20.3452	1.21387	1635		hsa04750 Inflammatory mediator regulation of TRP channels; hsa04924 Renin secretion; hsa05200 Pathways in cancer	3			Alzheimer's disease ; Bone Mineral Density; Type 2 Diabetes| edema | rosiglitazone	diabetes, metabolic syndrome related; neurological and mood disorders; osteoporosis, bone density
P35556	FBN2_HUMAN	Fibrillin-2 [Cleaved into: Fibrillin-2 C-terminal peptide]	FBN2	BN	1	9	3	4	4.05476	16.1642	11.0343	1.06354	2054						Alcoholism; Body Height; bronchodilator response; Coronary Artery Disease; Obesity; Type 2 Diabetes| edema | rosiglitazone	diabetes, metabolic syndrome related; heart failure related, cardiovascular, stroke; other; pulmonary diseases; tobaco and alcohol use
P35568	IRS1_HUMAN	Insulin receptor substrate 1 (IRS-1)	IRS1	YN	1	108		51	36.8223	84.5515	27.3234	8.56398	179		hsa04022 cGMP-PKG signaling pathway; hsa04068 FoxO signaling pathway; hsa04151 PI3K-Akt signaling pathway; hsa04722 Neurotrophin signaling pathway; hsa04920 Adipocytokine signaling pathway; hsa04931 Insulin resistance	6			Acute Coronary Syndrome|; Alzheimer's disease ; Birth Weight; Bladder Cancer; BMI- Edema rosiglitazone or pioglitazone; Bone Mineral Density; breast cancer ; cardiovascular disease; chronic obstructive pulmonary disease; Chronic renal failure|Kidney Failure, Chronic; Colorectal Cancer; Coronary Artery Disease; Coronary Heart Disease; Diabetes mellitus type II|Diabetes Mellitus, Type 2|Glucose Met…	BP-related; cancer related; Chronic renal failure|Kidney Failure, Chronic; diabetes, metabolic syndrome related; heart failure related, cardiovascular, stroke; neurological and mood disorders; osteoporosis, bone density; other; PCOS, abortion, endometriosis; pulmonary diseases
P35579	MYH9_HUMAN	Myosin-9 (Cellular myosin heavy chain, type A) (Myosin heavy chain 9) (Myosin heavy chain, non-muscle IIa) (Non-muscle myosin heavy chain A) (NMMHC-A) (Non-muscle myosin heavy chain IIa) (NMMHC II-a) (NMMHC-IIA)	MYH9	YN	1	88		38	26.1828	48.6368	26.3602	3.98433	450		hsa04810 Regulation of actin cytoskeleton; hsa05130 Pathogenic Escherichia coli infection	2			Chronic renal failure|Kidney Failure, Chronic; Cleft Lip|Cleft Palate; hypertension; Schizophrenia; Type 2 diabetes	BP-related; Chronic renal failure|Kidney Failure, Chronic; diabetes, metabolic syndrome related; neurological and mood disorders; other
P35609	ACTN2_HUMAN	Alpha-actinin-2 (Alpha-actinin skeletal muscle isoform 2) (F-actin cross-linking protein)	ACTN2	YN	1	113		46	26.7892	21.8169	38.5243	3.00147	590		hsa04510 Focal adhesion; hsa04520 Adherens junction; hsa04810 Regulation of actin cytoskeleton; hsa05203 Viral carcinogenesis; hsa05412 Arrhythmogenic right ventricular cardiomyopathy (ARVC)	5			Alcoholism; Cardiomyopathy, Dilated|DCM - Dilated cardiomyopathy; suicide; Tobacco Use Disorder	heart failure related, cardiovascular, stroke; neurological and mood disorders; tobaco and alcohol use
P35638	DDIT3_HUMAN	DNA damage-inducible transcript 3 protein (DDIT-3) (C/EBP zeta) (C/EBP-homologous protein) (CHOP) (C/EBP-homologous protein 10) (CHOP-10) (CCAAT/enhancer-binding protein homologous protein) (Growth arrest and DNA damage-inducible protein GADD153)	DDIT3	YN	1	81		31	20.1775	32.1825	27.25	2.57278	680		hsa04010 MAPK signaling pathway; hsa05202 Transcriptional misregulation in cancer	2			Chronic renal failure|Kidney Failure, Chronic; diabetes, type 2	Chronic renal failure|Kidney Failure, Chronic; diabetes, metabolic syndrome related
P35658	NU214_HUMAN	Nuclear pore complex protein Nup214 (214 kDa nucleoporin) (Nucleoporin Nup214) (Protein CAN)	NUP214	YN	1	25		12	9.45963	27.999	19.1957	1.45134	1247						Tobacco Use Disorder	tobaco and alcohol use
P35711	SOX5_HUMAN	Transcription factor SOX-5	SOX5	BN	1	43	4	19	13.3669	27.6763	20.9506	1.68845	1068						Alcoholism; Bone Mineral Density; Cleft Lip|Cleft Palate; Tobacco Use Disorder	osteoporosis, bone density; other; tobaco and alcohol use
P35712	SOX6_HUMAN	Transcription factor SOX-6	SOX6	BN	1	16	5	9	7.59915	24.6087	15.6919	1.26018	1549						Bone Mineral Density; Obesity; Tobacco Use Disorder; Type 2 Diabetes| edema | rosiglitazone	diabetes, metabolic syndrome related; osteoporosis, bone density; tobaco and alcohol use
P35749	MYH11_HUMAN	Myosin-11 (Myosin heavy chain 11) (Myosin heavy chain, smooth muscle isoform) (SMMHC)	MYH11	BN	0	8	1	7	5.93467	25.1294	11.0723	1.14607	1787		hsa04270 Vascular smooth muscle contraction; hsa05130 Pathogenic Escherichia coli infection	2			leukemia; prostate cancer	cancer related
P35813	PPM1A_HUMAN	Protein phosphatase 1A (EC 3.1.3.16) (Protein phosphatase 2C isoform alpha) (PP2C-alpha) (Protein phosphatase IA)	PPM1A	YN	0	48		27	18.9369	43.6502	27.6443	3.03125	584		hsa04010 MAPK signaling pathway	1			Tobacco Use Disorder	tobaco and alcohol use
P35998	PRS7_HUMAN	26S proteasome regulatory subunit 7 (26S proteasome AAA-ATPase subunit RPT1) (Proteasome 26S subunit ATPase 2) (Protein MSS1)	PSMC2	YN	1	74		39	26.5828	58.4281	33.3965	5.6119	324		hsa05169 Epstein-Barr virus infection	1
P36382	CXA5_HUMAN	Gap junction alpha-5 protein (Connexin-40) (Cx40)	GJA5	YN	0	27		11	6.66041	10.2213	21.003	1.12638	1847						hypertension; Type 2 Diabetes| edema | rosiglitazone	BP-related; diabetes, metabolic syndrome related
P36383	CXG1_HUMAN	Gap junction gamma-1 protein (Connexin-45) (Cx45) (Gap junction alpha-7 protein)	GJC1	GN	0	7		5	4.07592	12.042	9.86377	1.04228	2160						Type 2 Diabetes| edema | rosiglitazone	diabetes, metabolic syndrome related
P36405	ARL3_HUMAN	ADP-ribosylation factor-like protein 3	ARL3	BN	0	37	2	20	14.5537	41.4105	20.6131	2.10396	835						Alzheimer's disease ; Coronary Artery Disease	heart failure related, cardiovascular, stroke; neurological and mood disorders
P36406	TRI23_HUMAN	E3 ubiquitin-protein ligase TRIM23 (EC 2.3.2.27) (ADP-ribosylation factor domain-containing protein 1) (GTP-binding protein ARD-1) (RING finger protein 46) (RING-type E3 ubiquitin transferase TRIM23) (Tripartite motif-containing protein 23)	TRIM23	YN	1	223		78	46.5146	36.9931	39.7798	7.08621	237
P36508	ZNF76_HUMAN	Zinc finger protein 76 (Zinc finger protein 523)	ZNF76	YN	0	83		30	18.4564	27.7059	28.4742	2.29402	756						Blood Pressure; height	BP-related; other
P36776	LONM_HUMAN	Lon protease homolog, mitochondrial (EC 3.4.21.53) (LONHs) (Lon protease-like protein) (LONP) (Mitochondrial ATP-dependent protease Lon) (Serine protease 15)	LONP1	YN	1	14		8	5.80041	14.7192	17.8691	1.13489	1827
P36873	PP1G_HUMAN	Serine/threonine-protein phosphatase PP1-gamma catalytic subunit (PP-1G) (EC 3.1.3.16) (Protein phosphatase 1C catalytic subunit)	PPP1CC	YN	0	197		67	42.4061	53.4172	29.076	6.8562	253		hsa04022 cGMP-PKG signaling pathway; hsa04024 cAMP signaling pathway; hsa04114 Oocyte meiosis; hsa04261 Adrenergic signaling in cardiomyocytes; hsa04270 Vascular smooth muscle contraction; hsa04390 Hippo signaling pathway; hsa04510 Focal adhesion; hsa04720 Long-term potentiation; hsa04728 Dopaminergic synapse; hsa04750 Inflammatory mediator regulation of TRP channels; hsa04810 Regulation of actin…	15
P36897	TGFR1_HUMAN	TGF-beta receptor type-1 (TGFR-1) (EC 2.7.11.30) (Activin A receptor type II-like protein kinase of 53kD) (Activin receptor-like kinase 5) (ALK-5) (ALK5) (Serine/threonine-protein kinase receptor R4) (SKR4) (TGF-beta type I receptor) (Transforming growth factor-beta receptor type I) (TGF-beta receptor type I) (TbetaR-I)	TGFBR1	YN	1	190		67	39.0938	37.9845	43.2453	6.70984	264		hsa04010 MAPK signaling pathway; hsa04068 FoxO signaling pathway; hsa04144 Endocytosis; hsa04350 TGF-beta signaling pathway; hsa04380 Osteoclast differentiation; hsa04390 Hippo signaling pathway; hsa04520 Adherens junction; hsa05142 Chagas disease (American trypanosomiasis); hsa05161 Hepatitis B; hsa05166 Human T-cell leukemia virus 1 infection; hsa05200 Pathways in cancer; hsa05210 Colorectal ca…	14			Bladder Cancer; Bone Mineral Density; breast cancer ; breast cancer; ovarian cancer; chronic obstructive pulmonary disease; Cleft Lip|Cleft Palate; Colorectal Cancer; esophageal adenocarcinoma; lung cancer ; ovarian cancer; prostate cancer; Tobacco Use Disorder; Type 2 Diabetes| edema | rosiglitazone	cancer related; diabetes, metabolic syndrome related; osteoporosis, bone density; other; pulmonary diseases; tobaco and alcohol use
P36941	TNR3_HUMAN	Tumor necrosis factor receptor superfamily member 3 (Lymphotoxin-beta receptor) (Tumor necrosis factor C receptor) (Tumor necrosis factor receptor 2-related protein) (Tumor necrosis factor receptor type III) (TNF-RIII) (TNFR-III)	LTBR	YN	1	17		7	5.65298	16.7547	16.4363	1.13766	1814		hsa04066 HIF-1 signaling pathway; hsa05166 Human T-cell leukemia virus 1 infection; hsa05203 Viral carcinogenesis	3			multiple myeloma	cancer related
P37023	ACVL1_HUMAN	Serine/threonine-protein kinase receptor R3 (SKR3) (EC 2.7.11.30) (Activin receptor-like kinase 1) (ALK-1) (TGF-B superfamily receptor type I) (TSR-I)	ACVRL1	BN	0	22	1	7	5.94438	29.7949	11.2016	1.17565	1726						bronchodilator response; Hepatopulmonary Syndrome|Liver Cirrhosis; hypertension; Type 2 Diabetes| edema | rosiglitazone	BP-related; diabetes, metabolic syndrome related; pulmonary diseases
P37231	PPARG_HUMAN	Peroxisome proliferator-activated receptor gamma (PPAR-gamma) (Nuclear receptor subfamily 1 group C member 3)	PPARG	YN	1	162		85	55.6575	75.1282	33.8106	13.5714	82		hsa04380 Osteoclast differentiation; hsa05200 Pathways in cancer; hsa05202 Transcriptional misregulation in cancer; hsa05216 Thyroid cancer	4	Telmisartan (DB00966)	Body mass index QTL1 (MIM:%606641); Carotid intimal medial thickness 1 (MIM:#609338); Diabetes, type 2 (MIM:#125853); Glioma 1 (GLM1) (MIM:#137800); Insulin resistance, severe, digenic (MIM:#604367); Lipodystrophy, familial partial, 3 (FPLD3) (MIM:#604367); Obesity (OBESITY) (MIM:#601665); Obesity, resistance to (MIM:*601487)	Acute Coronary Syndrome|; Alzheimer's Disease; atherosclerosis; Birth Weight; Bladder Cancer; BMI- Edema rosiglitazone or pioglitazone; Bone Mineral Density; Brain Ischemia|Stroke; Breast Cancer; bronchodilator response; Bulimia; cardiovascular; chronic obstructive pulmonary disease; Chronic renal failure|Kidney Failure, Chronic; Colorectal Cancer; Coronary Artery Disease; Coronary Disease|Corona…	BP-related; cancer related; Chronic renal failure|Kidney Failure, Chronic; diabetes, metabolic syndrome related; heart failure related, cardiovascular, stroke; neurological and mood disorders; osteoporosis, bone density; other; PCOS, abortion, endometriosis; pulmonary diseases
P37268	FDFT_HUMAN	Squalene synthase (SQS) (SS) (EC 2.5.1.21) (FPP:FPP farnesyltransferase) (Farnesyl-diphosphate farnesyltransferase)	FDFT1	BN	0	28	3	13	8.1889	19.4692	20.9422	1.29614	1480		hsa01100 Metabolic pathways	1			Alcoholism; Chronic renal failure|Kidney Failure, Chronic; Coronary Disease|Coronary heart disease; Obesity; plasma HDL cholesterol (HDL-C) levels; Type 2 Diabetes| edema | rosiglitazone	Chronic renal failure|Kidney Failure, Chronic; diabetes, metabolic syndrome related; heart failure related, cardiovascular, stroke; tobaco and alcohol use
P37840	SYUA_HUMAN	Alpha-synuclein (Non-A beta component of AD amyloid) (Non-A4 component of amyloid precursor) (NACP)	SNCA	YN	1	167		77	51.4571	83.4516	31.6118	13.0706	86						Alzheimer's Disease; methamphetamine use; Parkinson's disease ; Tobacco Use Disorder	neurological and mood disorders; tobaco and alcohol use
P38398	BRCA1_HUMAN	Breast cancer type 1 susceptibility protein (EC 2.3.2.27) (RING finger protein 53) (RING-type E3 ubiquitin transferase BRCA1)	BRCA1	YN	1	442		185	114.462	86.8353	50.2768	45.4371	8		hsa04120 Ubiquitin mediated proteolysis; hsa04151 PI3K-Akt signaling pathway	2			Adenocarcinoma|Pancreatic Neoplasms; Bladder Cancer; Brain Neoplasms|Glioma; Breast Cancer; breast cancer; ovarian cancer; Breast Neoplasms|; chronic obstructive pulmonary disease; Chronic renal failure|Kidney Failure, Chronic; Colorectal Cancer; Colorectal Neoplasms; Endometrial Neoplasms; epithelial ovarian cancer ; esophageal adenocarcinoma; Lung Cancer; Narcolepsy; Neoplasms; ovarian cancer; …	cancer related; Chronic renal failure|Kidney Failure, Chronic; neurological and mood disorders; pulmonary diseases; tobaco and alcohol use
P38432	COIL_HUMAN	Coilin (p80-coilin)	COIL	YN	1	99		34	21.3289	29.0521	27.3494	2.50626	692						height	other
P38571	LICH_HUMAN	Lysosomal acid lipase/cholesteryl ester hydrolase (Acid cholesteryl ester hydrolase) (LAL) (EC 3.1.1.13) (Cholesteryl esterase) (Lipase A) (Sterol esterase)	LIPA	no_interactions															Alzheimer's disease ; BMI- Edema rosiglitazone or pioglitazone; Coronary Artery Disease; Hypercholesterolemia|LDLC levels; Tobacco Use Disorder; Type 2 Diabetes| edema | rosiglitazone	diabetes, metabolic syndrome related; heart failure related, cardiovascular, stroke; neurological and mood disorders; tobaco and alcohol use
P38936	CDN1A_HUMAN	Cyclin-dependent kinase inhibitor 1 (CDK-interacting protein 1) (Melanoma differentiation-associated protein 6) (MDA-6) (p21)	CDKN1A	BN	1	247	23	103	69.2099	84.3035	27.9579	15.5052	67		hsa04012 ErbB signaling pathway; hsa04066 HIF-1 signaling pathway; hsa04068 FoxO signaling pathway; hsa04110 Cell cycle; hsa04151 PI3K-Akt signaling pathway; hsa04921 Oxytocin signaling pathway; hsa05160 Hepatitis C; hsa05161 Hepatitis B; hsa05166 Human T-cell leukemia virus 1 infection; hsa05169 Epstein-Barr virus infection; hsa05200 Pathways in cancer; hsa05202 Transcriptional misregulation in …	26			Adenocarcinoma|Pancreatic Neoplasms; Bladder Cancer; Bone Mineral Density; breast cancer ; Chronic renal failure|Kidney Failure, Chronic; Colorectal Cancer; Colorectal Neoplasms; epithelial ovarian cancer ; esophageal adenocarcinoma; Esophageal Cancer; Esophageal Neoplasms|Head and Neck Neoplasms|Laryngeal Neoplasms|Mouth Neoplasms|Pharyngeal Neoplasms; glaucoma; Glaucoma, Open-Angle; head and ne…	cancer related; Chronic renal failure|Kidney Failure, Chronic; diabetes, metabolic syndrome related; glaucoma, myopia, retinopathy diabetic; osteoporosis, bone density
P39059	COFA1_HUMAN	Collagen alpha-1(XV) chain [Cleaved into: Restin (Endostatin-XV) (Related to endostatin) (Restin-I); Restin-2 (Restin-II); Restin-3 (Restin-III); Restin-4 (Restin-IV)]	COL15A1	GN	0	2		2	2.79824	17.4381	3.84886	1.01593	2313
P40189	IL6RB_HUMAN	Interleukin-6 receptor subunit beta (IL-6 receptor subunit beta) (IL-6R subunit beta) (IL-6R-beta) (IL-6RB) (CDw130) (Interleukin-6 signal transducer) (Membrane glycoprotein 130) (gp130) (Oncostatin-M receptor subunit alpha) (CD antigen CD130)	IL6ST	YN	1	38		17	11.6247	30.5226	24.7916	1.78146	1011		hsa04550 Signaling pathways regulating pluripotency of stem cells; hsa05200 Pathways in cancer; hsa05203 Viral carcinogenesis	3			Bone Mineral Density; Coronary Disease; Metabolic Syndrome X; multiple myeloma; ovarian cancer; thyroid cancer; Type 2 Diabetes| edema | rosiglitazone	cancer related; diabetes, metabolic syndrome related; heart failure related, cardiovascular, stroke; osteoporosis, bone density
P40227	TCPZ_HUMAN	T-complex protein 1 subunit zeta (TCP-1-zeta) (Acute morphine dependence-related protein 2) (CCT-zeta-1) (HTR3) (Tcp20)	CCT6A	BN	0	41	5	18	11.743	19.6625	25.0862	1.51431	1185
P40424	PBX1_HUMAN	Pre-B-cell leukemia transcription factor 1 (Homeobox protein PBX1) (Homeobox protein PRL)	PBX1	BN	0	37	7	15	10.9704	33.7444	19.3685	1.63683	1103		hsa05202 Transcriptional misregulation in cancer	1			Body Height; diabetes, type 2; hypertension; Tobacco Use Disorder; Type 2 diabetes; Type 2 Diabetes| edema | rosiglitazone	BP-related; diabetes, metabolic syndrome related; other; tobaco and alcohol use
P40426	PBX3_HUMAN	Pre-B-cell leukemia transcription factor 3 (Homeobox protein PBX3)	PBX3	BN	0	14	2	4	3.68564	12.7456	7.82963	1.03193	2208		hsa05202 Transcriptional misregulation in cancer	1			Cleft Lip|Cleft Palate; Type 2 Diabetes| edema | rosiglitazone	diabetes, metabolic syndrome related; other
P40429	RL13A_HUMAN	60S ribosomal protein L13a (23 kDa highly basic protein) (Large ribosomal subunit protein uL13)	RPL13A	YN	0	24		10	7.3969	28.8917	17.3906	1.32972	1412						Type 2 Diabetes| edema | rosiglitazone	diabetes, metabolic syndrome related
P40692	MLH1_HUMAN	DNA mismatch repair protein Mlh1 (MutL protein homolog 1)	MLH1	YN	0	201		55	31.5256	23.1337	36.2417	3.34965	532		hsa05200 Pathways in cancer; hsa05210 Colorectal cancer; hsa05213 Endometrial cancer	3			Adenocarcinoma|Pancreatic Neoplasms; Bladder Cancer; Breast Cancer; Breast Neoplasms|; chronic obstructive pulmonary disease; Chronic renal failure|Kidney Failure, Chronic; Colorectal Cancer; Colorectal Neoplasms; endometrial cancer; Endometrial Neoplasms; epithelial ovarian cancer ; esophageal adenocarcinoma; leukemia; Lung Cancer; Neoplasms; ovarian cancer ; Pancreatic Neoplasms; prostate cance…	cancer related; Chronic renal failure|Kidney Failure, Chronic; pulmonary diseases
P40763	STAT3_HUMAN	Signal transducer and activator of transcription 3 (Acute-phase response factor)	STAT3	BN	1	274	35	114	70.5889	65.2683	45.0305	19.4483	44		hsa04062 Chemokine signaling pathway; hsa04066 HIF-1 signaling pathway; hsa04068 FoxO signaling pathway; hsa04550 Signaling pathways regulating pluripotency of stem cells; hsa04917 Prolactin signaling pathway; hsa04920 Adipocytokine signaling pathway; hsa04931 Insulin resistance; hsa05145 Toxoplasmosis; hsa05160 Hepatitis C; hsa05161 Hepatitis B; hsa05169 Epstein-Barr virus infection; hsa05200 Pa…	17			Breast Cancer; bronchodilator response; cardiovascular disease; Cleft Lip|Cleft Palate; Depression; diabetes, type 1 ; Insulin Resistance; lung cancer ; myeloid leukemia; Neoplasms; Obesity; ovarian cancer; thyroid cancer; Tobacco Use Disorder; Type 2 Diabetes| edema | rosiglitazone	cancer related; diabetes, metabolic syndrome related; heart failure related, cardiovascular, stroke; neurological and mood disorders; other; pulmonary diseases; tobaco and alcohol use
P40818	UBP8_HUMAN	Ubiquitin carboxyl-terminal hydrolase 8 (EC 3.4.19.12) (Deubiquitinating enzyme 8) (Ubiquitin isopeptidase Y) (hUBPy) (Ubiquitin thioesterase 8) (Ubiquitin-specific-processing protease 8)	USP8	BN	1	76	6	40	27.8473	57.5163	26.693	4.80113	382		hsa04144 Endocytosis	1
P40855	PEX19_HUMAN	Peroxisomal biogenesis factor 19 (33 kDa housekeeping protein) (Peroxin-19) (Peroxisomal farnesylated protein)	PEX19	YN	1	43		15	9.83395	16.458	23.1237	1.33203	1404
P41146	OPRX_HUMAN	Nociceptin receptor (Kappa-type 3 opioid receptor) (KOR-3) (Orphanin FQ receptor)	OPRL1	BN	0	9	1	3	2.87769	5.52313	5.48094	1.00697	2393						alcohol consumption; Alcoholism; Alzheimer's Disease	neurological and mood disorders; tobaco and alcohol use
P41161	ETV5_HUMAN	ETS translocation variant 5 (Ets-related protein ERM)	ETV5	YN	0	15		8	6.84947	36.2552	10.9349	1.2407	1583		hsa05202 Transcriptional misregulation in cancer; hsa05215 Prostate cancer	2			Cleft Lip|Cleft Palate; Obesity; Type 2 diabetes	diabetes, metabolic syndrome related; other
P41182	BCL6_HUMAN	B-cell lymphoma 6 protein (BCL-6) (B-cell lymphoma 5 protein) (BCL-5) (Protein LAZ-3) (Zinc finger and BTB domain-containing protein 27) (Zinc finger protein 51)	BCL6	BN	1	107	10	46	33.7247	73.6287	24.505	6.41023	281		hsa04068 FoxO signaling pathway; hsa05202 Transcriptional misregulation in cancer	2			Bladder Cancer; chronic obstructive pulmonary disease; Chronic renal failure|Kidney Failure, Chronic; esophageal adenocarcinoma; lung cancer ; lymphoma; plasma HDL cholesterol (HDL-C) levels; Tobacco Use Disorder	cancer related; Chronic renal failure|Kidney Failure, Chronic; diabetes, metabolic syndrome related; pulmonary diseases; tobaco and alcohol use
P41208	CETN2_HUMAN	Centrin-2 (Caltractin isoform 1)	CETN2	YN	0	12		5	3.97878	11.213	9.18401	1.03566	2192						Breast Cancer	cancer related
P41219	PERI_HUMAN	Peripherin (Neurofilament 4)	PRPH	YN	0	36		15	10.1059	23.0223	22.5226	1.46521	1232						Myopia	glaucoma, myopia, retinopathy diabetic
P41229	KDM5C_HUMAN	Lysine-specific demethylase 5C (EC 1.14.11.-) (Histone demethylase JARID1C) (Jumonji/ARID domain-containing protein 1C) (Protein SmcX) (Protein Xe169)	KDM5C	YN	1	20		14	10.7841	28.5275	21.7228	1.59351	1136
P41235	HNF4A_HUMAN	Hepatocyte nuclear factor 4-alpha (HNF-4-alpha) (Nuclear receptor subfamily 2 group A member 1) (Transcription factor 14) (TCF-14) (Transcription factor HNF-4)	HNF4A	YN	1	85		43	29.8341	64.5632	30.4532	6.21549	294						Alzheimer's disease ; atherosclerosis; Chronic renal failure|Kidney Failure, Chronic; Diabetes mellitus type II|Diabetes Mellitus, Type 2|Glucose Metabolism Disorders; Diabetes mellitus|Diabetes mellitus type II|Diabetes Mellitus, Type 2; diabetes, type 2; plasma HDL cholesterol (HDL-C) levels; Tobacco Use Disorder; Type 2 diabetes; Type 2 Diabetes| edema | rosiglitazone	Chronic renal failure|Kidney Failure, Chronic; diabetes, metabolic syndrome related; heart failure related, cardiovascular, stroke; neurological and mood disorders; tobaco and alcohol use
P41238	ABEC1_HUMAN	C->U-editing enzyme APOBEC-1 (EC 3.5.4.36) (Apolipoprotein B mRNA-editing enzyme 1) (HEPR) (mRNA(cytosine(6666)) deaminase 1)	APOBEC1	YN	1	17		7	5.40042	10.8011	16.2736	1.08364	1969						Type 2 Diabetes| edema | rosiglitazone	diabetes, metabolic syndrome related
P41240	CSK_HUMAN	Tyrosine-protein kinase CSK (EC 2.7.10.2) (C-Src kinase) (Protein-tyrosine kinase CYL)	CSK	BN	1	72	7	30	20.5157	48.7725	31.3217	3.78622	474						Alzheimer's disease ; Blood Pressure; bronchodilator response; Diastolic blood pressure; esophageal adenocarcinoma; HIV; hypertension; Type 2 Diabetes| edema | rosiglitazone	BP-related; cancer related; diabetes, metabolic syndrome related; HIV; neurological and mood disorders; pulmonary diseases
P41271	NBL1_HUMAN	Neuroblastoma suppressor of tumorigenicity 1 (DAN domain family member 1) (Protein N03) (Zinc finger protein DAN)	NBL1	YN	0	15		8	5.54786	16.2081	15.0554	1.11961	1870		hsa04350 TGF-beta signaling pathway	1
P41595	5HT2B_HUMAN	5-hydroxytryptamine receptor 2B (5-HT-2B) (5-HT2B) (Serotonin receptor 2B)	HTR2B	YN	0	30		9	5.53988	9.48665	17.4189	1.08063	1981		hsa04020 Calcium signaling pathway; hsa04540 Gap junction; hsa04750 Inflammatory mediator regulation of TRP channels	3			alcohol consumption; Hepatopulmonary Syndrome|Liver Cirrhosis; major depressive disorder; Type 2 Diabetes| edema | rosiglitazone	diabetes, metabolic syndrome related; neurological and mood disorders; pulmonary diseases; tobaco and alcohol use
P41732	TSN7_HUMAN	Tetraspanin-7 (Tspan-7) (Cell surface glycoprotein A15) (Membrane component chromosome X surface marker 1) (T-cell acute lymphoblastic leukemia-associated antigen 1) (TALLA-1) (Transmembrane 4 superfamily member 2) (CD antigen CD231)	TSPAN7	YN	0	21		10	6.15357	13.3188	19.5081	1.14141	1802		hsa05202 Transcriptional misregulation in cancer	1			Bone Density	osteoporosis, bone density
P42229	STA5A_HUMAN	Signal transducer and activator of transcription 5A	STAT5A	YN	1	88		47	31.3175	54.3807	35.0183	6.30265	287		hsa04012 ErbB signaling pathway; hsa04917 Prolactin signaling pathway; hsa05161 Hepatitis B; hsa05166 Human T-cell leukemia virus 1 infection; hsa05200 Pathways in cancer; hsa05203 Viral carcinogenesis; hsa05220 Chronic myeloid leukemia; hsa05221 Acute myeloid leukemia; hsa05223 Non-small cell lung cancer	9			Breast Cancer; myeloid leukemia; plasma HDL cholesterol (HDL-C) levels	cancer related; diabetes, metabolic syndrome related
P42331	RHG25_HUMAN	Rho GTPase-activating protein 25 (Rho-type GTPase-activating protein 25)	ARHGAP25	GN	0	1		1	2.43711	27.0142	2	1.01094	2347
P42336	PK3CA_HUMAN	Phosphatidylinositol 4,5-bisphosphate 3-kinase catalytic subunit alpha isoform (PI3-kinase subunit alpha) (PI3K-alpha) (PI3Kalpha) (PtdIns-3-kinase subunit alpha) (EC 2.7.1.153) (Phosphatidylinositol 4,5-bisphosphate 3-kinase 110 kDa catalytic subunit alpha) (PtdIns-3-kinase subunit p110-alpha) (p110alpha) (Phosphoinositide-3-kinase catalytic alpha polypeptide) (Serine/threonine protein kinase PI…	PIK3CA	YN	0	95		46	30.1113	49.5818	34.4735	5.57606	329		hsa01100 Metabolic pathways; hsa04012 ErbB signaling pathway; hsa04014 Ras signaling pathway; hsa04015 Rap1 signaling pathway; hsa04024 cAMP signaling pathway; hsa04062 Chemokine signaling pathway; hsa04066 HIF-1 signaling pathway; hsa04068 FoxO signaling pathway; hsa04071 Sphingolipid signaling pathway; hsa04151 PI3K-Akt signaling pathway; hsa04360 Axon guidance; hsa04370 VEGF signaling pathway;…	52			Alzheimer's disease ; BMI- Edema rosiglitazone or pioglitazone; Breast Cancer; Colonic Neoplasms|Rectal Neoplasms; Colorectal Cancer; Colorectal Neoplasms; Endometrial Neoplasms; Endometriosis; epithelial ovarian cancer ; esophageal adenocarcinoma; esophageal cancer ; HIV; Hypercholesterolemia|LDLC levels; Lung Cancer; ovarian cancer ; Pancreatic Neoplasms; plasma HDL cholesterol (HDL-C) levels; …	cancer related; diabetes, metabolic syndrome related; HIV; neurological and mood disorders; PCOS, abortion, endometriosis
P42345	MTOR_HUMAN	Serine/threonine-protein kinase mTOR (EC 2.7.11.1) (FK506-binding protein 12-rapamycin complex-associated protein 1) (FKBP12-rapamycin complex-associated protein) (Mammalian target of rapamycin) (mTOR) (Mechanistic target of rapamycin) (Rapamycin and FKBP12 target 1) (Rapamycin target protein 1)	MTOR	YN	1	136		53	36.4469	67.5814	28.714	7.28864	226		hsa04012 ErbB signaling pathway; hsa04066 HIF-1 signaling pathway; hsa04151 PI3K-Akt signaling pathway; hsa04919 Thyroid hormone signaling pathway; hsa04920 Adipocytokine signaling pathway; hsa04931 Insulin resistance; hsa05168 Herpes simplex virus 1 infection; hsa05200 Pathways in cancer; hsa05205 Proteoglycans in cancer; hsa05210 Colorectal cancer; hsa05212 Pancreatic cancer; hsa05214 Glioma; h…	16			Alzheimer's disease ; Chronic renal failure|Kidney Failure, Chronic; Colonic Neoplasms|Rectal Neoplasms; esophageal adenocarcinoma; esophageal cancer ; Lung Cancer; plasma HDL cholesterol (HDL-C) levels; Tobacco Use Disorder	cancer related; Chronic renal failure|Kidney Failure, Chronic; diabetes, metabolic syndrome related; neurological and mood disorders; tobaco and alcohol use
P42566	EPS15_HUMAN	Epidermal growth factor receptor substrate 15 (Protein Eps15) (Protein AF-1p)	EPS15	YN	1	75		37	24.7338	49.6556	30.6028	4.34155	417		hsa04144 Endocytosis	1			Chronic renal failure|Kidney Failure, Chronic; Cleft Lip|Cleft Palate	Chronic renal failure|Kidney Failure, Chronic; other
P42568	AF9_HUMAN	Protein AF-9 (ALL1-fused gene from chromosome 9 protein) (Myeloid/lymphoid or mixed-lineage leukemia translocated to chromosome 3 protein) (YEATS domain-containing protein 3)	MLLT3	BN	1	42	3	20	12.8052	21.0823	25.1115	1.60207	1128		hsa05202 Transcriptional misregulation in cancer	1			Lung Cancer; Tobacco Use Disorder	cancer related; tobaco and alcohol use
P42685	FRK_HUMAN	Tyrosine-protein kinase FRK (EC 2.7.10.2) (FYN-related kinase) (Nuclear tyrosine protein kinase RAK) (Protein-tyrosine kinase 5)	FRK	BN	0	11	4	9	8.26938	52.0042	11.9567	1.45648	1242						Alzheimer's disease ; Chronic renal failure|Kidney Failure, Chronic	Chronic renal failure|Kidney Failure, Chronic; neurological and mood disorders
P42694	HELZ_HUMAN	Probable helicase with zinc finger domain (EC 3.6.4.-) (Down-regulated in human cancers protein)	HELZ	YN	0	32		14	9.60881	34.0765	18.9972	1.55238	1168						Insulin Resistance	diabetes, metabolic syndrome related
P42772	CDN2B_HUMAN	Cyclin-dependent kinase 4 inhibitor B (Multiple tumor suppressor 2) (MTS-2) (p14-INK4b) (p15-INK4b) (p15INK4B)	CDKN2B	YN	1	67		36	25.0623	71.9196	26.7412	5.28548	346		hsa04068 FoxO signaling pathway; hsa04110 Cell cycle; hsa04350 TGF-beta signaling pathway; hsa05166 Human T-cell leukemia virus 1 infection; hsa05200 Pathways in cancer; hsa05203 Viral carcinogenesis; hsa05222 Small cell lung cancer	7			atherosclerosis; Brain Neoplasms|Glioma; breast cancer ; Chronic renal failure|Kidney Failure, Chronic; Colorectal Cancer; Colorectal Neoplasms; Coronary Artery Disease; Coronary Disease; Coronary Heart Disease; Diabetes mellitus type II|Diabetes Mellitus, Type 2|Glucose Metabolism Disorders; diabetes, type 2; esophageal adenocarcinoma; Glaucoma, Open-Angle; leukemia; lymphoma; myocardial infarct…	cancer related; Chronic renal failure|Kidney Failure, Chronic; diabetes, metabolic syndrome related; glaucoma, myopia, retinopathy diabetic; heart failure related, cardiovascular, stroke
P42858	HD_HUMAN	Huntingtin (Huntington disease protein) (HD protein) [Cleaved into: Huntingtin, myristoylated N-terminal fragment]	HTT	YN	1	246		96	57.4153	41.8703	40.8413	9.73019	143						Parkinson's disease ; Schizophrenia; suicide	neurological and mood disorders
P42898	MTHR_HUMAN	Methylenetetrahydrofolate reductase (EC 1.5.1.20)	MTHFR	GN	0	1		1	2.07771	4.81851	2	1.00101	2482		hsa01100 Metabolic pathways	1	Benazepril (DB00542)	HOMOCYSTEINEMIA (MIM:603174); Ischemic stroke (ISCHSTR) (MIM:#601367); Methylenetetrahydrofolate reductase deficiency (MTHFRD) (MIM:#236250); Neural tube defects, folate-sensitive (NTDFS) (MIM:#601634); Schizophrenia (SCZD) (MIM:#181500); Thromboembolism, susceptibility to (MIM:#188050); Vascular disease, susceptibility to (MIM:*607093)	Abortion, Spontaneous; Acute Coronary Syndrome|; Alcoholism; Alzheimer's Disease; atherosclerosis; Birth Weight; Bladder Cancer; Blood Pressure; blood pressure, arterial; Bone Mineral Density; Brain Ischemia|Stroke; breast cancer ; cardiovascular; cardiovascular disease; chronic obstructive pulmonary disease; Chronic renal failure|Kidney Failure, Chronic; Cleft Lip|Cleft Palate; Colonic Neoplasms…	BP-related; cancer related; Chronic renal failure|Kidney Failure, Chronic; diabetes, metabolic syndrome related; glaucoma, myopia, retinopathy diabetic; heart failure related, cardiovascular, stroke; neurological and mood disorders; osteoporosis, bone density; other; PCOS, abortion, endometriosis; pulmonary diseases; tobaco and alcohol use
P43115	PE2R3_HUMAN	Prostaglandin E2 receptor EP3 subtype (PGE receptor EP3 subtype) (PGE2 receptor EP3 subtype) (PGE2-R) (Prostanoid EP3 receptor)	PTGER3	YN	0	24		16	11.2247	29.0406	27.2235	1.78837	1007		hsa04020 Calcium signaling pathway; hsa04024 cAMP signaling pathway; hsa05200 Pathways in cancer	3			Alzheimer's disease ; Chronic renal failure|Kidney Failure, Chronic; epithelial ovarian cancer ; Tobacco Use Disorder; Type 2 Diabetes| edema | rosiglitazone	cancer related; Chronic renal failure|Kidney Failure, Chronic; diabetes, metabolic syndrome related; neurological and mood disorders; tobaco and alcohol use
P43146	DCC_HUMAN	Netrin receptor DCC (Colorectal cancer suppressor) (Immunoglobulin superfamily DCC subclass member 1) (Tumor suppressor protein DCC)	DCC	YN	1	42		15	10.0185	18.2546	22.445	1.36425	1358		hsa04360 Axon guidance; hsa05200 Pathways in cancer; hsa05210 Colorectal cancer	3			Alcoholism; Colorectal Cancer; Narcolepsy; Parkinson's disease ; Schizophrenia; Tobacco Use Disorder	cancer related; neurological and mood disorders; tobaco and alcohol use
P43220	GLP1R_HUMAN	Glucagon-like peptide 1 receptor (GLP-1 receptor) (GLP-1-R) (GLP-1R)	GLP1R	YN	0	124		34	19.4347	24.8708	45.7336	2.96499	598		hsa04024 cAMP signaling pathway; hsa04911 Insulin secretion	2			Bulimia; diabetes, type 2; Type 2 Diabetes| edema | rosiglitazone	diabetes, metabolic syndrome related; neurological and mood disorders
P43243	MATR3_HUMAN	Matrin-3	MATR3	YN	1	58		28	19.6574	41.5352	20.7526	2.50598	693						Bladder Cancer; chronic obstructive pulmonary disease; Lung Cancer	cancer related; pulmonary diseases
P43351	RAD52_HUMAN	DNA repair protein RAD52 homolog	RAD52	BN	1	30	2	14	10.9104	33.7798	19.0197	1.62257	1116						Alcoholism; Bladder Cancer; Brain Neoplasms|Glioma; breast cancer ; Breast Neoplasms|; chronic obstructive pulmonary disease; Chronic renal failure|Kidney Failure, Chronic; Colorectal Neoplasms; epithelial ovarian cancer ; esophageal adenocarcinoma; head and neck cancer; Lung Cancer; ovarian cancer; prostate cancer	cancer related; Chronic renal failure|Kidney Failure, Chronic; pulmonary diseases; tobaco and alcohol use
P43354	NR4A2_HUMAN	Nuclear receptor subfamily 4 group A member 2 (Immediate-early response protein NOT) (Orphan nuclear receptor NURR1) (Transcriptionally-inducible nuclear receptor)	NR4A2	YN	0	32		16	11.0984	24.5305	23.4451	1.56683	1157		hsa04925 Aldosterone synthesis and secretion	1			Bone Mineral Density; Obesity; Parkinson's disease ; Schizophrenia; Tobacco Use Disorder; Type 2 Diabetes| edema | rosiglitazone	diabetes, metabolic syndrome related; neurological and mood disorders; osteoporosis, bone density; tobaco and alcohol use
P43364	MAGAB_HUMAN	Melanoma-associated antigen 11 (Cancer/testis antigen 1.11) (CT1.11) (MAGE-11 antigen)	MAGEA11	YN	1	129		37	22.7425	23.7308	30.7549	2.47526	701
P43365	MAGAC_HUMAN	Melanoma-associated antigen 12 (Cancer/testis antigen 1.12) (CT1.12) (MAGE-12 antigen) (MAGE12F antigen)	MAGEA12	YN	0	23		9	6.23926	12.0116	15.7212	1.104	1912
P43694	GATA4_HUMAN	Transcription factor GATA-4 (GATA-binding factor 4)	GATA4	BN	0	30	6	17	11.5179	26.8381	23.2234	1.6376	1101		hsa04022 cGMP-PKG signaling pathway; hsa04919 Thyroid hormone signaling pathway	2			Coronary Disease|Coronary heart disease; Type 2 Diabetes| edema | rosiglitazone	diabetes, metabolic syndrome related; heart failure related, cardiovascular, stroke
P45378	TNNT3_HUMAN	Troponin T, fast skeletal muscle (TnTf) (Beta-TnTF) (Fast skeletal muscle troponin T) (fTnT)	TNNT3	GN	1	11		11	6.88382	10.0617	22.6876	1.13897	1809						Cleft Lip|Cleft Palate; Type 2 Diabetes| edema | rosiglitazone	diabetes, metabolic syndrome related; other
P45877	PPIC_HUMAN	Peptidyl-prolyl cis-trans isomerase C (PPIase C) (EC 5.2.1.8) (Cyclophilin C) (Rotamase C)	PPIC	YN	0	12		7	5.24501	16.3266	13.4557	1.10169	1915
P45973	CBX5_HUMAN	Chromobox protein homolog 5 (Antigen p25) (Heterochromatin protein 1 homolog alpha) (HP1 alpha)	CBX5	YN	1	165		65	38.7407	34.7419	44.0374	6.26997	289
P45984	MK09_HUMAN	Mitogen-activated protein kinase 9 (MAP kinase 9) (MAPK 9) (EC 2.7.11.24) (JNK-55) (Stress-activated protein kinase 1a) (SAPK1a) (Stress-activated protein kinase JNK2) (c-Jun N-terminal kinase 2)	MAPK9	YN	1	119		50	30.9341	34.4	27.4883	3.60043	492		hsa04010 MAPK signaling pathway; hsa04012 ErbB signaling pathway; hsa04014 Ras signaling pathway; hsa04024 cAMP signaling pathway; hsa04068 FoxO signaling pathway; hsa04071 Sphingolipid signaling pathway; hsa04310 Wnt signaling pathway; hsa04380 Osteoclast differentiation; hsa04510 Focal adhesion; hsa04660 T cell receptor signaling pathway; hsa04664 Fc epsilon RI signaling pathway; hsa04668 TNF s…	32			breast cancer ; HIV; Tobacco Use Disorder	cancer related; HIV; tobaco and alcohol use
P46087	NOP2_HUMAN	Probable 28S rRNA (cytosine(4447)-C(5))-methyltransferase (EC 2.1.1.-) (Nucleolar protein 1) (Nucleolar protein 2 homolog) (Proliferating-cell nucleolar antigen p120) (Proliferation-associated nucleolar protein p120)	NOP2	YN	0	29		17	12.4892	41.7066	20.3112	1.94004	914
P46108	CRK_HUMAN	Adapter molecule crk (Proto-oncogene c-Crk) (p38)	CRK	BN	0	280	26	83	47.6403	49.8472	45.9089	10.6941	119		hsa04010 MAPK signaling pathway; hsa04012 ErbB signaling pathway; hsa04015 Rap1 signaling pathway; hsa04062 Chemokine signaling pathway; hsa04510 Focal adhesion; hsa04666 Fc gamma R-mediated phagocytosis; hsa04722 Neurotrophin signaling pathway; hsa04810 Regulation of actin cytoskeleton; hsa05100 Bacterial invasion of epithelial cells; hsa05200 Pathways in cancer; hsa05211 Renal cell carcinoma; h…	12			plasma HDL cholesterol (HDL-C) levels	diabetes, metabolic syndrome related
P46109	CRKL_HUMAN	Crk-like protein	CRKL	YN	1	91		36	22.6436	42.0227	38.472	4.25463	428		hsa04010 MAPK signaling pathway; hsa04012 ErbB signaling pathway; hsa04015 Rap1 signaling pathway; hsa04062 Chemokine signaling pathway; hsa04510 Focal adhesion; hsa04666 Fc gamma R-mediated phagocytosis; hsa04722 Neurotrophin signaling pathway; hsa04810 Regulation of actin cytoskeleton; hsa05100 Bacterial invasion of epithelial cells; hsa05200 Pathways in cancer; hsa05211 Renal cell carcinoma; h…	12			Type 2 Diabetes| edema | rosiglitazone	diabetes, metabolic syndrome related
P46379	BAG6_HUMAN	Large proline-rich protein BAG6 (BAG family molecular chaperone regulator 6) (BCL2-associated athanogene 6) (BAG-6) (HLA-B-associated transcript 3) (Protein G3) (Protein Scythe)	BAG6	BN	1	165	9	63	35.0946	22.9281	39.6686	3.83769	467						Abortion, Spontaneous; esophageal adenocarcinoma; Lung Cancer; Type 2 Diabetes| edema | rosiglitazone	cancer related; diabetes, metabolic syndrome related; PCOS, abortion, endometriosis
P46527	CDN1B_HUMAN	Cyclin-dependent kinase inhibitor 1B (Cyclin-dependent kinase inhibitor p27) (p27Kip1)	CDKN1B	BN	0	98	8	49	35.9543	75.0397	24.311	6.83198	257		hsa04012 ErbB signaling pathway; hsa04066 HIF-1 signaling pathway; hsa04068 FoxO signaling pathway; hsa04110 Cell cycle; hsa04151 PI3K-Akt signaling pathway; hsa05161 Hepatitis B; hsa05169 Epstein-Barr virus infection; hsa05200 Pathways in cancer; hsa05202 Transcriptional misregulation in cancer; hsa05203 Viral carcinogenesis; hsa05215 Prostate cancer; hsa05220 Chronic myeloid leukemia; hsa05222 …	13			Adenocarcinoma|Pancreatic Neoplasms; Bladder Cancer; Breast Cancer; chronic obstructive pulmonary disease; Chronic renal failure|Kidney Failure, Chronic; Colorectal Neoplasms; Endometriosis; epithelial ovarian cancer ; esophageal adenocarcinoma; head and neck cancer; leukemia; Lung Cancer; lymphoma; myocardial infarct; ovarian cancer; pancreatic cancer; prostate cancer; Type 2 Diabetes| edema | r…	cancer related; Chronic renal failure|Kidney Failure, Chronic; diabetes, metabolic syndrome related; heart failure related, cardiovascular, stroke; PCOS, abortion, endometriosis; pulmonary diseases
P46934	NEDD4_HUMAN	E3 ubiquitin-protein ligase NEDD4 (EC 2.3.2.26) (Cell proliferation-inducing gene 53 protein) (HECT-type E3 ubiquitin transferase NEDD4) (Neural precursor cell expressed developmentally down-regulated protein 4) (NEDD-4)	NEDD4	YN	1	315		95	59.4436	56.5929	38.5769	12.5397	92		hsa04120 Ubiquitin mediated proteolysis; hsa04144 Endocytosis; hsa05169 Epstein-Barr virus infection	3			Heart Failure	heart failure related, cardiovascular, stroke
P46937	YAP1_HUMAN	Transcriptional coactivator YAP1 (Yes-associated protein 1) (Protein yorkie homolog) (Yes-associated protein YAP65 homolog)	YAP1	BN	0	95	12	45	30.6146	51.8351	30.8756	5.35632	341		hsa04390 Hippo signaling pathway	1			Lung Cancer; Tobacco Use Disorder	cancer related; tobaco and alcohol use
P48039	MTR1A_HUMAN	Melatonin receptor type 1A (Mel-1A-R) (Mel1a receptor)	MTNR1A	YN	1	159		53	27.0442	15.6094	45.1336	2.69353	650		hsa04713 Circadian entrainment	1			Type 2 Diabetes| edema | rosiglitazone	diabetes, metabolic syndrome related
P48059	LIMS1_HUMAN	LIM and senescent cell antigen-like-containing domain protein 1 (Particularly interesting new Cys-His protein 1) (PINCH-1) (Renal carcinoma antigen NY-REN-48)	LIMS1	YN	0	42		20	12.7955	16.3225	25.6133	1.47493	1217
P48380	RFX3_HUMAN	Transcription factor RFX3 (Regulatory factor X 3)	RFX3	YN	1	30		13	9.00483	18.8076	21.7358	1.32658	1418						Coronary Artery Disease	heart failure related, cardiovascular, stroke
P48431	SOX2_HUMAN	Transcription factor SOX-2	SOX2	YN	0	77		34	20.9015	26.305	33.2677	2.62578	668		hsa04390 Hippo signaling pathway; hsa04550 Signaling pathways regulating pluripotency of stem cells	2			Myopia	glaucoma, myopia, retinopathy diabetic
P48443	RXRG_HUMAN	Retinoic acid receptor RXR-gamma (Nuclear receptor subfamily 2 group B member 3) (Retinoid X receptor gamma)	RXRG	YN	0	33		14	9.74479	25.2679	20.4245	1.44645	1260		hsa04919 Thyroid hormone signaling pathway; hsa04920 Adipocytokine signaling pathway; hsa05200 Pathways in cancer; hsa05202 Transcriptional misregulation in cancer; hsa05216 Thyroid cancer; hsa05222 Small cell lung cancer; hsa05223 Non-small cell lung cancer	7			Alzheimer's disease ; Bone Mineral Density; Cleft Lip|Cleft Palate; diabetes, type 2; esophageal cancer ; Hypercholesterolemia|LDLC levels; hypertension; Obesity; plasma HDL cholesterol (HDL-C) levels; Tobacco Use Disorder; Type 2 diabetes	BP-related; cancer related; diabetes, metabolic syndrome related; neurological and mood disorders; osteoporosis, bone density; other; tobaco and alcohol use
P48454	PP2BC_HUMAN	Serine/threonine-protein phosphatase 2B catalytic subunit gamma isoform (EC 3.1.3.16) (CAM-PRP catalytic subunit) (Calcineurin, testis-specific catalytic subunit) (Calmodulin-dependent calcineurin A subunit gamma isoform)	PPP3CC	BN	0	15	3	9	6.93863	26.7468	13.3937	1.22027	1626		hsa04010 MAPK signaling pathway; hsa04020 Calcium signaling pathway; hsa04022 cGMP-PKG signaling pathway; hsa04114 Oocyte meiosis; hsa04310 Wnt signaling pathway; hsa04360 Axon guidance; hsa04370 VEGF signaling pathway; hsa04380 Osteoclast differentiation; hsa04660 T cell receptor signaling pathway; hsa04662 B cell receptor signaling pathway; hsa04720 Long-term potentiation; hsa04728 Dopaminergic…	16			Schizophrenia	neurological and mood disorders
P48509	CD151_HUMAN	CD151 antigen (GP27) (Membrane glycoprotein SFA-1) (Platelet-endothelial tetraspan antigen 3) (PETA-3) (Tetraspanin-24) (Tspan-24) (CD antigen CD151)	CD151	BN	0	13	1	4	3.59822	12.935	7.61646	1.03075	2213
P48544	KCNJ5_HUMAN	G protein-activated inward rectifier potassium channel 4 (GIRK-4) (Cardiac inward rectifier) (CIR) (Heart KATP channel) (Inward rectifier K(+) channel Kir3.4) (IRK-4) (KATP-1) (Potassium channel, inwardly rectifying subfamily J member 5)	KCNJ5	GN	1	5		4	3.37481	8.59686	11.0316	1.02769	2227		hsa04713 Circadian entrainment; hsa04728 Dopaminergic synapse; hsa04915 Estrogen signaling pathway; hsa04921 Oxytocin signaling pathway; hsa04925 Aldosterone synthesis and secretion	5
P48546	GIPR_HUMAN	Gastric inhibitory polypeptide receptor (GIP-R) (Glucose-dependent insulinotropic polypeptide receptor)	GIPR	GN	0	3		2	2.7691	22.3901	3.96329	1.02108	2270		hsa04024 cAMP signaling pathway	1			diabetes, type 2; Obesity	diabetes, metabolic syndrome related
P48549	KCNJ3_HUMAN	G protein-activated inward rectifier potassium channel 1 (GIRK-1) (Inward rectifier K(+) channel Kir3.1) (Potassium channel, inwardly rectifying subfamily J member 3)	KCNJ3	YN	0	7		5	3.88165	14.3399	9.58451	1.04667	2134		hsa04713 Circadian entrainment; hsa04725 Cholinergic synapse; hsa04728 Dopaminergic synapse; hsa04915 Estrogen signaling pathway; hsa04921 Oxytocin signaling pathway	5			Bulimia	neurological and mood disorders
P48552	NRIP1_HUMAN	Nuclear receptor-interacting protein 1 (Nuclear factor RIP140) (Receptor-interacting protein 140)	NRIP1	BN	0	62	6	35	24.1184	52.0323	25.6113	3.85736	465						breast cancer ; Endometriosis; epithelial ovarian cancer ; esophageal adenocarcinoma; plasma HDL cholesterol (HDL-C) levels; Tobacco Use Disorder	cancer related; diabetes, metabolic syndrome related; PCOS, abortion, endometriosis; tobaco and alcohol use
P48634	PRC2A_HUMAN	Protein PRRC2A (HLA-B-associated transcript 2) (Large proline-rich protein BAT2) (Proline-rich and coiled-coil-containing protein 2A) (Protein G2)	PRRC2A	BN	0	32	3	16	10.6808	22.4819	20.3749	1.4343	1269						Abortion, Spontaneous; diabetes, type 1 ; Obesity	diabetes, metabolic syndrome related; PCOS, abortion, endometriosis
P48643	TCPE_HUMAN	T-complex protein 1 subunit epsilon (TCP-1-epsilon) (CCT-epsilon)	CCT5	YN	0	48		22	14.7903	26.1118	23.9359	1.82126	986						Bulimia; Myopia	glaucoma, myopia, retinopathy diabetic; neurological and mood disorders
P48645	NMU_HUMAN	Neuromedin-U [Cleaved into: Neuromedin precursor-related peptide 36 (NURP36); Neuromedin precursor-related peptide 33 (NURP33); Neuromedin-U-25 (NmU-25)]	NMU	BN	0	16	1	12	8.26487	25.2116	22.4001	1.41429	1286						Obesity; Tobacco Use Disorder	diabetes, metabolic syndrome related; tobaco and alcohol use
P48730	KC1D_HUMAN	Casein kinase I isoform delta (CKI-delta) (CKId) (EC 2.7.11.1) (Tau-protein kinase CSNK1D) (EC 2.7.11.26)	CSNK1D	YN	0	56		25	18.6809	64.5372	19.8894	3.13158	566		hsa04390 Hippo signaling pathway; hsa04540 Gap junction; hsa04710 Circadian rhythm	3			breast cancer	cancer related
P48735	IDHP_HUMAN	Isocitrate dehydrogenase [NADP], mitochondrial (IDH) (EC 1.1.1.42) (ICD-M) (IDP) (NADP(+)-specific ICDH) (Oxalosuccinate decarboxylase)	IDH2	BN	1	15	2	5	3.96907	10.362	13.8315	1.04981	2115		hsa01100 Metabolic pathways	1			Brain Neoplasms|Glioma	cancer related
P48745	CCN3_HUMAN	CCN family member 3 (Cellular communication network factor 3) (Insulin-like growth factor-binding protein 9) (IBP-9) (IGF-binding protein 9) (IGFBP-9) (Nephro blastoma-overexpressed gene protein homolog) (Protein NOV homolog) (NovH)	CCN3	BN	0	27	5	9	6.29754	12.8644	16.0264	1.11468	1881						Blood Pressure; Pancreatic Neoplasms	BP-related; cancer related
P48788	TNNI2_HUMAN	Troponin I, fast skeletal muscle (Troponin I, fast-twitch isoform)	TNNI2	YN	0	16		10	7.63974	25.9041	17.1646	1.3013	1472						Type 2 Diabetes| edema | rosiglitazone	diabetes, metabolic syndrome related
P49023	PAXI_HUMAN	Paxillin	PXN	YN	1	115		51	31.1107	40.0791	39.3777	5.36546	340		hsa04062 Chemokine signaling pathway; hsa04370 VEGF signaling pathway; hsa04510 Focal adhesion; hsa04810 Regulation of actin cytoskeleton; hsa05100 Bacterial invasion of epithelial cells; hsa05203 Viral carcinogenesis; hsa05205 Proteoglycans in cancer	7			lung cancer	cancer related
P49116	NR2C2_HUMAN	Nuclear receptor subfamily 2 group C member 2 (Orphan nuclear receptor TAK1) (Orphan nuclear receptor TR4) (Testicular receptor 4)	NR2C2	YN	1	37		21	16.0804	46.4097	20.9782	2.39143	723						Tobacco Use Disorder	tobaco and alcohol use
P49137	MAPK2_HUMAN	MAP kinase-activated protein kinase 2 (MAPK-activated protein kinase 2) (MAPKAP kinase 2) (MAPKAP-K2) (MAPKAPK-2) (MK-2) (MK2) (EC 2.7.11.1)	MAPKAPK2	YN	1	55		27	17.8101	27.9067	27.2233	2.20245	791		hsa04010 MAPK signaling pathway; hsa04370 VEGF signaling pathway; hsa04722 Neurotrophin signaling pathway; hsa05203 Viral carcinogenesis	4
P49286	MTR1B_HUMAN	Melatonin receptor type 1B (Mel-1B-R) (Mel1b receptor)	MTNR1B	BN	1	137	15	51	25.0689	12.7151	52.9344	2.49968	694		hsa04713 Circadian entrainment	1			atherosclerosis; diabetes, type 2; Insulin Resistance; Obesity; Type 2 diabetes	diabetes, metabolic syndrome related; heart failure related, cardiovascular, stroke
P49407	ARRB1_HUMAN	Beta-arrestin-1 (Arrestin beta-1) (Non-visual arrestin-2)	ARRB1	YN	0	118		61	40.3947	66.2255	26.9405	7.40815	218		hsa04010 MAPK signaling pathway; hsa04062 Chemokine signaling pathway; hsa04144 Endocytosis; hsa04728 Dopaminergic synapse	4			Bone Mineral Density; bronchodilator response; Tobacco Use Disorder	osteoporosis, bone density; pulmonary diseases; tobaco and alcohol use
P49427	UB2R1_HUMAN	Ubiquitin-conjugating enzyme E2 R1 (EC 2.3.2.23) ((E3-independent) E2 ubiquitin-conjugating enzyme R1) (EC 2.3.2.24) (E2 ubiquitin-conjugating enzyme R1) (Ubiquitin-conjugating enzyme E2-32 kDa complementing) (Ubiquitin-conjugating enzyme E2-CDC34) (Ubiquitin-protein ligase R1)	CDC34	YN	1	67		36	25.004	45.2887	28.6719	3.88648	459		hsa04120 Ubiquitin mediated proteolysis; hsa05168 Herpes simplex virus 1 infection	2			breast cancer ; Tobacco Use Disorder	cancer related; tobaco and alcohol use
P49450	CENPA_HUMAN	Histone H3-like centromeric protein A (Centromere autoantigen A) (Centromere protein A) (CENP-A)	CENPA	YN	1	79		37	24.7629	42.1078	35.6327	4.30325	422
P49458	SRP09_HUMAN	Signal recognition particle 9 kDa protein (SRP9)	SRP9	YN	0	16		7	5.43928	15.2894	12.9021	1.09464	1936
P49639	HXA1_HUMAN	Homeobox protein Hox-A1 (Homeobox protein Hox-1F)	HOXA1	YN	1	274		80	45.9936	60.7939	71.3889	18.75	47		hsa04550 Signaling pathways regulating pluripotency of stem cells	1
P49674	KC1E_HUMAN	Casein kinase I isoform epsilon (CKI-epsilon) (CKIe) (EC 2.7.11.1)	CSNK1E	YN	1	74		27	17.3245	32.1718	25.8444	2.28017	761		hsa04068 FoxO signaling pathway; hsa04310 Wnt signaling pathway; hsa04390 Hippo signaling pathway; hsa04710 Circadian rhythm	4			alcohol consumption; Blood Pressure; breast cancer ; Depression; prostate cancer; Type 2 Diabetes| edema | rosiglitazone	BP-related; cancer related; diabetes, metabolic syndrome related; neurological and mood disorders; tobaco and alcohol use
P49736	MCM2_HUMAN	DNA replication licensing factor MCM2 (EC 3.6.4.12) (Minichromosome maintenance protein 2 homolog) (Nuclear protein BM28)	MCM2	YN	1	112		48	29.0462	42.0156	36.8173	4.99483	367		hsa04110 Cell cycle	1			Breast Cancer; ovarian cancer	cancer related
P49747	COMP_HUMAN	Cartilage oligomeric matrix protein (COMP) (Thrombospondin-5) (TSP5)	COMP	YN	0	10		8	5.71299	16.7171	15.1622	1.128	1845		hsa04151 PI3K-Akt signaling pathway; hsa04510 Focal adhesion	2			Alzheimer's disease ; Type 2 Diabetes| edema | rosiglitazone	diabetes, metabolic syndrome related; neurological and mood disorders
P49756	RBM25_HUMAN	RNA-binding protein 25 (Arg/Glu/Asp-rich protein of 120 kDa) (RED120) (Protein S164) (RNA-binding motif protein 25) (RNA-binding region-containing protein 7)	RBM25	BN	0	14	1	5	5.28039	35.6169	8.02525	1.13344	1831
P49758	RGS6_HUMAN	Regulator of G-protein signaling 6 (RGS6) (S914)	RGS6	BN	0	15	4	8	6.45122	24.9595	12.7299	1.1815	1712						Bladder Cancer; Body Height; chronic obstructive pulmonary disease; esophageal adenocarcinoma; lung cancer ; Obesity; Tobacco Use Disorder	cancer related; diabetes, metabolic syndrome related; other; pulmonary diseases; tobaco and alcohol use
P49759	CLK1_HUMAN	Dual specificity protein kinase CLK1 (EC 2.7.12.1) (CDC-like kinase 1)	CLK1	YN	1	168		37	19.1291	13.7654	42.136	1.98588	896
P49768	PSN1_HUMAN	Presenilin-1 (PS-1) (EC 3.4.23.-) (Protein S182) [Cleaved into: Presenilin-1 NTF subunit; Presenilin-1 CTF subunit; Presenilin-1 CTF12 (PS1-CTF12)]	PSEN1	YN	1	112		41	24.2939	30.8634	31.2192	3.0808	574		hsa04310 Wnt signaling pathway; hsa04722 Neurotrophin signaling pathway	2			Alzheimer's disease ; Depression; Narcolepsy; Schizophrenia; Tobacco Use Disorder	neurological and mood disorders; tobaco and alcohol use
P49788	TIG1_HUMAN	Retinoic acid receptor responder protein 1 (Phorbol ester-induced gene 1 protein) (PERG-1) (RAR-responsive protein TIG1) (Tazarotene-induced gene 1 protein)	RARRES1	no_interactions
P49795	RGS19_HUMAN	Regulator of G-protein signaling 19 (RGS19) (G-alpha-interacting protein) (GAIP)	RGS19	BN	0	27	5	15	9.93109	18.4384	21.2418	1.34512	1387						Bulimia	neurological and mood disorders
P49796	RGS3_HUMAN	Regulator of G-protein signaling 3 (RGP3) (RGS3)	RGS3	BN	1	27	4	15	11.1453	33.6228	17.8224	1.59313	1137		hsa04360 Axon guidance	1			Heart Failure; Type 2 Diabetes| edema | rosiglitazone	diabetes, metabolic syndrome related; heart failure related, cardiovascular, stroke
P49841	GSK3B_HUMAN	Glycogen synthase kinase-3 beta (GSK-3 beta) (EC 2.7.11.26) (Serine/threonine-protein kinase GSK3B) (EC 2.7.11.1)	GSK3B	YN	1	289		107	66.7205	62.8297	35.9491	14.4004	75		hsa04012 ErbB signaling pathway; hsa04062 Chemokine signaling pathway; hsa04110 Cell cycle; hsa04151 PI3K-Akt signaling pathway; hsa04310 Wnt signaling pathway; hsa04360 Axon guidance; hsa04390 Hippo signaling pathway; hsa04510 Focal adhesion; hsa04550 Signaling pathways regulating pluripotency of stem cells; hsa04660 T cell receptor signaling pathway; hsa04662 B cell receptor signaling pathway; …	23			alcohol consumption; Alcoholism; Alzheimer's Disease; Bladder Cancer; BMI- Edema rosiglitazone or pioglitazone; Bone Mineral Density; breast cancer ; Bulimia; chronic obstructive pulmonary disease; Depression; esophageal adenocarcinoma; Hypercholesterolemia|LDLC levels; Lung Cancer; major depressive disorder; Parkinson's disease ; plasma HDL cholesterol (HDL-C) levels; polycystic ovary syndrome; …	cancer related; diabetes, metabolic syndrome related; neurological and mood disorders; osteoporosis, bone density; PCOS, abortion, endometriosis; pulmonary diseases; tobaco and alcohol use
P49842	STK19_HUMAN	Serine/threonine-protein kinase 19 (EC 2.7.11.1) (Protein G11) (Protein RP1)	STK19	GN	0	8		6	4.74788	10.9399	11.2023	1.05097	2109						Type 2 Diabetes| edema | rosiglitazone	diabetes, metabolic syndrome related
P49888	ST1E1_HUMAN	Sulfotransferase 1E1 (ST1E1) (EC 2.8.2.4) (EST-1) (Estrogen sulfotransferase) (Sulfotransferase, estrogen-preferring)	SULT1E1	YN	0	14		10	7.28034	21.1587	14.9188	1.20359	1658						Bone Density; Breast Cancer; Chronic renal failure|Kidney Failure, Chronic; endometrial cancer; Endometrial Neoplasms; Tobacco Use Disorder	cancer related; Chronic renal failure|Kidney Failure, Chronic; osteoporosis, bone density; tobaco and alcohol use
P49902	5NTC_HUMAN	Cytosolic purine 5'-nucleotidase (EC 3.1.3.5) (Cytosolic 5'-nucleotidase II)	NT5C2	BN	1	13	1	6	5.57353	24.0032	14.8826	1.17628	1723		hsa01100 Metabolic pathways	1			Alzheimer's disease ; Blood Pressure; hypertension; Schizophrenia; systolic blood pressure	BP-related; neurological and mood disorders
P49916	DNLI3_HUMAN	DNA ligase 3 (EC 6.5.1.1) (DNA ligase III) (Polydeoxyribonucleotide synthase [ATP] 3)	LIG3	BN	0	24	2	17	13.1497	48.8203	17.7673	2.01353	877						Bladder Cancer; Breast Cancer; chronic obstructive pulmonary disease; Chronic renal failure|Kidney Failure, Chronic; Colorectal Cancer; Colorectal Neoplasms; epithelial ovarian cancer ; esophageal adenocarcinoma; Esophageal Cancer; Esophageal Neoplasms|Head and Neck Neoplasms|Laryngeal Neoplasms|Mouth Neoplasms|Pharyngeal Neoplasms; lung cancer ; Pancreatic Neoplasms; Tobacco Use Disorder	cancer related; Chronic renal failure|Kidney Failure, Chronic; pulmonary diseases; tobaco and alcohol use
P49917	DNLI4_HUMAN	DNA ligase 4 (EC 6.5.1.1) (DNA ligase IV) (Polydeoxyribonucleotide synthase [ATP] 4)	LIG4	YN	0	110		30	18.0873	17.006	34.0011	1.92926	923						Bladder Cancer; Brain Neoplasms|Glioma; Breast Cancer; Breast Neoplasms|; Chronic renal failure|Kidney Failure, Chronic; Colorectal Neoplasms; epithelial ovarian cancer ; esophageal adenocarcinoma; lung cancer ; multiple myeloma; Neoplasms; ovarian cancer ; Pancreatic Neoplasms; prostate cancer	cancer related; Chronic renal failure|Kidney Failure, Chronic
P50148	GNAQ_HUMAN	Guanine nucleotide-binding protein G(q) subunit alpha (Guanine nucleotide-binding protein alpha-q)	GNAQ	YN	1	67		22	11.3517	9.13645	40.7062	1.37465	1347		hsa04015 Rap1 signaling pathway; hsa04020 Calcium signaling pathway; hsa04022 cGMP-PKG signaling pathway; hsa04071 Sphingolipid signaling pathway; hsa04261 Adrenergic signaling in cardiomyocytes; hsa04270 Vascular smooth muscle contraction; hsa04540 Gap junction; hsa04713 Circadian entrainment; hsa04720 Long-term potentiation; hsa04725 Cholinergic synapse; hsa04728 Dopaminergic synapse; hsa04730 …	24			Heart Failure; Obesity	diabetes, metabolic syndrome related; heart failure related, cardiovascular, stroke
P50222	MEOX2_HUMAN	Homeobox protein MOX-2 (Growth arrest-specific homeobox) (Mesenchyme homeobox 2)	MEOX2	YN	0	254		62	35.3066	26.3786	44.5298	4.68719	393						Coronary Artery Disease; Tobacco Use Disorder	heart failure related, cardiovascular, stroke; tobaco and alcohol use
P50281	MMP14_HUMAN	Matrix metalloproteinase-14 (MMP-14) (EC 3.4.24.80) (MMP-X1) (Membrane-type matrix metalloproteinase 1) (MT-MMP 1) (MTMMP1) (Membrane-type-1 matrix metalloproteinase) (MT1-MMP) (MT1MMP)	MMP14	BN	0	43	3	17	9.63344	12.4682	28.5311	1.30397	1463		hsa04668 TNF signaling pathway; hsa04912 GnRH signaling pathway	2			Cleft Lip|Cleft Palate; esophageal adenocarcinoma; ovarian cancer; Type 2 Diabetes| edema | rosiglitazone	cancer related; diabetes, metabolic syndrome related; other
P50406	5HT6R_HUMAN	5-hydroxytryptamine receptor 6 (5-HT-6) (5-HT6) (Serotonin receptor 6)	HTR6	YN	0	32		12	7.7112	14.0764	19.6476	1.18888	1694		hsa04020 Calcium signaling pathway; hsa04024 cAMP signaling pathway	2			Alzheimer's Disease; Bulimia; Depression; Hypercholesterolemia|LDLC levels; major depressive disorder; mood disorders; Schizophrenia; suicide	diabetes, metabolic syndrome related; neurological and mood disorders
P50454	SERPH_HUMAN	Serpin H1 (47 kDa heat shock protein) (Arsenic-transactivated protein 3) (AsTP3) (Cell proliferation-inducing gene 14 protein) (Collagen-binding protein) (Colligin) (Rheumatoid arthritis-related antigen RA-A47)	SERPINH1	YN	0	45		20	12.4458	18.6834	23.0515	1.47589	1216						Body Height	other
P50461	CSRP3_HUMAN	Cysteine and glycine-rich protein 3 (Cardiac LIM protein) (Cysteine-rich protein 3) (CRP3) (LIM domain protein, cardiac) (Muscle LIM protein)	CSRP3	BN	1	14	2	6	5.16557	14.2649	13.8868	1.09022	1950						Cardiomyopathy, Dilated|DCM - Dilated cardiomyopathy; Idiopathic Dilated Cardiomyopathy; Type 2 Diabetes| edema | rosiglitazone	diabetes, metabolic syndrome related; heart failure related, cardiovascular, stroke
P50542	PEX5_HUMAN	Peroxisomal targeting signal 1 receptor (PTS1 receptor) (PTS1R) (PTS1-BP) (Peroxin-5) (Peroxisomal C-terminal targeting signal import receptor) (Peroxisome receptor 1)	PEX5	YN	0	89		23	15.0737	28.8999	27.675	2.07132	850
P50570	DYN2_HUMAN	Dynamin-2 (EC 3.6.5.5)	DNM2	BN	1	98	9	46	27.712	32.5726	28.7611	3.30786	541		hsa04144 Endocytosis; hsa04666 Fc gamma R-mediated phagocytosis; hsa05100 Bacterial invasion of epithelial cells	3			Alzheimer's Disease; Breast Cancer; Bulimia; Coronary Disease	cancer related; heart failure related, cardiovascular, stroke; neurological and mood disorders
P50613	CDK7_HUMAN	Cyclin-dependent kinase 7 (EC 2.7.11.22) (EC 2.7.11.23) (39 kDa protein kinase) (p39 Mo15) (CDK-activating kinase 1) (Cell division protein kinase 7) (Serine/threonine-protein kinase 1) (TFIIH basal transcription factor complex kinase subunit)	CDK7	YN	1	60		29	21.9321	60.2147	19.0773	3.23964	547		hsa04110 Cell cycle	1			Bladder Cancer; breast cancer ; chronic obstructive pulmonary disease; Chronic renal failure|Kidney Failure, Chronic; Colonic Neoplasms|Rectal Neoplasms; Colorectal Neoplasms; esophageal adenocarcinoma; lung cancer ; ovarian cancer	cancer related; Chronic renal failure|Kidney Failure, Chronic; pulmonary diseases
P50616	TOB1_HUMAN	Protein Tob1 (Transducer of erbB-2 1)	TOB1	YN	0	27		13	10.151	47.5737	15.4571	1.66302	1085						Bone Mineral Density	osteoporosis, bone density
P50851	LRBA_HUMAN	Lipopolysaccharide-responsive and beige-like anchor protein (Beige-like protein) (CDC4-like protein)	LRBA	BN	0	4	1	3	3.85875	38.4369	5.54128	1.07231	2013						Tobacco Use Disorder	tobaco and alcohol use
P50991	TCPD_HUMAN	T-complex protein 1 subunit delta (TCP-1-delta) (CCT-delta) (Stimulator of TAR RNA-binding)	CCT4	YN	0	36		17	12.7612	36.2195	19.7904	1.81265	990
P51159	RB27A_HUMAN	Ras-related protein Rab-27A (Rab-27) (EC 3.6.5.2) (GTP-binding protein Ram)	RAB27A	YN	0	30		11	7.78717	25.8236	16.1444	1.28793	1496
P51449	RORG_HUMAN	Nuclear receptor ROR-gamma (Nuclear receptor RZR-gamma) (Nuclear receptor subfamily 1 group F member 3) (RAR-related orphan receptor C) (Retinoid-related orphan receptor-gamma)	RORC	YN	0	37		23	15.3554	35.4849	25.294	2.22483	783		hsa04710 Circadian rhythm	1			Tobacco Use Disorder	tobaco and alcohol use
P51451	BLK_HUMAN	Tyrosine-protein kinase Blk (EC 2.7.10.2) (B lymphocyte kinase) (p55-Blk)	BLK	BN	0	46	6	20	15.0782	48.7604	19.2014	2.25461	772
P51531	SMCA2_HUMAN	Probable global transcription activator SNF2L2 (EC 3.6.4.-) (ATP-dependent helicase SMARCA2) (BRG1-associated factor 190B) (BAF190B) (Protein brahma homolog) (hBRM) (SNF2-alpha) (SWI/SNF-related matrix-associated actin-dependent regulator of chromatin subfamily A member 2)	SMARCA2	YN	0	90		55	37.5868	71.891	34.7939	9.35993	154						breast cancer ; plasma HDL cholesterol (HDL-C) levels; Schizophrenia; Tobacco Use Disorder	cancer related; diabetes, metabolic syndrome related; neurological and mood disorders; tobaco and alcohol use
P51532	SMCA4_HUMAN	Transcription activator BRG1 (EC 3.6.4.-) (ATP-dependent helicase SMARCA4) (BRG1-associated factor 190A) (BAF190A) (Mitotic growth and transcription activator) (Protein BRG-1) (Protein brahma homolog 1) (SNF2-beta) (SWI/SNF-related matrix-associated actin-dependent regulator of chromatin subfamily A member 4)	SMARCA4	YN	1	163		93	60.4407	86.4931	45.1282	21.9784	35						breast cancer ; Coronary Artery Disease; Coronary Disease; plasma HDL cholesterol (HDL-C) levels; Type 2 Diabetes| edema | rosiglitazone	cancer related; diabetes, metabolic syndrome related; heart failure related, cardiovascular, stroke
P51587	BRCA2_HUMAN	Breast cancer type 2 susceptibility protein (Fanconi anemia group D1 protein)	BRCA2	YN	1	68		42	28.317	50.7713	31.143	4.9808	368		hsa05200 Pathways in cancer; hsa05212 Pancreatic cancer	2			Abortion, Spontaneous; Adenocarcinoma|Pancreatic Neoplasms; Bladder Cancer; Brain Neoplasms|Glioma; breast cancer ; breast cancer; ovarian cancer; Breast Neoplasms|; chronic obstructive pulmonary disease; Chronic renal failure|Kidney Failure, Chronic; Colorectal Cancer; Colorectal Neoplasms; Endometrial Neoplasms; epithelial ovarian cancer ; esophageal adenocarcinoma; Esophageal Cancer; head and …	cancer related; Chronic renal failure|Kidney Failure, Chronic; diabetes, metabolic syndrome related; neurological and mood disorders; PCOS, abortion, endometriosis; pulmonary diseases
P51668	UB2D1_HUMAN	Ubiquitin-conjugating enzyme E2 D1 (EC 2.3.2.23) ((E3-independent) E2 ubiquitin-conjugating enzyme D1) (EC 2.3.2.24) (E2 ubiquitin-conjugating enzyme D1) (Stimulator of Fe transport) (SFT) (UBC4/5 homolog) (UbcH5) (Ubiquitin carrier protein D1) (Ubiquitin-conjugating enzyme E2(17)KB 1) (Ubiquitin-conjugating enzyme E2-17 kDa 1) (Ubiquitin-protein ligase D1)	UBE2D1	YN	1	251		90	57.366	53.9343	39.5354	11.8769	99		hsa04120 Ubiquitin mediated proteolysis	1			Alzheimer's disease	neurological and mood disorders
P51681	CCR5_HUMAN	C-C chemokine receptor type 5 (C-C CKR-5) (CC-CKR-5) (CCR-5) (CCR5) (CHEMR13) (HIV-1 fusion coreceptor) (CD antigen CD195)	CCR5	YN	1	47		20	11.5231	12.8089	35.0582	1.45937	1240		hsa04062 Chemokine signaling pathway; hsa04144 Endocytosis; hsa05145 Toxoplasmosis; hsa05203 Viral carcinogenesis	4			Acute Coronary Syndrome|; Alzheimer's Disease; Bladder Cancer; blood pressure, arterial; breast cancer ; chronic obstructive pulmonary disease; Coronary Artery Disease; Coronary Disease|Coronary heart disease; Coronary Heart Disease; diabetes, type 2; Endometriosis; head and neck cancer; HIV; hypertension; left ventricular hypertrophy; Lung Cancer; lymphoma; pancreatic cancer; prostate cancer; Sc…	BP-related; cancer related; diabetes, metabolic syndrome related; heart failure related, cardiovascular, stroke; HIV; neurological and mood disorders; PCOS, abortion, endometriosis; pulmonary diseases
P51692	STA5B_HUMAN	Signal transducer and activator of transcription 5B	STAT5B	BN	1	68	12	36	24.3629	53.613	28.9404	4.36073	415		hsa04012 ErbB signaling pathway; hsa04062 Chemokine signaling pathway; hsa04917 Prolactin signaling pathway; hsa05161 Hepatitis B; hsa05166 Human T-cell leukemia virus 1 infection; hsa05200 Pathways in cancer; hsa05203 Viral carcinogenesis; hsa05220 Chronic myeloid leukemia; hsa05221 Acute myeloid leukemia; hsa05223 Non-small cell lung cancer	10			Breast Cancer; height; myeloid leukemia; plasma HDL cholesterol (HDL-C) levels; Type 2 Diabetes| edema | rosiglitazone	cancer related; diabetes, metabolic syndrome related; other
P51693	APLP1_HUMAN	Amyloid-like protein 1 (APLP) (APLP-1) [Cleaved into: C30]	APLP1	YN	1	53		26	16.3999	31.1157	28.1781	2.27791	762
P51797	CLCN6_HUMAN	Chloride transport protein 6 (Chloride channel protein 6) (ClC-6)	CLCN6	GN	0	1		1	2.47596	29.1281	2	1.01205	2337						Brain Ischemia|Stroke; hypertension; systolic blood pressure; Tobacco Use Disorder; Type 2 diabetes; Type 2 Diabetes| edema | rosiglitazone	BP-related; diabetes, metabolic syndrome related; heart failure related, cardiovascular, stroke; tobaco and alcohol use
P51800	CLCKA_HUMAN	Chloride channel protein ClC-Ka (Chloride channel Ka) (ClC-K1)	CLCNKA	BN	1	21	1	9	6.93863	19.5708	19.5531	1.23534	1595						hypertension; Type 2 Diabetes| edema | rosiglitazone	BP-related; diabetes, metabolic syndrome related
P51811	XK_HUMAN	Membrane transport protein XK (Kell complex 37 kDa component) (Kx antigen) (XK-related protein 1)	XK	YN	0	7		3	3.56734	24.2838	6.05592	1.04588	2144
P51843	NR0B1_HUMAN	Nuclear receptor subfamily 0 group B member 1 (DSS-AHC critical region on the X chromosome protein 1) (Nuclear receptor DAX-1)	NR0B1	YN	0	17		8	7.27687	40.7559	12.1307	1.31915	1433
P51911	CNN1_HUMAN	Calponin-1 (Basic calponin) (Calponin H1, smooth muscle)	CNN1	YN	0	20		10	7.98942	31.7899	16.2355	1.36592	1357						Type 2 Diabetes| edema | rosiglitazone	diabetes, metabolic syndrome related
P52292	IMA1_HUMAN	Importin subunit alpha-1 (Karyopherin subunit alpha-2) (RAG cohort protein 1) (SRP1-alpha)	KPNA2	YN	1	142		59	37.5355	42.522	25.87	4.67104	396						ovarian cancer	cancer related
P52569	CTR2_HUMAN	Cationic amino acid transporter 2 (CAT-2) (CAT2) (Low affinity cationic amino acid transporter 2) (Solute carrier family 7 member 2)	SLC7A2	unfiltered
P52597	HNRPF_HUMAN	Heterogeneous nuclear ribonucleoprotein F (hnRNP F) (Nucleolin-like protein mcs94-1) [Cleaved into: Heterogeneous nuclear ribonucleoprotein F, N-terminally processed]	HNRNPF	YN	0	96		41	24.8767	24.7467	30.4189	2.66449	659						Alzheimer's disease	neurological and mood disorders
P52735	VAV2_HUMAN	Guanine nucleotide exchange factor VAV2 (VAV-2)	VAV2	YN	1	72		26	16.9925	28.5701	28.6247	2.235	779		hsa04015 Rap1 signaling pathway; hsa04024 cAMP signaling pathway; hsa04062 Chemokine signaling pathway; hsa04510 Focal adhesion; hsa04660 T cell receptor signaling pathway; hsa04662 B cell receptor signaling pathway; hsa04664 Fc epsilon RI signaling pathway; hsa04666 Fc gamma R-mediated phagocytosis; hsa04810 Regulation of actin cytoskeleton; hsa05205 Proteoglycans in cancer	10			Chronic renal failure|Kidney Failure, Chronic	Chronic renal failure|Kidney Failure, Chronic
P52803	EFNA5_HUMAN	Ephrin-A5 (AL-1) (EPH-related receptor tyrosine kinase ligand 7) (LERK-7)	EFNA5	YN	0	40		15	9.0083	19.0286	24.7669	1.37675	1343		hsa04010 MAPK signaling pathway; hsa04014 Ras signaling pathway; hsa04015 Rap1 signaling pathway; hsa04151 PI3K-Akt signaling pathway; hsa04360 Axon guidance	5			Heart Rate; Parkinson's disease ; Tobacco Use Disorder	heart failure related, cardiovascular, stroke; neurological and mood disorders; tobaco and alcohol use
P52815	RM12_HUMAN	39S ribosomal protein L12, mitochondrial (L12mt) (MRP-L12) (5c5-2) (Mitochondrial large ribosomal subunit protein bL12m)	MRPL12	YN	1	50		14	8.80258	14.6828	23.6886	1.27149	1521
P52907	CAZA1_HUMAN	F-actin-capping protein subunit alpha-1 (CapZ alpha-1)	CAPZA1	BN	0	35	5	13	10.4813	39.7995	16.7773	1.62159	1117		hsa04144 Endocytosis	1			Blood Pressure	BP-related
P52926	HMGA2_HUMAN	High mobility group protein HMGI-C (High mobility group AT-hook protein 2)	HMGA2	BN	0	24	4	12	10.3047	43.0554	14.9979	1.59096	1139		hsa05202 Transcriptional misregulation in cancer	1			Body Height; Bone Mineral Density; Brain Neoplasms|Glioma; height; Insulin Resistance; Type 2 Diabetes| edema | rosiglitazone	cancer related; diabetes, metabolic syndrome related; osteoporosis, bone density; other
P52952	NKX25_HUMAN	Homeobox protein Nkx-2.5 (Cardiac-specific homeobox) (Homeobox protein CSX) (Homeobox protein NK-2 homolog E)	NKX2-5	YN	0	22		8	5.67414	15.451	14.1961	1.1099	1892						Type 2 Diabetes| edema | rosiglitazone	diabetes, metabolic syndrome related
P53350	PLK1_HUMAN	Serine/threonine-protein kinase PLK1 (EC 2.7.11.21) (Polo-like kinase 1) (PLK-1) (Serine/threonine-protein kinase 13) (STPK13)	PLK1	YN	1	199		80	48.5191	43.6208	40.5954	8.63956	177		hsa04068 FoxO signaling pathway; hsa04110 Cell cycle; hsa04114 Oocyte meiosis; hsa04914 Progesterone-mediated oocyte maturation	4			Bladder Cancer; Breast Cancer; chronic obstructive pulmonary disease; Lung Cancer; ovarian cancer	cancer related; pulmonary diseases
P53355	DAPK1_HUMAN	Death-associated protein kinase 1 (DAP kinase 1) (EC 2.7.11.1)	DAPK1	YN	1	134		45	28.6914	44.3018	29.2306	4.30323	423		hsa05200 Pathways in cancer; hsa05219 Bladder cancer	2			Alzheimer's Disease; breast cancer ; Colorectal Cancer; Narcolepsy; Tobacco Use Disorder	cancer related; neurological and mood disorders; tobaco and alcohol use
P53365	ARFP2_HUMAN	Arfaptin-2 (ADP-ribosylation factor-interacting protein 2) (Partner of RAC1) (Protein POR1)	ARFIP2	YN	1	63		25	16.3399	32.4063	22.5047	2.05892	858
P53420	CO4A4_HUMAN	Collagen alpha-4(IV) chain	COL4A4	BN	0	14	1	5	3.64852	6.77194	9.29078	1.01964	2283		hsa04151 PI3K-Akt signaling pathway; hsa04510 Focal adhesion; hsa05200 Pathways in cancer; hsa05222 Small cell lung cancer	4			Tobacco Use Disorder	tobaco and alcohol use
P53618	COPB_HUMAN	Coatomer subunit beta (Beta-coat protein) (Beta-COP)	COPB1	YN	1	62		21	13.6618	28.6763	20.5216	1.71417	1054
P53667	LIMK1_HUMAN	LIM domain kinase 1 (LIMK-1) (EC 2.7.11.1)	LIMK1	YN	1	34		18	12.1315	26.5805	22.5255	1.64515	1096		hsa04360 Axon guidance; hsa04666 Fc gamma R-mediated phagocytosis; hsa04810 Regulation of actin cytoskeleton	3			Cleft Lip|Cleft Palate	other
P53779	MK10_HUMAN	Mitogen-activated protein kinase 10 (MAP kinase 10) (MAPK 10) (EC 2.7.11.24) (MAP kinase p49 3F12) (Stress-activated protein kinase 1b) (SAPK1b) (Stress-activated protein kinase JNK3) (c-Jun N-terminal kinase 3)	MAPK10	YN	1	41		18	13.1806	33.5764	19.6338	1.77191	1018		hsa04010 MAPK signaling pathway; hsa04012 ErbB signaling pathway; hsa04014 Ras signaling pathway; hsa04024 cAMP signaling pathway; hsa04068 FoxO signaling pathway; hsa04071 Sphingolipid signaling pathway; hsa04310 Wnt signaling pathway; hsa04380 Osteoclast differentiation; hsa04510 Focal adhesion; hsa04660 T cell receptor signaling pathway; hsa04664 Fc epsilon RI signaling pathway; hsa04668 TNF s…	32			HIV	HIV
P54132	BLM_HUMAN	Bloom syndrome protein (EC 3.6.4.12) (DNA helicase, RecQ-like type 2) (RecQ2) (RecQ protein-like 3)	BLM	YN	1	78		36	23.6539	50.8154	32.4872	4.4717	409						Bladder Cancer; Breast Cancer; chronic obstructive pulmonary disease; Chronic renal failure|Kidney Failure, Chronic; Colorectal Cancer; lung cancer ; Neoplasms; Type 2 Diabetes| edema | rosiglitazone	cancer related; Chronic renal failure|Kidney Failure, Chronic; diabetes, metabolic syndrome related; pulmonary diseases
P54198	HIRA_HUMAN	Protein HIRA (TUP1-like enhancer of split protein 1)	HIRA	YN	0	46		26	17.8375	40.458	27.2872	2.75039	637						Type 2 Diabetes| edema | rosiglitazone	diabetes, metabolic syndrome related
P54253	ATX1_HUMAN	Ataxin-1 (Spinocerebellar ataxia type 1 protein)	ATXN1	BN	1	295	28	84	47.8364	30.18	42.6946	6.48047	278						Alzheimer's Disease; Body Height; Coronary Artery Disease; Heart Failure; Schizophrenia; Tobacco Use Disorder	heart failure related, cardiovascular, stroke; neurological and mood disorders; other; tobaco and alcohol use
P54257	HAP1_HUMAN	Huntingtin-associated protein 1 (HAP-1) (Neuroan 1)	HAP1	YN	1	94		32	20.1306	22.5608	32.5755	2.31485	749
P54259	ATN1_HUMAN	Atrophin-1 (Dentatorubral-pallidoluysian atrophy protein)	ATN1	YN	1	101		42	23.81	18.8233	44.0445	2.75462	636						Schizophrenia	neurological and mood disorders
P54274	TERF1_HUMAN	Telomeric repeat-binding factor 1 (NIMA-interacting protein 2) (TTAGGG repeat-binding factor 1) (Telomeric protein Pin2/TRF1)	TERF1	YN	1	319		92	51.4734	30.8085	47.695	7.72519	207						Bladder Cancer; breast cancer ; chronic obstructive pulmonary disease; Endometrial Neoplasms; Lung Cancer	cancer related; pulmonary diseases
P54277	PMS1_HUMAN	PMS1 protein homolog 1 (DNA mismatch repair protein PMS1)	PMS1	YN	1	50		21	13.4189	18.9664	27.249	1.61594	1123						Adenocarcinoma|Pancreatic Neoplasms; Bladder Cancer; Breast Cancer; chronic obstructive pulmonary disease; Chronic renal failure|Kidney Failure, Chronic; Colorectal Cancer; epithelial ovarian cancer ; hypertension; lung cancer ; ovarian cancer	BP-related; cancer related; Chronic renal failure|Kidney Failure, Chronic; pulmonary diseases
P54278	PMS2_HUMAN	Mismatch repair endonuclease PMS2 (EC 3.1.-.-) (DNA mismatch repair protein PMS2) (PMS1 protein homolog 2)	PMS2	YN	0	54		20	14.204	33.7148	21.0188	1.89432	943						Bladder Cancer; Breast Cancer; chronic obstructive pulmonary disease; Chronic renal failure|Kidney Failure, Chronic; Colorectal Cancer; Colorectal Neoplasms; endometrial cancer; epithelial ovarian cancer ; esophageal adenocarcinoma; lung cancer ; ovarian cancer; prostate cancer; thyroid cancer; Tobacco Use Disorder	cancer related; Chronic renal failure|Kidney Failure, Chronic; pulmonary diseases; tobaco and alcohol use
P54284	CACB3_HUMAN	Voltage-dependent L-type calcium channel subunit beta-3 (CAB3) (Calcium channel voltage-dependent subunit beta 3)	CACNB3	BN	0	12	4	7	5.2353	12.8018	13.0978	1.07729	1996		hsa04010 MAPK signaling pathway; hsa04261 Adrenergic signaling in cardiomyocytes; hsa04921 Oxytocin signaling pathway; hsa05410 Hypertrophic cardiomyopathy (HCM); hsa05412 Arrhythmogenic right ventricular cardiomyopathy (ARVC); hsa05414 Dilated cardiomyopathy (DCM)	6
P54619	AAKG1_HUMAN	5'-AMP-activated protein kinase subunit gamma-1 (AMPK gamma1) (AMPK subunit gamma-1) (AMPKg)	PRKAG1	BN	0	33	3	11	7.65119	17.5015	19.1415	1.22716	1614		hsa04068 FoxO signaling pathway; hsa04710 Circadian rhythm; hsa04920 Adipocytokine signaling pathway; hsa04921 Oxytocin signaling pathway; hsa04922 Glucagon signaling pathway; hsa04931 Insulin resistance; hsa05410 Hypertrophic cardiomyopathy (HCM)	7			atherosclerosis; BMI- Edema rosiglitazone or pioglitazone; Diabetes mellitus|Diabetes mellitus type II|Diabetes Mellitus, Type 2; Hypercholesterolemia|LDLC levels; Type 2 Diabetes| edema | rosiglitazone	diabetes, metabolic syndrome related; heart failure related, cardiovascular, stroke
P54646	AAPK2_HUMAN	5'-AMP-activated protein kinase catalytic subunit alpha-2 (AMPK subunit alpha-2) (EC 2.7.11.1) (Acetyl-CoA carboxylase kinase) (ACACA kinase) (EC 2.7.11.27) (Hydroxymethylglutaryl-CoA reductase kinase) (HMGCR kinase) (EC 2.7.11.31)	PRKAA2	YN	0	134		53	31.221	24.974	37.6345	3.60868	490		hsa04068 FoxO signaling pathway; hsa04151 PI3K-Akt signaling pathway; hsa04710 Circadian rhythm; hsa04920 Adipocytokine signaling pathway; hsa04921 Oxytocin signaling pathway; hsa04922 Glucagon signaling pathway; hsa04931 Insulin resistance; hsa05410 Hypertrophic cardiomyopathy (HCM)	8			atherosclerosis; BMI- Edema rosiglitazone or pioglitazone; Diabetes mellitus|Diabetes mellitus type II|Diabetes Mellitus, Type 2; Hypercholesterolemia|LDLC levels; Type 2 diabetes; Type 2 Diabetes| edema | rosiglitazone	diabetes, metabolic syndrome related; heart failure related, cardiovascular, stroke
P54707	AT12A_HUMAN	Potassium-transporting ATPase alpha chain 2 (EC 7.2.2.19) (Non-gastric H(+)/K(+) ATPase subunit alpha) (Proton pump)	ATP12A	GN	0	3		3	2.93597	6.84431	5.59822	1.00923	2366		hsa01100 Metabolic pathways	1			Tobacco Use Disorder	tobaco and alcohol use
P54709	AT1B3_HUMAN	Sodium/potassium-transporting ATPase subunit beta-3 (Sodium/potassium-dependent ATPase subunit beta-3) (ATPB-3) (CD antigen CD298)	ATP1B3	GN	0	13		13	7.93635	12.8847	21.165	1.19169	1688		hsa04022 cGMP-PKG signaling pathway; hsa04024 cAMP signaling pathway; hsa04261 Adrenergic signaling in cardiomyocytes; hsa04911 Insulin secretion; hsa04918 Thyroid hormone synthesis; hsa04919 Thyroid hormone signaling pathway; hsa04925 Aldosterone synthesis and secretion	7
P54725	RD23A_HUMAN	UV excision repair protein RAD23 homolog A (HR23A) (hHR23A)	RAD23A	YN	1	140		65	43.2769	73.6417	32.8534	10.3101	127						Breast Cancer; Type 2 Diabetes| edema | rosiglitazone	cancer related; diabetes, metabolic syndrome related
P54727	RD23B_HUMAN	UV excision repair protein RAD23 homolog B (HR23B) (hHR23B) (XP-C repair-complementing complex 58 kDa protein) (p58)	RAD23B	YN	0	56		32	22.219	56.3886	27.9738	4.11594	439						Bladder Cancer; Body Height; Breast Cancer; chronic obstructive pulmonary disease; Chronic renal failure|Kidney Failure, Chronic; Colorectal Cancer; Colorectal Neoplasms; esophageal adenocarcinoma; esophageal cancer ; lung cancer ; Neoplasms	cancer related; Chronic renal failure|Kidney Failure, Chronic; other; pulmonary diseases
P54750	PDE1A_HUMAN	Calcium/calmodulin-dependent 3',5'-cyclic nucleotide phosphodiesterase 1A (Cam-PDE 1A) (EC 3.1.4.17) (61 kDa Cam-PDE) (hCam-1)	PDE1A	BN	0	6	1	6	6.23405	80.1607	9.13277	1.40507	1310		hsa01100 Metabolic pathways; hsa04020 Calcium signaling pathway; hsa04924 Renin secretion	3	Felodipine (DB01023); Nicardipine (DB00622)		Depression; Tobacco Use Disorder; Type 2 Diabetes| edema | rosiglitazone	diabetes, metabolic syndrome related; neurological and mood disorders; tobaco and alcohol use
P54753	EPHB3_HUMAN	Ephrin type-B receptor 3 (EC 2.7.10.1) (EPH-like tyrosine kinase 2) (EPH-like kinase 2) (Embryonic kinase 2) (EK2) (hEK2) (Tyrosine-protein kinase TYRO6)	EPHB3	YN	1	13		8	6.52893	22.1001	15.6341	1.19983	1671		hsa04360 Axon guidance	1			Cleft Lip|Cleft Palate	other
P54764	EPHA4_HUMAN	Ephrin type-A receptor 4 (EC 2.7.10.1) (EPH-like kinase 8) (EK8) (hEK8) (Tyrosine-protein kinase TYRO1) (Tyrosine-protein kinase receptor SEK)	EPHA4	YN	1	52		24	14.8229	22.9487	30.9589	1.93572	917		hsa04360 Axon guidance	1			Parkinson's disease	neurological and mood disorders
P54851	EMP2_HUMAN	Epithelial membrane protein 2 (EMP-2) (Protein XMP)	EMP2	GN	0	2		2	2.61369	8.38568	3.43063	1.00591	2408
P55036	PSMD4_HUMAN	26S proteasome non-ATPase regulatory subunit 4 (26S proteasome regulatory subunit RPN10) (26S proteasome regulatory subunit S5A) (Antisecretory factor 1) (AF) (ASF) (Multiubiquitin chain-binding protein)	PSMD4	YN	1	134		57	40.0187	96.744	30.2191	11.4031	108		hsa05169 Epstein-Barr virus infection	1
P55040	GEM_HUMAN	GTP-binding protein GEM (GTP-binding mitogen-induced T-cell protein) (RAS-like protein KIR)	GEM	BN	0	132	9	55	33.9637	39.6333	42.522	6.08922	302
P55042	RAD_HUMAN	GTP-binding protein RAD (RAD1) (Ras associated with diabetes)	RRAD	YN	0	18		15	11.7864	50.3127	17.508	1.92249	927						diabetes, type 2	diabetes, metabolic syndrome related
P55061	BI1_HUMAN	Bax inhibitor 1 (BI-1) (Testis-enhanced gene transcript protein) (Transmembrane BAX inhibitor motif-containing protein 6)	TMBIM6	BN	1	55	6	15	8.40607	11.3551	29.6182	1.25063	1568		hsa05130 Pathogenic Escherichia coli infection	1			Alzheimer's disease ; Type 2 Diabetes| edema | rosiglitazone	diabetes, metabolic syndrome related; neurological and mood disorders
P55072	TERA_HUMAN	Transitional endoplasmic reticulum ATPase (TER ATPase) (EC 3.6.4.6) (15S Mg(2+)-ATPase p97 subunit) (Valosin-containing protein) (VCP)	VCP	YN	1	246		100	61.3659	60.1138	32.1376	11.5417	104						Breast Cancer; Type 2 Diabetes| edema | rosiglitazone	cancer related; diabetes, metabolic syndrome related
P55085	PAR2_HUMAN	Proteinase-activated receptor 2 (PAR-2) (Coagulation factor II receptor-like 1) (G-protein coupled receptor 11) (Thrombin receptor-like 1) [Cleaved into: Proteinase-activated receptor 2, alternate cleaved 1; Proteinase-activated receptor 2, alternate cleaved 2]	F2RL1	YN	0	78		17	9.32261	11.5873	28.7733	1.27563	1513		hsa04750 Inflammatory mediator regulation of TRP channels	1			bronchodilator response; Type 2 Diabetes| edema | rosiglitazone	diabetes, metabolic syndrome related; pulmonary diseases
P55107	GDF10_HUMAN	Growth/differentiation factor 10 (GDF-10) (Bone morphogenetic protein 3B) (BMP-3B) (Bone-inducing protein) (BIP)	GDF10	unfiltered															Alzheimer's disease	neurological and mood disorders
P55196	AFAD_HUMAN	Afadin (ALL1-fused gene from chromosome 6 protein) (Protein AF-6) (Afadin adherens junction formation factor)	AFDN	YN	0	73		30	18.3107	44.575	34.8075	3.52561	500		hsa04014 Ras signaling pathway; hsa04015 Rap1 signaling pathway; hsa04024 cAMP signaling pathway; hsa04520 Adherens junction	4			Tobacco Use Disorder	tobaco and alcohol use
P55197	AF10_HUMAN	Protein AF-10 (ALL1-fused gene from chromosome 10 protein)	MLLT10	YN	1	20		12	8.54656	20.8916	19.0713	1.30204	1471						Type 2 Diabetes| edema | rosiglitazone	diabetes, metabolic syndrome related
P55199	ELL_HUMAN	RNA polymerase II elongation factor ELL (Eleven-nineteen lysine-rich leukemia protein)	ELL	BN	0	15	2	8	7.39343	50.9143	10.3686	1.34631	1382
P55263	ADK_HUMAN	Adenosine kinase (AK) (EC 2.7.1.20) (Adenosine 5'-phosphotransferase)	ADK	GN	0	2		1	2.01943	2.70463	2	1.0002	2501		hsa01100 Metabolic pathways	1			Alzheimer's disease ; Tobacco Use Disorder; Type 2 Diabetes| edema | rosiglitazone	diabetes, metabolic syndrome related; neurological and mood disorders; tobaco and alcohol use
P55290	CAD13_HUMAN	Cadherin-13 (Heart cadherin) (H-cadherin) (P105) (Truncated cadherin) (T-cad) (T-cadherin)	CDH13	BN	1	10	1	5	4.61987	12.1793	12.9484	1.06401	2050						Alcoholism; Blood Pressure; Body Height; Coronary Artery Disease; Coronary Disease; Depression; Heart Failure; height; hypertension; Metabolic Syndrome X; Schizophrenia; Tobacco Use Disorder	BP-related; diabetes, metabolic syndrome related; heart failure related, cardiovascular, stroke; neurological and mood disorders; other; tobaco and alcohol use
P55316	FOXG1_HUMAN	Forkhead box protein G1 (Brain factor 1) (BF-1) (BF1) (Brain factor 2) (BF-2) (BF2) (hBF-2) (Forkhead box protein G1A) (Forkhead box protein G1B) (Forkhead box protein G1C) (Forkhead-related protein FKHL1) (HFK1) (Forkhead-related protein FKHL2) (HFK2) (Forkhead-related protein FKHL3) (HFK3)	FOXG1	YN	0	22		9	7.59915	34.4797	12.5753	1.29223	1485		hsa04068 FoxO signaling pathway	1
P56199	ITA1_HUMAN	Integrin alpha-1 (CD49 antigen-like family member A) (Laminin and collagen receptor) (VLA-1) (CD antigen CD49a)	ITGA1	GN	1	13		12	7.4198	9.69801	24.9978	1.15918	1760		hsa04151 PI3K-Akt signaling pathway; hsa04510 Focal adhesion; hsa04810 Regulation of actin cytoskeleton; hsa05410 Hypertrophic cardiomyopathy (HCM); hsa05412 Arrhythmogenic right ventricular cardiomyopathy (ARVC); hsa05414 Dilated cardiomyopathy (DCM)	6			Bone Mineral Density; thyroid cancer; Type 2 Diabetes| edema | rosiglitazone	cancer related; diabetes, metabolic syndrome related; osteoporosis, bone density
P56524	HDAC4_HUMAN	Histone deacetylase 4 (HD4) (EC 3.5.1.98)	HDAC4	BN	1	233	39	111	67.6405	66.5969	38.7981	16.541	61		hsa05203 Viral carcinogenesis	1			Schizophrenia; Type 2 Diabetes| edema | rosiglitazone	diabetes, metabolic syndrome related; neurological and mood disorders
P56537	IF6_HUMAN	Eukaryotic translation initiation factor 6 (eIF-6) (B(2)GCN homolog) (B4 integrin interactor) (CAB) (p27(BBP))	EIF6	YN	0	102		28	17.2193	25.2557	25.5873	1.98876	892						height	other
P56545	CTBP2_HUMAN	C-terminal-binding protein 2 (CtBP2)	CTBP2	BN	1	116	19	54	31.2228	28.4927	31.3666	3.48066	507		hsa04310 Wnt signaling pathway; hsa05200 Pathways in cancer; hsa05220 Chronic myeloid leukemia	3			Alzheimer's disease ; prostate cancer; Tobacco Use Disorder	cancer related; neurological and mood disorders; tobaco and alcohol use
P56693	SOX10_HUMAN	Transcription factor SOX-10	SOX10	YN	1	39		19	13.0463	25.0142	24.8588	1.72064	1049						Chronic renal failure|Kidney Failure, Chronic; Schizophrenia	Chronic renal failure|Kidney Failure, Chronic; neurological and mood disorders
P56704	WNT3A_HUMAN	Protein Wnt-3a	WNT3A	YN	1	16		5	3.9885	7.91262	13.4197	1.03689	2190		hsa04310 Wnt signaling pathway; hsa04390 Hippo signaling pathway; hsa04550 Signaling pathways regulating pluripotency of stem cells; hsa04916 Melanogenesis; hsa05166 Human T-cell leukemia virus 1 infection; hsa05200 Pathways in cancer; hsa05205 Proteoglycans in cancer	7			Bone Mineral Density; Cleft Lip|Cleft Palate	osteoporosis, bone density; other
P57060	RWD2B_HUMAN	RWD domain-containing protein 2B	RWDD2B	YN	0	16		9	7.50201	41.8783	11.5226	1.32114	1428
P57081	WDR4_HUMAN	tRNA (guanine-N(7)-)-methyltransferase non-catalytic subunit WDR4 (Protein Wuho homolog) (hWH) (WD repeat-containing protein 4)	WDR4	YN	0	11		6	5.55411	23.9183	10.5991	1.12444	1858						hypertension	BP-related
P57086	SCND1_HUMAN	SCAN domain-containing protein 1	SCAND1	YN	0	51		18	10.0917	15.2533	29.3638	1.40117	1312						plasma HDL cholesterol (HDL-C) levels	diabetes, metabolic syndrome related
P57737	CORO7_HUMAN	Coronin-7 (Crn7) (70 kDa WD repeat tumor rejection antigen homolog)	CORO7	GN	0	17		17	11.3333	22.2343	21.801	1.48775	1204						Tobacco Use Disorder	tobaco and alcohol use
P57772	SELB_HUMAN	Selenocysteine-specific elongation factor (Elongation factor sec) (Eukaryotic elongation factor, selenocysteine-tRNA-specific)	EEFSEC	GN	0	2		2	2.92452	19.6157	3.86316	1.01893	2289						Heart Failure; prostate cancer; Tobacco Use Disorder	cancer related; heart failure related, cardiovascular, stroke; tobaco and alcohol use
P58335	ANTR2_HUMAN	Anthrax toxin receptor 2 (Capillary morphogenesis gene 2 protein) (CMG-2)	ANTXR2	YN	1	12		10	7.84372	31.1302	18.7773	1.40695	1303
P58340	MLF1_HUMAN	Myeloid leukemia factor 1 (Myelodysplasia-myeloid leukemia factor 1)	MLF1	BN	1	72	8	24	15.6097	27.2163	27.587	2.04144	866		hsa05202 Transcriptional misregulation in cancer	1
P58400	NRX1B_HUMAN	Neurexin-1-beta (Neurexin I-beta)	NRXN1	GN	0	10		10	5.48334	5.53137	18.7804	1.04988	2114						Alcoholism; Blood Pressure; Schizophrenia; Tobacco Use Disorder	BP-related; neurological and mood disorders; tobaco and alcohol use
P58658	EVA1C_HUMAN	Protein eva-1 homolog C (Protein FAM176C) (SUE21)	EVA1C	GN	0	1		1	2.17484	7.72509	2	1.00221	2455						Tobacco Use Disorder	tobaco and alcohol use
P59095	STAR6_HUMAN	StAR-related lipid transfer protein 6 (START domain-containing protein 6) (StARD6)	STARD6	no_interactions															Type 2 Diabetes| edema | rosiglitazone	diabetes, metabolic syndrome related
P59991	KR122_HUMAN	Keratin-associated protein 12-2 (High sulfur keratin-associated protein 12.2) (Keratin-associated protein 12.2)	KRTAP12-2	YN	1	116		39	23.8145	42.83	52.4252	5.75431	322
P60014	KR10A_HUMAN	Keratin-associated protein 10-10 (High sulfur keratin-associated protein 10.10) (Keratin-associated protein 10.10) (Keratin-associated protein 18-10) (Keratin-associated protein 18.10)	KRTAP10-10	YN	0	21		13	8.9077	40.1267	23.7955	1.75557	1029
P60033	CD81_HUMAN	CD81 antigen (26 kDa cell surface protein TAPA-1) (Target of the antiproliferative antibody 1) (Tetraspanin-28) (Tspan-28) (CD antigen CD81)	CD81	YN	1	76		31	18.4582	22.451	31.4021	2.15643	810		hsa04662 B cell receptor signaling pathway; hsa05160 Hepatitis C	2			Bladder Cancer; chronic obstructive pulmonary disease; Chronic renal failure|Kidney Failure, Chronic; lung cancer ; multiple myeloma	cancer related; Chronic renal failure|Kidney Failure, Chronic; pulmonary diseases
P60201	MYPR_HUMAN	Myelin proteolipid protein (PLP) (Lipophilin)	PLP1	YN	1	70		21	11.3985	16.8881	34.9586	1.59765	1133
P60228	EIF3E_HUMAN	Eukaryotic translation initiation factor 3 subunit E (eIF3e) (Eukaryotic translation initiation factor 3 subunit 6) (Viral integration site protein INT-6 homolog) (eIF-3 p48)	EIF3E	YN	0	64		30	17.7182	18.2296	27.4857	1.78869	1006		hsa05160 Hepatitis C	1
[truncated: 1,663 more rows]
