# Supplementary material for: Protein–protein interaction network-based integration of GWAS and functional data for blood pressure regulation analysis
Source: Hum Genomics. 2024 Feb 8;18:15. doi: 10.1186/s40246-023-00565-6 (PMC11465932; doi:10.1186/s40246-023-00565-6)
Supplement: Supplementary file 5 — Additional file 5. The overall and criterion-specific rankings of the prioritized BP-proteins. [file 40246_2023_565_MOESM5_ESM.xlsx]

## Sheet: Suppl.Table 9
Additional file 5: The overall and criterion-specific rankings of the prioritized BP-proteins
Notes:	[1] The font color of UniProt_ID indicates BNs, GNs or YNs.
	[2] The ranking is bolded in the case of a prioritized protein with respect to the specific criterion.
UniProt_ID		Overall Ranking	# Number of satisfied prioritization criteria		Ranking in Criterion 1	Ranking in Criterion 2	Ranking in Criterion 3
P03372		1	3		51	3	1
P06213		2	2		20	205	24
Q06124		3	2		86	110	25
Q00534		4	2		69	212	56
P41240		5	2		10	474	61
P29474		6	2		25	606	106
Q9UQQ2		7	2		3	1095	135
P20020		8	2		2	1090	138
P07332		9	2		14	803	140
P02751		10	2		91	629	142
Q9NQX0		11	2		103	717	144
P05093		12	2		31	1533	147
P54750		13	2		46	1310	151
Q08AM6		14	2		99	1009	152
Q8TEK3		15	2		70	1258	155
P52907		16	2		68	1117	156
P08237		17	2		94	1444	158
Q30201		18	2		30	1321	160
O14649		19	2		28	1202	167
P26640		20	2		90	1325	168
Q03112		21	2		18	844	170
P09017		22	2		38	1322	171
P09630		23	2		96	1663	177
Q99700		24	2		4	1373	178
Q96BK5		25	2		54	1220	179
P08588		26	2		37	1285	180
Q9UH65		27	2		55	1734	182
Q6IQ23		28	2		56	421	183
Q02962		29	2		65	1687	186
Q02108		30	2		58	1590	190
Q9UI47		31	2		27	1237	191
P30419		32	2		92	1416	192
P49902		33	2		11	1723	194
Q96C45		34	2		1	1788	196
P13533		35	2		64	1767	197
Q86SQ7		36	2		35	1840	199
Q86WG5		37	2		93	1686	200
Q9UEE9		38	2		52	1714	201
O14653		39	2		21	1270	202
P33241		40	2		16	1736	204
Q9UH73		41	2		95	1857	205
Q9P267		42	2		74	1883	206
Q8N264		43	2		50	1801	207
P01160		44	2		26	1754	209
Q9UPV0		45	2		72	1746	210
Q5VUA4		46	2		88	2019	211
Q01484		47	2		89	1454	213
P45378		48	2		79	1809	214
Q9C0D0		49	2		82	1968	216
Q9P212		50	2		42	2015	217
P12034		51	2		43	2224	218
O14529		52	2		60	2123	221
P35712		53	2		23	1549	222
P55290		54	2		40	2050	223
Q14CX7		55	2		77	2089	225
Q96Q05		56	2		59	1608	227
O00192		57	2		75	2171	229
P35556		58	2		81	2054	230
Q08289		59	2		13	2141	233
P48745		60	2		29	1881	234
P09958		61	2		45	1886	236
Q9P243		62	2		48	2300	237
Q01668		63	2		98	2343	238
P17342		64	2		34	2329	239
Q86V15		65	2		19	1710	240
P01019		66	2		49	1958	241
Q9C0B1		67	2		36	2247	242
O15127		68	2		87	2180	243
Q93097		69	2		41	2228	244
P51797		70	2		7	2337	245
Q6PCB6		71	2		84	2344	246
Q96I36		72	2		67	2251	247
Q9HAK2		73	2		101	1959	248
Q9HAT1		74	2		17	2448	249
Q15849		75	2		61	1901	250
Q9UJ68		76	2		24	2472	251
Q3MIN7		77	2		22	2294	252
Q8N807		78	2		97	2489	253
P31749		79	2			7	2
P00533		80	2			6	3
P35222		81	2			18	4
P0CG48		82	2			2	5
P38398		83	2			8	6
P62993		84	2			27	7
P05067		85	2			5	8
P12931		86	2			16	9
Q09472		87	2			4	10
Q92793		88	2			9	11
P04626		89	2			43	12
P10275		90	2			13	13
Q16665		91	2			17	14
P63104		92	2			14	15
P08047		93	2			21	16
P68400		94	2			32	17
P07900		95	2			10	18
Q9Y4K3		96	2			19	19
P27986		97	2			49	20
P09874		98	2			25	21
Q9UNE7		99	2			28	22
P01106		100	2			15	23
Q15796		101	2			41	26
Q9Y6K9		102	2			33	27
P06748		103	2			63	28
P0CG47		104	2			22	29
Q8N726		105	2			45	30
P62987		106	2			26	31
P11142		107	2			23	32
P62979		108	2			34	33
P0DP23		109	2			53	34
P0DP24		110	2			53	34
P0DP25		111	2			53	34
P05412		112	2			30	38
P60709		113	2			84	39
P27348		114	2			52	41
P19438		115	2			88	43
Q92769		116	2			40	45
P55072		117	2			104	53
P68431		118	2			58	54
P06400		119	2			69	57
Q16695		120	2			60	64
P08238		121	2			73	68
P62258		122	2			70	70
Q13263		123	2			76	73
P12004		124	2			105	74
Q9NRI5		125	2			83	79
Q8TBB1		126	2			95	134
Q5JPB2		127	1		5
Q9H8M5		128	1		6
P42898		129	1		8	2482
Q8IVU9		130	1		9
A6NI28		131	1		12
Q9C0K1		132	1		15	2480
Q9NPH5		133	1		32	2409
Q9Y6M7		134	1		33	2380
A6NIK2		135	1		39
Q8TDW4		136	1		44
Q9ULL1		137	1		47
Q96P44		138	1		53
Q96FS4		139	1		57	2233
Q9HBK9		140	1		62	2453
Q6ZNL6		141	1		63	2423
Q9HC58		142	1		66
Q8N5B7		143	1		71
Q5SNV9		144	1		73
Q9UP79		145	1		76
Q9HAC7		146	1		78
Q9Y4X1		147	1		80
Q5GH73		148	1		83	2332
P09172		149	1		85	2293
Q96B45		150	1		100
Q9P266		151	1		102	2401
P19174		152	1			124	37
P16234		153	1			223	40
P29350		154	1			222	42
P61956		155	1			126	44
P10721		156	1			357	46
P27361		157	1			116	47
Q15831		158	1			113	48
P21860		159	1			246	49
P13010		160	1			122	50
P06239		161	1			192	51
P08069		162	1			196	52
P42336		163	1			329	55
P46109		164	1			428	58
P13612		165	1			174	59
Q07666		166	1			214	60
P22455		167	1			306	62
Q9UM11		168	1			163	63
P36873		169	1			253	65
Q16543		170	1			117	66
Q96B97		171	1			267	67
O14965		172	1			137	69
P29317		173	1			242	71
O14964		174	1			131	72
P11362		175	1			419	75
Q14164		176	1			146	76
P62136		177	1			115	77
P32121		178	1			236	78
P04792		179	1			162	80
Q14192		180	1			276	81
P21333		181	1			321	82
P07948		182	1			291	83
P19338		183	1			145	84
P35568		184	1			179	85
O95863		185	1			273	86
P63244		186	1			301	87
Q12913		187	1			625	88
Q01094		188	1			128	89
O96017		189	1			290	90
Q08211		190	1			279	91
P24928		191	1			133	92
P01100		192	1			206	93
P05771		193	1			403	94
Q92905		194	1			175	95
P10276		195	1			136	96
Q9HCE7		196	1			156	97
P42858		197	1			143	98
P49407		198	1			218	99
P49023		199	1			340	100
P21802		200	1			560	101
Q02539		201	1			234	102
Q13137		202	1			309	103
P67775		203	1			201	104
Q00839		204	1			252	105
Q92574		205	1			383	107
P42229		206	1			287	108
Q99873		207	1			323	109
P07910		208	1			377	110
P41235		209	1			294	111
P12830		210	1			433	112
P35609		211	1			590	113
Q02790		212	1			399	114
Q99816		213	1			349	115
P07550		214	1			416	116
P02545		215	1			167	117
P54274		216	1			207	118
Q15910		217	1			178	119
Q9UKE5		218	1			427	120
P17612		219	1			293	121
Q96D03		220	1			210	122
P31946		221	1			150	123
P29475		222	1			863	124
P84243		223	1			225	125
O14744		224	1			364	126
P50613		225	1			547	127
Q9HC52		226	1			230	128
P16403		227	1			297	129
P01112		228	1			505	130
Q99962		229	1			623	131
P25054		230	1			420	132
P19022		231	1			792	133
Q15257		232	1			504	136
Q04917		233	1			331	137
Q93079		234	1			372	139
Q06609		235	1			319	141
Q6ZW49		236	1			599	143
P14625		237	1			452	145
Q8IUQ4		238	1			379	146
Q38SD2		239	1			788	148
Q96RT1		240	1			718	149
Q9Y3M2		241	1			152	150
Q14847		242	1			361	153
Q03989		243	1			400	154
Q9Y3I1		244	1			412	157
P48039		245	1			650	159
Q96HB5		246	1			354	161
P78424		247	1			785	162
Q99963		248	1			1017	163
P56693		249	1			1049	164
P23284		250	1			739	165
Q8IVT5		251	1			184	166
Q8TD31		252	1			193	169
Q86V81		253	1			1042	172
Q01130		254	1			832	173
P29279		255	1			1339	174
P49137		256	1			791	175
P12757		257	1			503	176
P54646		258	1			490	181
Q5VU43		259	1			644	184
Q96QZ7		260	1			255	185
Q08426		261	1			714	187
Q16623		262	1			813	188
Q969Q1		263	1			535	189
P84077		264	1			1419	193
P30411		265	1			1484	195
P01111		266	1			1197	198
Q92876		267	1			1644	203
P04085		268	1			1624	208
Q9NQT4		269	1			842	212
P62424		270	1			1676	215
P27658		271	1			363	219
Q9NWQ9		272	1			1271	220
Q9BXC9		273	1			1266	224
Q9NNX6		274	1			2023	226
P0DI81		275	1			1300	228
O75386		276	1			1457	231
Q9P035		277	1			1920	232
Q96HE7		278	1			1972	235
P04637		279	1		132	1
Q00987		280	1			11
Q04206		281	1		515	12
P63279		282	1		495	20
P00519		283	1			24
P04150		284	1			29
P84022		285	1		384	31
P51532		286	1			35
A8MQ03		287	1			36
Q12933		288	1			37
P28482		289	1		812	38
P29590		290	1			39
Q9UQL6		291	1			42
P40763		292	1		1041	44
Q13501		293	1			46
P49639		294	1			47
Q08117		295	1			48
P34932		296	1		598	50
P60410		297	1			51
P04049		298	1		812	56
O14920		299	1			57
Q92831		300	1			59
P56524		301	1		1041	61
Q7Z3S9		302	1			62
P06241		303	1		917	64
Q13616		304	1			65
P62805		305	1		592	66
P38936		306	1		347	67
P06493		307	1			68
Q92993		308	1		298	71
P16104		309	1			72
P61981		310	1			74
P49841		311	1			75
P26371		312	1			77
Q9Y297		313	1		812	78
P25963		314	1		133	79
P14373		315	1			80
P10636		316	1		917	81
P37231		317	1			82
Q9NRM7		318	1		812	85
P37840		319	1			86
Q9UBN7		320	1			87
Q9Y618		321	1		482	89
O60341		322	1		1041	90
Q05086		323	1			91
P46934		324	1			92
Q96ST3		325	1			93
P60484		326	1		441	94
P12956		327	1		544	96
Q5S007		328	1			97
Q99759		329	1			98
P51668		330	1			99
Q16531		331	1			100
Q9BWG6		332	1			101
P62837		333	1			102
P63165		334	1			103
Q6UY14		335	1			106
